# Supplementary material for: Proteome-wide acetylation dynamics in human cells
Source: Sci Rep. 2017 Aug 31;7:10296. doi: 10.1038/s41598-017-09918-3 (PMC5579049; doi:10.1038/s41598-017-09918-3)
Supplement: Supplementary file 2 — Supplementary Table S1 [file 41598_2017_9918_MOESM2_ESM.xlsx]

## Sheet: Sheet1
Accession	ENSP	Description	Gene symbol	Modification site	Glucose	0 h	0.5 h	1 h	4 h	8 h	12 h	16 h	24 h	0 h	0.5 h	1 h	4 h	8 h	12 h	16 h	24 h	final_half-time(hr)	Correlation	p-value of correlation	Average	0 h	0.5 h	1 h	4 h	8 h	12 h	16 h	24 h	MK test Glucose	Acetate	0 h	0.5 h	1 h	4 h	8 h	12 h	16 h	24 h	0 h	0.5 h	1 h	4 h	8 h	12 h
E7EUT5	ENSP00000380065	Glyceraldehyde-3-phosphate dehydrogenase		K31ac		0	0	0	0	0	0.11	0.019	0.182	0	0.255	0.284	0.459	0	0	0.144	0.381	59.55	0.145913	0.782684		0	0.255	0.284	0.459	0	0.11	0.0815	0.2815	0.803089		0	0	0	0	0	0.039	0	0.246	0	0.079	0	0.168	0.098	0
P05141	ENSP00000360671	ADP/ATP translocase 2 (ADP,ATP carrier protein 2) (ADP,ATP carrier protein, fibroblast isoform) (Adenine nucleotide translocator 2) (ANT 2) (Solute carrier family 25 member 5) [Cleaved into: ADP/ATP translocase 2, N-terminally processed]	SLC25A5	K22ac		0	0	0	0	0.021	0.083	0.141	0.125	0	0.106	0	0.167	0.013	0.061	0.166	0.119	72.7	0.480829	0.33434		0	0.106	0	0.167	0.017	0.072	0.1535	0.122	0.212486		0	0.038	0	0	0	0	0.157	0.07	0	0	0	0	0	0
Q92793	ENSP00000262367	CREB-binding protein (EC 2.3.1.48)	CREBBP	K1582ac		0	0	0	0	0.31	0.394	0.54	0.539	0	0	0	0.201	0.021	0.44	0.635	0	17.91	0.541339	0.26731		0	0	0	0.201	0.1655	0.417	0.5875	0.539	0.0108698		0	0	0	0	0	0	0	0	0	0.03	0	0	0	0.042
Q92793	ENSP00000262367	CREB-binding protein (EC 2.3.1.48)	CREBBP	K1582acK1585ac		0	0.227	0.177	0.315	0.576	0.776	0.787	0.836	0	0.209	0.245	0.464	0.707	0.734	0.809	0	4.77	0.521771	0.288368		0	0.218	0.211	0.3895	0.6415	0.755	0.798	0.836	0.000396825		0	0.415	0.381	0.505	0.441	0.398	0.355	0.66	0	0.548	0.431	0.453	0.418	0.403
A0A087WZX0	ENSP00000482938	B-cell CLL/lymphoma 9-like protein	BCL9L	K11acK35ac		0	0.793	0.741	0.774	0	0	0.329	0	0	0	0	0.734	0	0.871	0	0	0	0.0392444	0.941164		0	0.793	0.741	0.754	0	0.871	0.329	0	0.798966		0	0.809	0.752	0.814	0.759	0.749	0.796	0.843	0	0.77	0.741	0.903	0.804	0.831
P49748	ENSP00000349297	Very long-chain specific acyl-CoA dehydrogenase, mitochondrial (VLCAD) (EC 1.3.8.9)	ACADVL	K330ac		0	0.24	0	0.313	0.655	0.407	0.402	0.554	0	0	0.858	0	0.364	0.625	0.57	0	17.9	-0.0947033	1		0	0.24	0.858	0.313	0.5095	0.516	0.486	0.554	0.108681		0	0.354	0.026	0	0.476	0	0.541	0.629	0	0.342	0	0	0	0
E9PAV3	ENSP00000403817	Nascent polypeptide-associated complex subunit alpha, muscle-specific form (Alpha-NAC, muscle-specific form) (skNAC)	NACA	K2004ac		0	0	0.029	0.051	0.277	0.383	0.407	0.488	0	0	0	0.065	0.314	0.407	0.455	0.519	21.67	0.997806	7.21485e-06		0	0	0.029	0.058	0.2955	0.395	0.431	0.5035	0.00118873		0	0	0.004	0.016	0.012	0.007	0	0	0	0	0	0	0.067	0.065
H3BQN4	ENSP00000455857	Fructose-bisphosphate aldolase (EC 4.1.2.13)		K229ac		0	0.443	0	0.432	0.18	0.137	0.539	0.85	0	0.645	0	0.648	0.207	0.313	0.531	0.728	15.34	0.915019	0.0105259		0	0.544	0	0.54	0.1935	0.225	0.535	0.789	0.212486		0	0	0	0.08	0.104	0.021	0	0.19	0	0.291	0.006	0.134	0.044	0
P49327	ENSP00000304592	Fatty acid synthase (EC 2.3.1.85) [Includes: [Acyl-carrier-protein] S-acetyltransferase (EC 2.3.1.38); [Acyl-carrier-protein] S-malonyltransferase (EC 2.3.1.39); 3-oxoacyl-[acyl-carrier-protein] synthase (EC 2.3.1.41); 3-oxoacyl-[acyl-carrier-protein] reductase (EC 1.1.1.100); 3-hydroxyacyl-[acyl-carrier-protein] dehydratase (EC 4.2.1.59); Enoyl-[acyl-carrier-protein] reductase (EC 1.3.1.39); Ole…	FASN	K297ac		0	0	0.343	0.25	0.07	0.341	0.301	0.231	0	0.294	0	0.066	0	0.111	0.16	0.471	72.25	-0.00157332	1		0	0.294	0.343	0.158	0.07	0.226	0.2305	0.351	0.275099		0	0.523	0	0	0	0.034	0.121	0	0	0	0	0	0	0.318
F8W6I7	ENSP00000333504	Heterogeneous nuclear ribonucleoprotein A1		K284ac		0	0	0	0	0.027	0.145	0.153	0.271	0	0	0	0	0.027	0.129	0.177	0.298	36.91	0.994785	4.07277e-05		0	0	0	0	0.027	0.137	0.165	0.2845	0.0052759		0	0	0	0	0.003	0	0	0	0	0	0	0	0	0
E7ER27	ENSP00000390208	Peroxisomal multifunctional enzyme type 2		K45ac		0	0	0.071	0.103	0	0	0	0.126	0	0	0.089	0	0	0.004	0.061	0.123	148.25	0.612102	0.196515		0	0	0.08	0.103	0	0.004	0.061	0.1245	0.126484		0	0	0	0.013	0	0	0	0.005	0	0	0	0	0.105	0
P49327	ENSP00000304592	Fatty acid synthase (EC 2.3.1.85) [Includes: [Acyl-carrier-protein] S-acetyltransferase (EC 2.3.1.38); [Acyl-carrier-protein] S-malonyltransferase (EC 2.3.1.39); 3-oxoacyl-[acyl-carrier-protein] synthase (EC 2.3.1.41); 3-oxoacyl-[acyl-carrier-protein] reductase (EC 1.1.1.100); 3-hydroxyacyl-[acyl-carrier-protein] dehydratase (EC 4.2.1.59); Enoyl-[acyl-carrier-protein] reductase (EC 1.3.1.39); Ole…	FASN	K1751ac		0	0	0	0	0.047	0	0.224	0.242	0	0.123	0	0	0	0	0.04	0.076	42.19	0.34727	0.500035		0	0.123	0	0	0.047	0	0.132	0.159	0.143943		0	0	0.201	0	0.189	0.251	0	0.152	0	0	0.017	0.032	0.085	0
Q09472	ENSP00000263253	Histone acetyltransferase p300 (p300 HAT) (EC 2.3.1.48) (E1A-associated protein p300)	EP300	K1541acK1545ac		0	0.041	0.154	0.292	0.463	0.805	0.707	0.743	0	0.034	0	0.31	0.718	0.845	0.879	0	5.98	0.666751	0.148078		0	0.0375	0.154	0.301	0.5905	0.825	0.793	0.743	0.00550595		0	0.408	0.442	0.479	0.444	0.386	0.395	0.425	0	0.359	0.476	0.493	0.402	0.374
I7HJJ0	OTTHUMP00000022827	Deleted.	SLC25A6	K22ac		0	0	0	0.14	0.041	0	0.09	0.159	0	0	0.047	0	0	0.079	0.021	0.109	142.08	0.274117	0.599123		0	0	0.047	0.14	0.041	0.079	0.0555	0.134	0.0809048		0	0	0	0.03	0.056	0.039	0.385	0.016	0	0.427	0	0	0.115	0.016
P21796	ENSP00000378487	Voltage-dependent anion-selective channel protein 1 (VDAC-1) (hVDAC1) (Outer mitochondrial membrane protein porin 1) (Plasmalemmal porin) (Porin 31HL) (Porin 31HM)	VDAC1	K223ac		0	0	0	0.086	0	0.059	0.148	0.232	0	0	0.095	0.005	0	0.099	0.093	0.077	54.93	0.467755	0.349538		0	0	0.095	0.0455	0	0.079	0.1205	0.1545	0.0416013		0	0	0.018	0	0.052	0.159	0	0.093	0	0.042	0	0	0	0.078
A0A0A0MSS8	ENSP00000401327	Aldo-keto reductase family 1 member C3	AKR1C3	K245ac		0	0.229	0.044	0.072	0.048	0.072	0.345	0.326	0	0	0.086	0.132	0.053	0.184	0.117	0.483	108.92	0.517539	0.293002		0	0.229	0.065	0.102	0.0505	0.128	0.231	0.4045	0.0610119		0	0.254	0.086	0	0	0	0	0.145	0	0.305	0.031	0.149	0.289	0.04
H3BMQ8	ENSP00000454499	Fructose-bisphosphate aldolase A (Fragment)		K99ac		0	0.054	0.031	0	0.007	0.042	0.012	0.121	0	0	0	0	0	0.141	0.086	0.238	44.76	0.788809	0.062193		0	0.054	0.031	0	0.007	0.0915	0.049	0.1795	0.134625		0	0	0	0	0	0	0.045	0	0	0.079	0	0.009	0	0
C9IYU9	ENSP00000392180	F-box-like/WD repeat-containing protein TBL1XR1 (Fragment)		K101ac		0	0.175	0.245	0.241	0.41	0.465	0.335	0.385	0	0.222	0.259	0.333	0.288	0.352	0.39	0.413	27.42	0.855132	0.0299601		0	0.1985	0.252	0.287	0.349	0.4085	0.3625	0.399	0.00173611		0	0.223	0.11	0.141	0	0	0.274	0	0	0.534	0.5	0.022	0.24	0
P49327	ENSP00000304592	Fatty acid synthase (EC 2.3.1.85) [Includes: [Acyl-carrier-protein] S-acetyltransferase (EC 2.3.1.38); [Acyl-carrier-protein] S-malonyltransferase (EC 2.3.1.39); 3-oxoacyl-[acyl-carrier-protein] synthase (EC 2.3.1.41); 3-oxoacyl-[acyl-carrier-protein] reductase (EC 1.1.1.100); 3-hydroxyacyl-[acyl-carrier-protein] dehydratase (EC 4.2.1.59); Enoyl-[acyl-carrier-protein] reductase (EC 1.3.1.39); Ole…	FASN	K1238ac		0	0.025	0.046	0.051	0.1	0.076	0.093	0.149	0	0.026	0.014	0	0.066	0.156	0.096	0.193	94.28	0.83273	0.0396288		0	0.0255	0.03	0.051	0.083	0.116	0.0945	0.171	0.000396825		0	0	0	0	0.036	0.002	0.125	0	0	0.104	0.009	0	0	0.095
P49327	ENSP00000304592	Fatty acid synthase (EC 2.3.1.85) [Includes: [Acyl-carrier-protein] S-acetyltransferase (EC 2.3.1.38); [Acyl-carrier-protein] S-malonyltransferase (EC 2.3.1.39); 3-oxoacyl-[acyl-carrier-protein] synthase (EC 2.3.1.41); 3-oxoacyl-[acyl-carrier-protein] reductase (EC 1.1.1.100); 3-hydroxyacyl-[acyl-carrier-protein] dehydratase (EC 4.2.1.59); Enoyl-[acyl-carrier-protein] reductase (EC 1.3.1.39); Ole…	FASN	K435ac		0	0.028	0.066	0.107	0.094	0.1	0.126	0.237	0	0.218	0.102	0.18	0.073	0.158	0.151	0.24	61.53	0.61731	0.191655		0	0.123	0.084	0.1435	0.0835	0.129	0.1385	0.2385	0.0610119		0	0.159	0.13	0.047	0.301	0.085	0.162	0.243	0	0.411	0.105	0.161	0.306	0.275
A0A087WUT1	ENSP00000478904	Prothymosin alpha		K126ac		0	0	0	0	0.204	0.35	0.437	0.504	0	0	0	0	0.208	0.392	0.357	0.515	23.44	0.987442	0.000235547		0	0	0	0	0.206	0.371	0.397	0.5095	0.0052759		0	0	0	0	0	0	0	0	0	0	0	0	0	0
C9J5D1	ENSP00000417110	N-alpha-acetyltransferase 50		K33acK36ac		0	0.637	0.741	0.414	0.306	0.838	0.591	0.916	0	0.311	0.643	0.764	0.861	0.524	0.796	0	0.5	-0.0020742	1		0	0.474	0.692	0.589	0.5835	0.681	0.6935	0.916	0.0141369		0	0.546	0.749	0.286	0	0.501	0.714	0.538	0	0.704	0.503	0	0.675	0.083
P04083	ENSP00000366109	Annexin A1 (Annexin I) (Annexin-1) (Calpactin II) (Calpactin-2) (Chromobindin-9) (Lipocortin I) (Phospholipase A2 inhibitory protein) (p35)	ANXA1	K311ac		0	0	0	0	0.009	0	0.064	0.106	0	0	0.012	0	0	0.063	0.071	0.147	94.3	0.897678	0.015169		0	0	0.012	0	0.009	0.063	0.0675	0.1265	0.0108698		0	0	0	0	0	0	0	0.075	0	0	0	0	0	0.009
P49327	ENSP00000304592	Fatty acid synthase (EC 2.3.1.85) [Includes: [Acyl-carrier-protein] S-acetyltransferase (EC 2.3.1.38); [Acyl-carrier-protein] S-malonyltransferase (EC 2.3.1.39); 3-oxoacyl-[acyl-carrier-protein] synthase (EC 2.3.1.41); 3-oxoacyl-[acyl-carrier-protein] reductase (EC 1.1.1.100); 3-hydroxyacyl-[acyl-carrier-protein] dehydratase (EC 4.2.1.59); Enoyl-[acyl-carrier-protein] reductase (EC 1.3.1.39); Ole…	FASN	K1071ac		0	0	0	0	0	0.118	0.008	0.185	0	0.017	0.015	0.086	0.127	0.012	0.075	0.25	59.82	0.603526	0.204627		0	0.017	0.015	0.086	0.127	0.065	0.0415	0.2175	0.0610119		0	0	0.006	0	0.068	0	0	0.022	0	0.08	0	0.021	0	0.082
P49327	ENSP00000304592	Fatty acid synthase (EC 2.3.1.85) [Includes: [Acyl-carrier-protein] S-acetyltransferase (EC 2.3.1.38); [Acyl-carrier-protein] S-malonyltransferase (EC 2.3.1.39); 3-oxoacyl-[acyl-carrier-protein] synthase (EC 2.3.1.41); 3-oxoacyl-[acyl-carrier-protein] reductase (EC 1.1.1.100); 3-hydroxyacyl-[acyl-carrier-protein] dehydratase (EC 4.2.1.59); Enoyl-[acyl-carrier-protein] reductase (EC 1.3.1.39); Ole…	FASN	K1581ac		0	0	0	0	0	0.085	0.143	0.164	0	0	0	0	0.03	0.061	0.08	0.187	59.82	0.913889	0.0108034		0	0	0	0	0.03	0.073	0.1115	0.1755	0.0052759		0	0	0	0.025	0.047	0	0.086	0	0	0	0	0	0.017	0
C9JSZ1	ENSP00000402630	Far upstream element-binding protein 1 (Fragment)		K43ac		0	0	0	0.101	0.226	0.32	0.353	0.505	0	0.094	0	0.494	0.245	0.319	0.36	0.713	19.85	0.821269	0.0450626		0	0.094	0	0.2975	0.2355	0.3195	0.3565	0.609	0.00609055		0	0.712	0	0.725	0.78	0.639	0.201	0.559	0	0	0	0.948	0.785	0.714
H3BPS8	ENSP00000455455	Fructose-bisphosphate aldolase A (Fragment)		K95ac		0	0	0	0	0	0.006	0.004	0.07	0	0	0	0	0	0	0.013	0.078	87.1	0.988715	0.00019031		0	0	0	0	0	0.006	0.0085	0.074	0.0148148		0	0	0	0	0	0	0	0	0	0	0	0	0	0
P42765	ENSP00000285093	3-ketoacyl-CoA thiolase, mitochondrial (EC 2.3.1.16) (Acetyl-CoA acyltransferase) (Beta-ketothiolase) (Mitochondrial 3-oxoacyl-CoA thiolase) (T1)	ACAA2	K24ac		0	0.114	0	0.346	0.489	0	0.682	0.267	0	0.611	0.786	0.606	0.631	0.339	0.626	0	0.01	0.296341	0.5685		0	0.3625	0.786	0.476	0.56	0.339	0.654	0.267	0.904861
H7C1M2	ENSP00000400985	Protein SON (Fragment)		K1049ac		0	0	0	0.022	0.223	0.346	0.394	0.497	0	0	0	0.052	0.277	0.416	0.448	0.539	21.47	0.997315	1.08077e-05		0	0	0	0.037	0.25	0.381	0.421	0.518	0.00224139		0	0	0.023	0	0	0.063	0.156	0	0	0	0	0.043	0	0
F8WDK9	ENSP00000415150	Programmed cell death 6-interacting protein		K24ac		0	0	0.743	0.055	0.299	0	0.256	1	0	0.554	0.304	0.606	0.419	0.385	0.528	0.249	140.49	-0.24122	1		0	0.554	0.5235	0.3305	0.359	0.385	0.392	0.6245	0.275099
P13639	ENSP00000307940	Elongation factor 2 (EF-2)	EEF2	K41ac		0	0	0.017	0	0.079	0.025	0.196	0.249	0	0	0	0	0	0.013	0.095	0.147	59.29	0.95851	0.00254642		0	0	0.017	0	0.079	0.019	0.1455	0.198	0.0108698		0	0	0.264	0.033	0.17	0.18	0	0.043	0	0.438	0	0.015	0	0
A0A087WV01	ENSP00000479055	Elongation factor 1-alpha		K145ac		0	0	0.114	0.217	0.124	0.098	0	0.281	0	0.101	0.02	0.18	0.024	0	0.187	0.133	124.06	0.247433	0.636425		0	0.101	0.067	0.1985	0.074	0.098	0.187	0.207	0.0610119
P35914	ENSP00000363614	Hydroxymethylglutaryl-CoA lyase, mitochondrial (HL) (HMG-CoA lyase) (EC 4.1.3.4) (3-hydroxy-3-methylglutarate-CoA lyase)	HMGCL	K47ac		0	0	0	0	0	0	0	0.012	0	0	0	0	0	0	0	0.005	816	1	1.84889e-32		0	0	0	0	0	0	0	0.0085	0.19043		0	0	0	0	0	0	0	0	0	0	0	0	0	0
P10412	ENSP00000307705	Histone H1.4 (Histone H1b) (Histone H1s-4)	HIST1H1E	K45ac		0	0.102	0	0	0.088	0.049	0.062	0.212	0	0	0	0.073	0	0.128	0.253	0.083	78.65	0.112747	0.831595		0	0.102	0	0.073	0.088	0.0885	0.1575	0.1475	0.0460634		0	0	0.06	0	0.034	0	0	0	0	0	0.067	0.168	0	0.147
C9JZW3	ENSP00000407730	Elongation factor 1-beta (Fragment)		K6ac		0	0.045	0.021	0.159	0.019	0.008	0.005	0.233	0	0	0	0.013	0.19	0.141	0.1	0.036	291.5	-0.304383	1		0	0.045	0.021	0.086	0.1045	0.0745	0.0525	0.1345	0.0610119		0	0	0	0.016	0	0	0.057	0	0	0.174	0.078	0.125	0.013	0
H3BP71	ENSP00000455180	E3 ubiquitin-protein ligase BRE1B		K19ac		0	0	0	0.071	0.293	0.361	0.418	0.492	0	0	0	0.086	0.337	0.405	0.446	0.516	21.82	0.998701	2.52943e-06		0	0	0	0.0785	0.315	0.383	0.432	0.504	0.00224139		0	0	0.011	0.012	0.004	0	0.002	0	0	0.011	0	0.007	0.01	0
O60361	ENSP00000242630	Putative nucleoside diphosphate kinase (NDK) (NDP kinase) (EC 2.7.4.6)	NME2P1	K69ac		0	0	0.55	0.676	0.491	0.389	0.402	0	0	0	0	0.413	0	0.164	0.382	0	0	0.564501	0.243191		0	0	0.55	0.5445	0.491	0.2765	0.392	0	0.798966		0	0.022	0.456	0.131	0	0.083	0.33	0.327	0	0.099	0.146	0.349	0	0.186
F5GXR3	ENSP00000374113	Parathymosin	PTMS	K14ac		0	0	0	0	0.025	0.139	0.2	0.316	0	0	0	0	0.039	0.198	0.223	0.347	34.63	0.9934	6.51929e-05		0	0	0	0	0.032	0.1685	0.2115	0.3315	0.0052759		0	0	0	0	0	0	0	0	0	0	0	0	0	0
H3BPS8	ENSP00000455455	Fructose-bisphosphate aldolase A (Fragment)		K206ac		0	0.286	0.122	0.227	0.136	0.299	0.137	0.633	0	0.474	0.502	0.58	0.398	0.69	0.765	0.596	0.66	0.481915	0.333088		0	0.38	0.312	0.4035	0.267	0.4945	0.451	0.6145	0.0311508		0	0	0.149	0.046	0.422	0.032	0.22	0	0	0.026	0	0.434	0	0
Q09472	ENSP00000263253	Histone acetyltransferase p300 (p300 HAT) (EC 2.3.1.48) (E1A-associated protein p300)	EP300	K1541ac		0	0	0	0.094	0.322	0.333	0.371	0.558	0	0	0	0.299	0.339	0.488	0.514	0.649	17.02	0.956825	0.00275586		0	0	0	0.1965	0.3305	0.4105	0.4425	0.6035	0.00224139		0	0.085	0	0.163	0.095	0	0	0	0	0.118	0	0	0	0.288
H0YDD8	ENSP00000433443	60S acidic ribosomal protein P2 (Fragment)		K37ac		0	0	0	0	0	0.129	0	0	0	0	0.456	0.488	0.384	0.592	0.039	0.405	30.75	0.494434	0.318785		0	0	0.456	0.488	0.384	0.3605	0.039	0.405	0.617989
Q92793	ENSP00000262367	CREB-binding protein (EC 2.3.1.48)	CREBBP	K1582acK1585acK1586ac		0	0	0.561	0.49	0.837	0	0	0	0	0.159	0.188	0	0	0	0.911	0	0	-0.255571	1		0	0.159	0.3745	0.49	0.837	0	0.911	0	0.444833		0	0.557	0.583	0.705	0.572	0.415	0.505	0.514	0	0.559	0.574	0.666	0.573	0.413
Q09472	ENSP00000263253	Histone acetyltransferase p300 (p300 HAT) (EC 2.3.1.48) (E1A-associated protein p300)	EP300	K1000ac		0	0.081	0	0	0.222	0.091	0.386	0.694	0	0	0	0.312	0.019	0.095	0.206	0.676	26.39	0.786685	0.0634015		0	0.081	0	0.312	0.1205	0.093	0.296	0.685	0.0460634		0	0.02	0	0	0.077	0	0.078	0	0	0	0	0	0	0.242
P49458	ENSP00000305230	Signal recognition particle 9 kDa protein (SRP9)	SRP9P1,SRP9	K51ac		0	0	0	0	0	0.014	0.127	0.263	0	0	0	0	0	0	0.064	0	34.84	0.320548	0.535646		0	0	0	0	0	0.014	0.0955	0.263	0.0148148		0	0.131	0	0	0.086	0	0	0	0	0.142	0	0	0	0
P49458	ENSP00000305230	Signal recognition particle 9 kDa protein (SRP9)	SRP9P1,SRP9	K40ac		0	0	0.149	0	0	0.122	0.02	0.534	0	0.002	0	0	0	0.056	0.132	0.385	38.67	0.895143	0.015916		0	0.002	0.149	0	0	0.089	0.076	0.4595	0.202866
Q6ZU65	ENSP00000418648	Ubinuclein-2	UBN2	K1147ac		0	0.11	0	0.207	0.397	0.483	0.486	0.544	0	0.031	0	0.274	0.462	0.536	0.471	0.607	13.55	0.984204	0.000372296		0	0.0705	0	0.2405	0.4295	0.5095	0.4785	0.5755	0.00609055		0	0.01	0.113	0.075	0.019	0	0	0	0	0.125	0.028	0.017	0.039	0
Q9UIG0	ENSP00000385442	Tyrosine-protein kinase BAZ1B (EC 2.7.10.2) (Bromodomain adjacent to zinc finger domain protein 1B) (Williams syndrome transcription factor) (Williams-Beuren syndrome chromosomal region 10 protein) (Williams-Beuren syndrome chromosomal region 9 protein) (hWALp2)	BAZ1B	K1334ac		0	0	0.136	0.296	0.094	0	0.249	0.229	0	0	0	0	0.083	0.312	0.578	0.676	33.14	0.415557	0.412546		0	0	0.136	0.296	0.0885	0.312	0.4135	0.4525	0.00609055		0	0.022	0	0	0	0	0	0	0	0	0	0	0.169	0
Q9UNL4	ENSP00000380024	Inhibitor of growth protein 4 (p29ING4)	ING4	K126acK128ac		0	0.131	0.129	0.123	0.412	0.545	0.582	0.686	0	0.128	0.131	0.21	0.483	0.582	0.649	0.728	10.41	0.99352	6.28473e-05		0	0.1295	0.13	0.1665	0.4475	0.5635	0.6155	0.707	< 0.0001		0	0.229	0.272	0.372	0.313	0.299	0.3	0.306	0	0.213	0.236	0.389	0.297	0.291
A0A087WWJ2	ENSP00000480264	N-alpha-acetyltransferase 50		K33ac		0	0	0	0.06	0.105	0.162	0.212	0.309	0	0.02	0.015	0.003	0.104	0.189	0.241	0.381	82.56	0.979105	0.000650358		0	0.02	0.015	0.0315	0.1045	0.1755	0.2265	0.345	0.000396825		0	0	0	0.031	0.038	0.044	0.037	0.026	0	0	0	0.021	0.02	0.03
Q8N3C0	ENSP00000358159	Activating signal cointegrator 1 complex subunit 3 (EC 3.6.4.12) (ASC-1 complex subunit p200) (ASC1p200) (Helicase, ATP binding 1) (Trip4 complex subunit p200)	ASCC3	K571ac		0	0	0.057	0	0	0.106	0.092	0.001	0	0.07	0.407	0.033	0.094	0.429	0.145	0.109	488.74	0.772339	0.0718444		0	0.07	0.232	0.033	0.094	0.2675	0.1185	0.055	0.39876		0	0	0.07	0	0	0.034	0.245	0	0	0.675	0	0.18	0	0.002
P12270	ENSP00000356448	Nucleoprotein TPR (Megator) (NPC-associated intranuclear protein) (Translocated promoter region protein)	TPR	K712ac		0	0.086	0	0	0	0.022	0.036	0.083	0	0	0	0	0.075	0	0.053	0.089	146.88	0.312591	0.546386		0	0.086	0	0	0.075	0.022	0.0445	0.086	0.247888		0	0	0	0	0	0	0	0.078	0	0	0	0	0	0
P13645	ENSP00000269576	Keratin, type I cytoskeletal 10 (Cytokeratin-10) (CK-10) (Keratin-10) (K10)	KRT10	K579ac		0	0.101	0.087	0	0	0.165	0.25	0.353	0	0	0.074	0.075	0.09	0.321	0.279	0.275	36.47	0.780984	0.0666991		0	0.101	0.0805	0.075	0.09	0.243	0.2645	0.314	0.0141369		0	0.016	0.087	0.163	0.059	0	0	0.078	0	0	0	0	0.208	0.158
P13010	ENSP00000375978	X-ray repair cross-complementing protein 5 (EC 3.6.4.-) (86 kDa subunit of Ku antigen) (ATP-dependent DNA helicase 2 subunit 2) (ATP-dependent DNA helicase II 80 kDa subunit) (CTC box-binding factor 85 kDa subunit) (CTC85) (CTCBF) (DNA repair protein XRCC5) (Ku80) (Ku86) (Lupus Ku autoantigen protein p86) (Nuclear factor IV) (Thyroid-lupus autoantigen) (TLAA) (X-ray repair complementing defective…	XRCC5	K701ac		0	0.077	0	0	0.018	0.14	0.079	0	0	0.164	0.186	0.094	0.036	0.029	0.371	0.192	71.54	0.101094	0.848875		0	0.1205	0.186	0.094	0.027	0.0845	0.225	0.192	0.275099		0	0	0	0.33	0	0	0	0	0	0.088	0	0.107	0.005	0
B1AK63	ENSP00000362165	Chromatin modification-related protein MEAF6 (Chromosome 1 open reading frame 149, isoform CRA_f)	MEAF6	K128ac		0	0.507	0	0	0	0	0.344	0.105	0	0	0.604	0.554	0.348	0	0	0.787	448.45	-0.422191	1		0	0.507	0.604	0.554	0.348	0	0.344	0.446	0.803089		0	0.114	0	0	0	0	0	0	0	0	0	0	0	0
Q92793	ENSP00000262367	CREB-binding protein (EC 2.3.1.48)	CREBBP	K1740acK1743ac		0	0.131	0.336	0.484	0.605	0.243	0.418	0.334	0	0.054	0.255	0.415	0.659	0.632	0.53	0.218	8.92	0.756188	0.08192		0	0.0925	0.2955	0.4495	0.632	0.4375	0.474	0.276	0.178869		0	0.358	0.511	0.506	0.52	0.498	0.329	0.503	0	0.39	0.472	0.265	0.356	0.501
P50990	ENSP00000286788	T-complex protein 1 subunit theta (TCP-1-theta) (CCT-theta) (Renal carcinoma antigen NY-REN-15)	CCT8	K399ac		0	0	0	0	0.079	0.008	0.071	0.186	0	0	0	0	0	0.015	0.055	0.18	52.58	0.908575	0.0121557		0	0	0	0	0.079	0.0115	0.063	0.183	0.0239258		0	0	0	0	0	0	0	0	0	0	0	0	0	0
P33991	ENSP00000430194	DNA replication licensing factor MCM4 (EC 3.6.4.12) (CDC21 homolog) (P1-CDC21)	MCM4	K857ac		0	0	0.045	0	0.252	0.274	0.378	0.48	0	0.15	0	0	0.138	0.283	0.418	0.377	29.71	0.899669	0.0145946		0	0.15	0.045	0	0.195	0.2785	0.398	0.4285	0.0126485		0	0.055	0	0	0	0.048	0.326	0.062	0	0	0.08	0	0	0.085
P00558	ENSP00000362413	Phosphoglycerate kinase 1 (EC 2.7.2.3) (Cell migration-inducing gene 10 protein) (Primer recognition protein 2) (PRP 2)	PGK1	K219ac		0	0	0	0	0	0.014	0.024	0.11	0	0	0	0	0	0.03	0.064	0.117	75.97	0.947255	0.00409973		0	0	0	0	0	0.022	0.044	0.1135	0.0148148		0	0	0	0	0	0.033	0	0.015	0	0.042	0	0	0.049	0.027
P26447	ENSP00000357705	Protein S100-A4 (Calvasculin) (Metastasin) (Placental calcium-binding protein) (Protein Mts1) (S100 calcium-binding protein A4)	S100A4	K0acK6ac		0	0.08	0.01	0.008	0	0.097	0.091	0.181	0	0.073	0.016	0.018	0.068	0.102	0.044	0.137	116.24	0.845126	0.0341215		0	0.0765	0.013	0.013	0.068	0.0995	0.0675	0.159	0.0809048		0	0.065	0.033	0.013	0.033	0.032	0.064	0.063	0	0.149	0.078	0.093	0.005	0.024
C9J5D1	ENSP00000417110	N-alpha-acetyltransferase 50		K36ac		0	0.057	0.088	0.106	0.277	0.262	0.27	0.369	0	0.03	0.062	0.144	0.189	0.203	0.305	0.341	32.73	0.9446	0.00451867		0	0.0435	0.075	0.125	0.233	0.2325	0.2875	0.355	0.000396825		0	0.099	0.102	0.136	0.079	0.153	0.479	0.116	0	0.339	0.26	0.088	0.19	0.08
Q9HD33	ENSP00000417602	39S ribosomal protein L47, mitochondrial (L47mt) (MRP-L47) (Nasopharyngeal carcinoma metastasis-related protein 1)	MRPL47	K143ac		0	0	0	0	0.02	0	0	0.06	0	0	0	0	0	0.013	0.142	0.241	211.78	0.765387	0.0761077		0	0	0	0	0.02	0.013	0.142	0.1505	0.0116027		0	0	0	0	0	0	0.005	0	0	0	0.009	0	0	0.06
A8MVZ9	ENSP00000378729	Fructose-bisphosphate aldolase (EC 4.1.2.13)		K110ac		0	0	0	0	0	0	0	0	0	0	0	0	0	0	0	0	0		1		0	0	0	0	0	0	0	0	1
O43809	ENSP00000300291	Cleavage and polyadenylation specificity factor subunit 5 (Cleavage and polyadenylation specificity factor 25 kDa subunit) (CFIm25) (CPSF 25 kDa subunit) (Nucleoside diphosphate-linked moiety X motif 21) (Nudix motif 21) (Pre-mRNA cleavage factor Im 25 kDa subunit)	NUDT21	K22ac		0	0	0	0.079	0.373	0.462	0.515	0.608	0	0	0	0.157	0.405	0.488	0.536	0.64	14.42	0.995561	2.95149e-05		0	0	0	0.118	0.389	0.475	0.5255	0.624	0.00224139		0	0	0.025	0.051	0.003	0	0	0	0	0.016	0.005	0.06	0	0.007
P12004	ENSP00000368458	Proliferating cell nuclear antigen (PCNA) (Cyclin)	PCNA	K79ac		0	0	0	0	0.028	0.103	0.062	0.167	0	0	0	0	0	0.066	0.12	0.121	67.52	0.85512	0.0299649		0	0	0	0	0.028	0.0845	0.091	0.144	0.0052759		0	0.064	0.122	0	0	0	0	0	0	0	0	0	0	0
P12270	ENSP00000356448	Nucleoprotein TPR (Megator) (NPC-associated intranuclear protein) (Translocated promoter region protein)	TPR	K747acK754ac		0	0.456	0.271	0.346	0.421	0.403	0.364	0.736	0	0.426	0.296	0.392	0.415	0.514	0.575	0.43	15.42	0.704347	0.118194		0	0.441	0.2835	0.369	0.418	0.4585	0.4695	0.583	0.00550595
E5RIP1	ENSP00000429333	40S ribosomal protein S20		K7ac		0	0	0	0.064	0.179	0.221	0.262	0.343	0	0	0.028	0.168	0.215	0.323	0.289	0.47	45.79	0.973212	0.00106676		0	0	0.028	0.116	0.197	0.272	0.2755	0.4065	0.00118873		0	0	0	0.088	0.058	0	0.064	0.048	0	0.003	0	0.013	0	0.003
O43818	ENSP00000232888	U3 small nucleolar RNA-interacting protein 2 (RRP9 homolog) (U3 small nucleolar ribonucleoprotein-associated 55 kDa protein) (U3 snoRNP-associated 55 kDa protein) (U3-55K)	RRP9	K24ac		0	0.05	0	0.079	0.37	0.441	0	0.642	0	0.033	0.041	0.041	0.48	0.342	0.285	0.022	24.74	0.312285	0.5468		0	0.0415	0.041	0.06	0.425	0.3915	0.285	0.332	0.0610119		0	0	0.055	0.055	0	0	0.017	0.191	0	0	0.053	0.381	0.489	0
E7EUT5	ENSP00000380065	Glyceraldehyde-3-phosphate dehydrogenase		K110ac		0	0	0.362	0.421	0	0	0.1	0.596	0	0.571	0	0	0.344	0	0	0.655	40.57	0.210545	0.68885		0	0.571	0.362	0.421	0.344	0	0.1	0.6255	1		0	0.376	0.645	0	0	0	0.476	0	0	0	0	0	0	0
B5MCW3	ENSP00000384845	Bromodomain-containing protein 8	BRD8	K84ac		0	0	0	0	0	0	0	0	0	0	0	0	0	0.352	0	0.279	30.34		1		0	0	0	0	0	0.352	0	0.279	0.188445		0	0	0	0	0	0	0.33	0	0	0	0.01	0.146	0	0
Q96KR1	ENSP00000265069	Zinc finger RNA-binding protein (hZFR) (M-phase phosphoprotein homolog)	ZFR	K508ac		0	0.044	0.002	0.121	0.34	0.412	0.47	0.518	0	0.038	0.052	0.207	0.419	0.458	0.427	0.543	18.93	0.979538	0.000623768		0	0.041	0.027	0.164	0.3795	0.435	0.4485	0.5305	0.000396825		0	0.028	0	0.006	0.044	0	0	0.066	0	0	0	0.096	0.047	0
E9PHT9	ENSP00000421421	Annexin		K69ac		0	0	0	0.047	0.147	0.161	0.274	0	0	0	0	0	0.079	0.23	0.449	0.315	60.62	0.684208	0.133841		0	0	0	0.047	0.113	0.1955	0.3615	0.315	0.00508587
B8ZZQ6	ENSP00000386519	Prothymosin alpha		K0acK14ac		0	0.058	0	0.062	0.12	0.101	0.129	0.297	0	0	0.125	0.044	0.057	0.272	0.281	0.351	57.45	0.743176	0.0904683		0	0.058	0.125	0.053	0.0885	0.1865	0.205	0.324	0.00550595		0	0	0	0	0	0	0	0	0	0	0	0	0	0
E7EUT5	ENSP00000380065	Glyceraldehyde-3-phosphate dehydrogenase		K139ac		0	0.054	0.102	0	0.062	0.154	0.169	0.301	0	0	0.034	0.045	0	0.124	0.106	0.269	51.08	0.922896	0.00868842		0	0.054	0.068	0.045	0.062	0.139	0.1375	0.285	0.0141369		0	0	0	0	0	0	0	0	0	0	0	0	0	0
P60174	ENSP00000484435	Triosephosphate isomerase (TIM) (EC 5.3.1.1) (Triose-phosphate isomerase)	TPI1	K274ac		0	0.112	0.156	0.151	0.16	0	0.294	0	0	0.097	0	0	0.125	0.275	0.207	0.083	73.39	0.0781949	0.882947		0	0.1045	0.156	0.151	0.1425	0.275	0.2505	0.083	0.39876
Q6YN16	ENSP00000381785	Hydroxysteroid dehydrogenase-like protein 2 (EC 1.-.-.-) (Short chain dehydrogenase/reductase family 13C member 1)	HSDL2	K48ac		0	0.183	0.577	0.031	0.514	0.485	0.189	0.603	0	0.387	0.381	0.514	0.121	0.456	0.438	0.347	40.2	0.0927208	0.861317		0	0.285	0.479	0.2725	0.3175	0.4705	0.3135	0.475	0.178869		0	0.066	0.201	0	0	0	0.503	0.265	0	0.23	0	0	0	0.056
P00558	ENSP00000362413	Phosphoglycerate kinase 1 (EC 2.7.2.3) (Cell migration-inducing gene 10 protein) (Primer recognition protein 2) (PRP 2)	PGK1	K74ac		0	0.146	0.225	0.489	0.465	0.517	0.327	0.587	0	0.208	0.101	0.587	0.338	0.355	0.212	0.276	17.26	0.769476	0.0735866		0	0.177	0.163	0.538	0.4015	0.436	0.2695	0.4315	0.178869		0	0.64	0.212	0.908	0	0.77	0	0.84	0	0.697	0.411	0.509	0.837	0.734
A0A087WVQ9	ENSP00000479609	Elongation factor 1-alpha 1		K233ac		0	0.085	0.03	0.294	0.107	0.178	0.239	0.419	0	0.18	0.225	0.327	0.245	0.191	0.298	0.489	45.07	0.891434	0.0170399		0	0.1325	0.1275	0.3105	0.176	0.1845	0.2685	0.454	0.0141369		0	0	0.134	0	0.032	0	0.009	0	0	0	0	0.102	0	0.043
P53396	ENSP00000466259	ATP-citrate synthase (EC 2.3.3.8) (ATP-citrate (pro-S-)-lyase) (ACL) (Citrate cleavage enzyme)	ACLY	K537ac		0	0	0	0.124	0.044	0.078	0	0.234	0	0	0	0	0.044	0.152	0.145	0.073	116.92	0.156896	0.766586		0	0	0	0.124	0.044	0.115	0.145	0.1535	0.0108698		0	0	0	0	0.038	0	0	0.169	0	0.017	0.05	0.037	0.032	0
A0A096LNL9	ENSP00000485103	Transcriptional regulator ATRX (Fragment)		K898ac		0	0	0.042	0.059	0.203	0.313	0.402	0.494	0	0	0	0	0.253	0.392	0.436	0.54	22.4	0.989264	0.000172281		0	0	0.042	0.059	0.228	0.3525	0.419	0.517	0.00118873		0	0	0.044	0.032	0	0.002	0	0	0	0.009	0	0.052	0	0.033
P61978	ENSP00000353552	Heterogeneous nuclear ribonucleoprotein K (hnRNP K) (Transformation up-regulated nuclear protein) (TUNP)	HNRNPK	K162ac		0	0	0	0	0.017	0.134	0.054	0.168	0	0.049	0	0	0	0.03	0.107	0.226	66.8	0.755901	0.082104		0	0.049	0	0	0.017	0.082	0.0805	0.197	0.0416013		0	0	0	0.124	0	0.017	0	0	0	0	0.033	0	0.013	0
P50991	ENSP00000377958	T-complex protein 1 subunit delta (TCP-1-delta) (CCT-delta) (Stimulator of TAR RNA-binding)	CCT4	K318ac		0	0.407	0.319	0.256	0.269	0.382	0.18	0.533	0	0.588	0.09	0.29	0.363	0.135	0.223	0.408	30.88	0.627217	0.182549		0	0.4975	0.2045	0.273	0.316	0.2585	0.2015	0.4705	0.719544		0	0.148	0.368	0.073	0.299	0.08	0.042	0	0	0	0	0	0.373	0.004
O60287	ENSP00000372199	Nucleolar pre-ribosomal-associated protein 1 (Nucleolar protein 254 kDa) (URB1 ribosome biogenesis 1 homolog)	URB1	K22ac		0	0	0.122	0	0	0.153	0.301	0.165	0	0.059	0.245	0	0.115	0	0	0	55.44	-0.128843	1		0	0.059	0.1835	0	0.115	0.153	0.301	0.165	0.0809048		0	0	0	0	0	0	0	0	0	0	0	0	0	0
Q9BQ61	ENSP00000242784	Uncharacterized protein C19orf43	C19orf43	K145ac		0	0.026	0.151	0.363	0.398	0.408	0.477	0.483	0	0.14	0.044	0.412	0.418	0.442	0.502	0.324	19.18	0.900353	0.0143996		0	0.083	0.0975	0.3875	0.408	0.425	0.4895	0.4035	0.00550595		0	0.167	0.008	0.122	0.209	0	0	0.019	0	0.356	0	0.035	0.105	0.035
E9PFF2	ENSP00000418340	Transketolase		K280ac		0	0.102	0.412	0.132	0	0.252	0	0	0	0.497	0	0.186	0.05	0.548	0	0.254	281.33	0.172191	0.744266		0	0.2995	0.412	0.159	0.05	0.4	0	0.254	1
P13010	ENSP00000375978	X-ray repair cross-complementing protein 5 (EC 3.6.4.-) (86 kDa subunit of Ku antigen) (ATP-dependent DNA helicase 2 subunit 2) (ATP-dependent DNA helicase II 80 kDa subunit) (CTC box-binding factor 85 kDa subunit) (CTC85) (CTCBF) (DNA repair protein XRCC5) (Ku80) (Ku86) (Lupus Ku autoantigen protein p86) (Nuclear factor IV) (Thyroid-lupus autoantigen) (TLAA) (X-ray repair complementing defective…	XRCC5	K564ac		0	0	0	0.067	0.421	0.42	0.484	0.611	0	0.201	0	0.13	0.25	0.4	0.467	0.643	16.48	0.916923	0.0100661		0	0.201	0	0.0985	0.3355	0.41	0.4755	0.627	0.00609055		0	0.003	0	0.074	0.131	0.022	0.011	0.174	0	0.313	0.033	0	0	0
B2RPK0	ENSP00000419072	Putative high mobility group protein B1-like 1 (High mobility group protein B1 pseudogene 1) (Putative high mobility group protein 1-like 1) (HMG-1L1)	CTCFL	K11ac		0	0	0.167	0.158	0.428	0.455	0.513	0.717	0	0.132	0.055	0.187	0.465	0.514	0.549	0.644	12.21	0.956297	0.0028232		0	0.132	0.111	0.1725	0.4465	0.4845	0.531	0.6805	0.000396825		0	0.104	0.193	0.055	0.152	0.023	0	0.122	0	0.154	0.029	0.084	0.052	0.016
A0A087X2I1	ENSP00000484998	26S protease regulatory subunit 10B	PSMC6	K219ac		0	0	0.053	0.056	0.323	0.16	0.316	0.645	0	0.373	0.068	0	0.214	0.194	0.554	0.367	25.34	0.551824	0.256282		0	0.373	0.0605	0.056	0.2685	0.177	0.435	0.506	0.0610119		0	0	0	0	0	0	0	0	0	0	0	0	0	0.022
F5H608	ENSP00000437996	ATP synthase subunit d, mitochondrial		K62ac		0	0	0	0	0.088	0.063	0	0.121	0	0.109	0	0.015	0	0.06	0.007	0.106	132.38	0.393813	0.439818		0	0.109	0	0.015	0.088	0.0615	0.007	0.1135	0.318567		0	0	0.004	0	0.046	0	0	0	0	0	0.099	0	0.02	0.051
Q8WW12	ENSP00000265260	PEST proteolytic signal-containing nuclear protein (PCNP) (PEST-containing nuclear protein)	PCNP	K28ac		0	0.033	0.287	0.499	0.353	0.221	0	0.417	0	0	0.181	0.213	0	0.147	0.149	0.228	88.8	0.573624	0.233938		0	0.033	0.234	0.356	0.353	0.184	0.149	0.3225	0.39876		0	0	0.251	0.123	0	0	0.069	0	0	0	0.224	0	0	0
I7HJJ0	OTTHUMP00000022827	Deleted.	SLC25A6	K104ac		0	0	0.071	0.216	0.286	0.119	0.356	0.582	0	0.234	0.012	0.008	0.231	0.318	0.259	0.476	26.97	0.672488	0.143331		0	0.234	0.0415	0.112	0.2585	0.2185	0.3075	0.529	0.0141369		0	0.023	0.149	0.206	0	0	0	0	0	0.208	0.062	0	0	0.329
P49327	ENSP00000304592	Fatty acid synthase (EC 2.3.1.85) [Includes: [Acyl-carrier-protein] S-acetyltransferase (EC 2.3.1.38); [Acyl-carrier-protein] S-malonyltransferase (EC 2.3.1.39); 3-oxoacyl-[acyl-carrier-protein] synthase (EC 2.3.1.41); 3-oxoacyl-[acyl-carrier-protein] reductase (EC 1.1.1.100); 3-hydroxyacyl-[acyl-carrier-protein] dehydratase (EC 4.2.1.59); Enoyl-[acyl-carrier-protein] reductase (EC 1.3.1.39); Ole…	FASN	K2405ac		0	0.031	0.116	0.018	0	0.044	0.001	0.027	0	0.147	0	0.037	0	0.106	0.016	0.239	0	0.0088455	0.986732		0	0.089	0.116	0.0275	0	0.075	0.0085	0.133	0.617989		0	0	0	0	0	0.042	0	0	0	0	0	0	0	0.14
Q9Y2F5	ENSP00000296564	Little elongation complex subunit 1 (Interactor of little elongator complex ELL subunit 1)	ICE1,KIAA0947	K1796ac		0	0.33	0.319	0	0	0.818	0.136	0.474	0	0.474	0.516	0.373	0.421	0.358	0	0	0	0.125643	0.812527		0	0.402	0.4175	0.373	0.421	0.588	0.136	0.474	0.178869
Q9UQE7	ENSP00000354720	Structural maintenance of chromosomes protein 3 (SMC protein 3) (SMC-3) (Basement membrane-associated chondroitin proteoglycan) (Bamacan) (Chondroitin sulfate proteoglycan 6) (Chromosome-associated polypeptide) (hCAP)	SMC3	K104acK105ac		0	0.065	0.062	0.125	0.459	0.614	0.677	0.782	0	0.065	0.061	0.182	0.519	0.644	0.708	0.787	9.34	0.997116	1.24602e-05		0	0.065	0.0615	0.1535	0.489	0.629	0.6925	0.7845	0.000396825		0	0.154	0.169	0.31	0.284	0.267	0.243	0.286	0	0.167	0.172	0.305	0.293	0.271
P00558	ENSP00000362413	Phosphoglycerate kinase 1 (EC 2.7.2.3) (Cell migration-inducing gene 10 protein) (Primer recognition protein 2) (PRP 2)	PGK1	K105ac		0	0.154	0	0.092	0	0	0.107	0	0	0.027	0	0.333	0	0	0.056	0.246	78.35	0.199098	0.705299		0	0.0905	0	0.2125	0	0	0.0815	0.246	0.352425		0	0.301	0.308	0	0	0	0.422	0	0	0.22	0.243	0	0	0
P06733	ENSP00000234590	Alpha-enolase (EC 4.2.1.11) (2-phospho-D-glycerate hydro-lyase) (C-myc promoter-binding protein) (Enolase 1) (MBP-1) (MPB-1) (Non-neural enolase) (NNE) (Phosphopyruvate hydratase) (Plasminogen-binding protein)	ENO1	K280ac		0	0	0.107	0.009	0.113	0.305	0.017	0.413	0	0	0	0.167	0.472	0.286	0.156	0.254	36.78	0.480262	0.334993		0	0	0.107	0.088	0.2925	0.2955	0.0865	0.3335	0.0460634
P49327	ENSP00000304592	Fatty acid synthase (EC 2.3.1.85) [Includes: [Acyl-carrier-protein] S-acetyltransferase (EC 2.3.1.38); [Acyl-carrier-protein] S-malonyltransferase (EC 2.3.1.39); 3-oxoacyl-[acyl-carrier-protein] synthase (EC 2.3.1.41); 3-oxoacyl-[acyl-carrier-protein] reductase (EC 1.1.1.100); 3-hydroxyacyl-[acyl-carrier-protein] dehydratase (EC 4.2.1.59); Enoyl-[acyl-carrier-protein] reductase (EC 1.3.1.39); Ole…	FASN	K212ac		0	0.151	0	0.268	0	0	0	0.203	0	0	0	0	0	0.172	0.132	0.423	28.02	0.248146	0.635421		0	0.151	0	0.268	0	0.172	0.132	0.313	0.202866		0	0	0.087	0.362	0.155	0	0.012	0.122	0	0.253	0.472	0.298	0	0.461
Q9UMZ2	ENSP00000483453	Synergin gamma (AP1 subunit gamma-binding protein 1) (Gamma-synergin)	SYNRG	K743ac		0	0	0	0.072	0.569	0.547	0.605	0	0	0.127	0	0.483	0	0.455	0.636	0	53.6	0.528137	0.281451		0	0.127	0	0.2775	0.569	0.501	0.6205	0	0.202866		0	0.065	0	0	0	0	0.048	0	0	0.295	0	0.088	0	0.013
Q08J23	ENSP00000264670	tRNA (cytosine(34)-C(5))-methyltransferase (EC 2.1.1.203) (Myc-induced SUN domain-containing protein) (Misu) (NOL1/NOP2/Sun domain family member 2) (Substrate of AIM1/Aurora kinase B) (tRNA (cytosine-5-)-methyltransferase) (tRNA methyltransferase 4 homolog) (hTrm4)	NSUN2	K585ac		0	0	0	0	0.016	0.068	0.14	0.308	0	0.089	0	0.098	0.073	0.073	0.206	0.31	37.55	0.922516	0.00877304		0	0.089	0	0.098	0.0445	0.0705	0.173	0.309	0.0460634		0	0.042	0	0	0	0.013	0	0	0	0	0	0	0	0
B4DNK4	ENSP00000373745	Pyruvate kinase (EC 2.7.1.40)	PKM	K358ac		0	0	0.111	0.175	0.261	0.139	0.002	0.094	0	0.176	0	0.122	0.208	0.224	0.196	0.083	0	0.272284	0.601668		0	0.176	0.111	0.1485	0.2345	0.1815	0.099	0.0885	0.904861		0	0.289	0.276	0.212	0.197	0.11	0.281	0.319	0	0.539	0.402	0.182	0.166	0.218
P05387	ENSP00000431240	60S acidic ribosomal protein P2 (Renal carcinoma antigen NY-REN-44)	RPLP2	K20ac		0	0	0.094	0.248	0.118	0	0.192	0.293	0	0.197	0	0	0	0	0	0.143	58.63	0.0265668	0.960159		0	0.197	0.094	0.248	0.118	0	0.192	0.218	0.454427		0	0.049	0.016	0	0	0	0	0.135	0	0	0	0	0	0
Q09472	ENSP00000263253	Histone acetyltransferase p300 (p300 HAT) (EC 2.3.1.48) (E1A-associated protein p300)	EP300	K1706ac		0	0	0	0	0.251	0	0.223	0.522	0	0	0	0	0.458	0.377	0.108	0.627	31.02	0.791315	0.0607803		0	0	0	0	0.3545	0.377	0.1655	0.5745	0.0239258		0	0	0	0	0.071	0	0	0	0	0.044	0	0	0	0
Q96CP2	ENSP00000380159	FLYWCH family member 2	FLYWCH2	K137ac		0	0.095	0.214	0.502	0.321	0.605	0.448	0.593	0	0	0	0.466	0.255	0.487	0.66	0.513	10.31	0.891071	0.0171521		0	0.095	0.214	0.484	0.288	0.546	0.554	0.553	0.00173611		0	0.241	0	0	0.461	0.007	0.118	0.069	0	0.683	0	0	0.052	0.188
H0Y8U3	ENSP00000422125	Superkiller viralicidic activity 2-like 2 (Fragment)		K33ac		0	0	0	0.04	0.233	0.372	0.373	0.473	0	0	0	0.044	0.251	0.349	0.376	0.388	30.58	0.99027	0.000141551		0	0	0	0.042	0.242	0.3605	0.3745	0.4305	0.00224139		0	0	0	0	0.01	0	0	0	0	0	0	0	0	0
Q07021	ENSP00000225698	Complement component 1 Q subcomponent-binding protein, mitochondrial (ASF/SF2-associated protein p32) (Glycoprotein gC1qBP) (C1qBP) (Hyaluronan-binding protein 1) (Mitochondrial matrix protein p32) (gC1q-R protein) (p33)	C1QBP	K90ac		0	0	0.095	0	0	0.124	0.198	0.132	0	0.012	0	0	0.096	0.11	0.146	0.245	49.67	0.669047	0.14617		0	0.012	0.095	0	0.096	0.117	0.172	0.1885	0.00609055		0	0.062	0.129	0.081	0.217	0.024	0.14	0.083	0	0.698	0	0.111	0.073	0.093
A0A0A0MRM9	ENSP00000359024	Nucleolar and coiled-body phosphoprotein 1 (Fragment)		K404ac		0	0	0.324	0.437	0.182	0	0.909	0	0	0.344	0.285	0.979	0.977	0.789	0	0.509	3.13	-0.223801	1		0	0.344	0.3045	0.708	0.5795	0.789	0.909	0.509	0.0610119		0	0	0	0	0.116	0.113	0	0.043	0	0	0	0.113	0.012	0.024
Q13263	ENSP00000253024	Transcription intermediary factor 1-beta (TIF1-beta) (E3 SUMO-protein ligase TRIM28) (EC 6.3.2.-) (KRAB-associated protein 1) (KAP-1) (KRAB-interacting protein 1) (KRIP-1) (Nuclear corepressor KAP-1) (RING finger protein 96) (Tripartite motif-containing protein 28)	TRIM28	K0acK30ac		0	0	0	0.138	0.187	0.263	0.24	0.486	0	0	0	0.435	0.392	0.442	0.417	0.439	32.85	0.817737	0.0468021		0	0	0	0.2865	0.2895	0.3525	0.3285	0.4625	0.00508587		0	0.135	0.157	0	0.169	0.066	0	0.129	0	0.584	0.406	0.201	0.051	0.225
A8MZI9	ENSP00000382182	Runt-related transcription factor 1 (Fragment)		K57ac		0	0	0.119	0.243	0	0.966	0	0.047	0	0.05	0.071	0.457	0.663	0.619	0.469	0	152.11	0.473467	0.342869		0	0.05	0.095	0.35	0.663	0.7925	0.469	0.047	0.178869		0	0.291	0.187	0.113	0.484	0.081	0.022	0.213	0	0.386	0.099	0.121	0.131	0.009
A0A0A0MR02	ENSP00000298468	Voltage-dependent anion-selective channel protein 2 (Fragment)	VDAC2	K73ac		0	0.132	0	0.007	0	0.218	0.114	0.174	0	0	0.096	0.045	0.075	0.055	0.19	0.212	62.66	0.33227	0.519936		0	0.132	0.096	0.026	0.075	0.1365	0.152	0.193	0.0311508		0	0	0.125	0	0.144	0.064	0.277	0.105	0	1	0	0.046	0.057	0
B2R5W2	ENSP00000404559	Heterogeneous nuclear ribonucleoproteins C1/C2 (cDNA, FLJ92657, highly similar to Homo sapiens heterogeneous nuclear ribonucleoprotein C (C1/C2) (HNRPC), transcript variant 2, mRNA)	HNRNPC	K218ac		0	0	0.056	0	0.149	0.277	0.327	0.124	0	0.177	0	0.067	0.049	0.07	0.087	0.227	83.18	0.0601346	0.909907		0	0.177	0.056	0.067	0.099	0.1735	0.207	0.1755	0.0610119		0	0.203	0.196	0.018	0.351	0	0	0	0	0	0	0.815	0.09	0
Q8NC51	ENSP00000360034	Plasminogen activator inhibitor 1 RNA-binding protein (PAI1 RNA-binding protein 1) (PAI-RBP1) (SERPINE1 mRNA-binding protein 1)	SERBP1	K67ac		0	0	0	0.197	0	0.651	0.727	0	0	0	0.329	0.201	0.334	0.321	0.563	0	369.61	0.696082	0.124513		0	0	0.329	0.199	0.334	0.486	0.645	0	0.126484		0	0.08	0	0	0.039	0	0.111	0	0	0.011	0	0	0	0
P06733	ENSP00000234590	Alpha-enolase (EC 4.2.1.11) (2-phospho-D-glycerate hydro-lyase) (C-myc promoter-binding protein) (Enolase 1) (MBP-1) (MPB-1) (Non-neural enolase) (NNE) (Phosphopyruvate hydratase) (Plasminogen-binding protein)	ENO1	K192ac		0	0	0.023	0	0	0	0	0.117	0	0	0	0	0.126	0.084	0.152	0.17	67.04	0.490362	0.323411		0	0	0.023	0	0.126	0.084	0.152	0.1435	0.0218957		0	0	0	0	0.019	0	0	0.01	0	0	0	0	0	0
A0A087X1I3	ENSP00000484230	Succinate dehydrogenase [ubiquinone] flavoprotein subunit, mitochondrial		K392ac		0	0.32	0.483	0.146	0	0	0.374	0.065	0	0.27	0.347	0.489	0.096	0.006	0.094	0.023	0	0.538275	0.270567		0	0.295	0.415	0.3175	0.096	0.006	0.234	0.044	0.719544		0	0.584	0	0.408	0.167	0.384	0.398	0.395	0	0.004	0.322	0.224	0.239	0.376
Q9GZZ1	ENSP00000240922	N-alpha-acetyltransferase 50 (EC 2.3.1.-) (N-acetyltransferase 13) (N-acetyltransferase 5) (hNAT5) (N-acetyltransferase san homolog) (hSAN) (NatE catalytic subunit)	NAA50	K11ac		0	0	0.176	0.132	0.069	0.169	0.198	0.373	0	0	0.009	0	0.207	0.185	0.227	0.333	157.61	0.722314	0.104958		0	0	0.0925	0.132	0.138	0.177	0.2125	0.353	0.00118873		0	0	0	0	0	0.084	0.046	0.029	0	0	0.004	0.024	0	0.215
P06703	ENSP00000473589	Protein S100-A6 (Calcyclin) (Growth factor-inducible protein 2A9) (MLN 4) (Prolactin receptor-associated protein) (PRA) (S100 calcium-binding protein A6)	S100A6	K46ac		0	0.214	0.333	0.524	0.576	0.454	0.428	0.592	0	0.459	0.184	0.337	0.478	0.39	0.403	0.573	3.28	0.770585	0.0729095		0	0.3365	0.2585	0.4305	0.527	0.422	0.4155	0.5825	0.0610119		0	0.134	0.573	0.198	0.176	0.157	0.187	0.151	0	0.519	0.558	0.354	0.181	0.271
E9PC52	ENSP00000386068	Histone-binding protein RBBP7	RBBP7	K109ac		0	0	0	0	0	0	0.006	0.148	0	0.1	0	0	0.153	0	0.215	0.151	51.56	0.364382	0.477617		0	0.1	0	0	0.153	0	0.1105	0.1495	0.23186		0	0	0	0	0	0	0.062	0.088	0	0	0.069	0	0	0.103
P07814	ENSP00000355890	Bifunctional glutamate/proline--tRNA ligase (Bifunctional aminoacyl-tRNA synthetase) (Cell proliferation-inducing gene 32 protein) (Glutamatyl-prolyl-tRNA synthetase) [Includes: Glutamate--tRNA ligase (EC 6.1.1.17) (Glutamyl-tRNA synthetase) (GluRS); Proline--tRNA ligase (EC 6.1.1.15) (Prolyl-tRNA synthetase)]	EPRS	K1388ac		0	0	0	0	0	0	0.136	0.202	0	0	0.17	0	0.001	0	0.217	0	42.15	0.258588	0.620763		0	0	0.17	0	0.001	0	0.1765	0.202	0.0841768		0	0.205	0.107	0	0	0	0	0	0	0	0	0.029	0	0.312
O43768	ENSP00000358010	Alpha-endosulfine (ARPP-19e)	ENSA	K113ac		0	0.505	0.59	0.744	0.714	0.75	0.801	0.763	0	0.673	0.714	0.857	0.844	0.856	0.827	0.837	0.42	0.984239	0.000370656		0	0.589	0.652	0.8005	0.779	0.803	0.814	0.8	0.0141369		0	0.092	0	0.061	0.013	0	0	0.029	0	0.07	0.045	0.028	0	0
Q15067	ENSP00000301608	Peroxisomal acyl-coenzyme A oxidase 1 (AOX) (EC 1.3.3.6) (Palmitoyl-CoA oxidase) (Straight-chain acyl-CoA oxidase) (SCOX)	ACOX1	K271ac		0	0.517	0.422	0.673	0.535	0.447	0.419	0.745	0	0.632	0.352	0.827	0.668	0.305	0.347	0.508	0.17	0.839065	0.0367659		0	0.5745	0.387	0.75	0.6015	0.376	0.383	0.6265	0.548413		0	0.523	0.757	0.478	0.735	0.561	0.623	0.456	0	0.402	0.552	0.466	0.214	0.279
Q15648	ENSP00000300651	Mediator of RNA polymerase II transcription subunit 1 (Activator-recruited cofactor 205 kDa component) (ARC205) (Mediator complex subunit 1) (Peroxisome proliferator-activated receptor-binding protein) (PBP) (PPAR-binding protein) (Thyroid hormone receptor-associated protein complex 220 kDa component) (Trap220) (Thyroid receptor-interacting protein 2) (TR-interacting protein 2) (TRIP-2) (Vitamin …	MED1	K1112ac		0	0.023	0	0	0	0	0	0	0	0.404	0	0	0	0	0	0.438	42.33	0.618735	0.190334		0	0.2135	0	0	0	0	0	0.438	0.742308		0	0.868	0.339	0.005	0.072	0.299	0	0.494	0	0.423	0	0.242	0.565	0.392
D6RBM0	ENSP00000424087	Heterogeneous nuclear ribonucleoprotein H (Fragment)		K166ac		0	0.442	0.503	0.354	0.238	0.609	0.489	0.617	0	0.388	0.542	0.369	0.552	0.384	0.591	0.652	1.11	0.732144	0.0980113		0	0.415	0.5225	0.3615	0.395	0.4965	0.54	0.6345	0.0311508		0	0.181	0.271	0.041	0.193	0.143	0.025	0.083	0	0.38	0.05	0.053	0.097	0.182
H0YEL7	ENSP00000436096	Acetyl-CoA acetyltransferase, mitochondrial (Fragment)		K109ac		0	0	0	0.02	0	0.05	0.099	0.145	0	0	0	0	0.036	0.045	0	0.093	78.27	0.672843	0.14304		0	0	0	0.02	0.036	0.0475	0.099	0.119	0.00224139		0	0	0	0	0	0	0	0.059	0	0.015	0.017	0	0	0
Q00839	ENSP00000283179	Heterogeneous nuclear ribonucleoprotein U (hnRNP U) (Scaffold attachment factor A) (SAF-A) (p120) (pp120)	HNRNPU	K550ac		0	0	0.02	0	0	0.028	0	0.008	0	0.005	0	0	0	0	0	0.112	9118.68	0.025257	0.962123		0	0.005	0.02	0	0	0.028	0	0.06	0.352425		0	0	0.079	0	0	0	0	0	0	0	0	0.007	0	0
Q9NR19	ENSP00000353804	Acetyl-coenzyme A synthetase, cytoplasmic (EC 6.2.1.1) (Acetate--CoA ligase) (Acetyl-CoA synthetase) (ACS) (AceCS) (Acyl-CoA synthetase short-chain family member 2) (Acyl-activating enzyme)	ACSS2	K417ac		0	0	0	0	0	0	0.127	0.199	0	0	0	0.119	0.09	0.008	0.017	0.152	42.58	0.491793	0.321783		0	0	0	0.119	0.09	0.008	0.072	0.1755	0.0746187		0	0	0.004	0	0.075	0	0	0.099	0	0	0	0	0	0
P07954	ENSP00000355518	Fumarate hydratase, mitochondrial (Fumarase) (EC 4.2.1.2)	FH	K65ac		0	0	0.042	0	0.038	0.025	0.067	0.181	0	0	0	0.095	0.075	0.013	0.105	0.15	81.77	0.723395	0.104184		0	0	0.042	0.095	0.0565	0.019	0.086	0.1655	0.0460634		0	0	0	0.026	0	0	0	0	0	0.025	0	0.042	0	0
P10809	ENSP00000373620	60 kDa heat shock protein, mitochondrial (60 kDa chaperonin) (Chaperonin 60) (CPN60) (Heat shock protein 60) (HSP-60) (Hsp60) (HuCHA60) (Mitochondrial matrix protein P1) (P60 lymphocyte protein)	HSPD1	K248ac		0	0.203	0.258	0.397	0.258	0.087	0.442	0.444	0	0.331	0.22	0.365	0.184	0.282	0	0.301	30.1	0.215952	0.681108		0	0.267	0.239	0.381	0.221	0.1845	0.442	0.3725	0.39876		0	0.532	0.218	0.503	0.603	0.483	0.444	0.423	0	0	0.203	0.451	0.436	0.555
A0A087WUS5	ENSP00000479618	Myc proto-oncogene protein	MYC	K162ac		0	0.037	0.069	0.25	0.336	0.261	0.132	0.119	0	0.047	0.044	0.306	0.333	0.336	0.188	0.216	98.43	0.953302	0.00322007		0	0.042	0.0565	0.278	0.3345	0.2985	0.16	0.1675	0.108681		0	0.052	0.067	0.075	0.013	0	0.035	0.027	0	0.053	0.062	0.046	0.063	0.024
Q92793	ENSP00000262367	CREB-binding protein (EC 2.3.1.48)	CREBBP	K1743ac		0	0.121	0	0.151	0.281	0.268	0.223	0.648	0	0	0	0	0.054	0.07	0.394	0.51	28.71	0.794784	0.0588492		0	0.121	0	0.151	0.1675	0.169	0.3085	0.579	0.00276959		0	0.11	0	0	0.025	0	0	0.027	0	0.051	0	0	0	0
P46060	ENSP00000401470	Ran GTPase-activating protein 1 (RanGAP1)	RANGAP1	K523ac		0	0.025	0.123	0.016	0.124	0.161	0.387	0.076	0	0.081	0	0.114	0.158	0.256	0.305	0.326	32.53	0.58531	0.222295		0	0.053	0.123	0.065	0.141	0.2085	0.346	0.201	0.00550595		0	0	0.068	0	0.122	0.217	0	0.215	0	0	0.012	0.115	0.163	0.117
A0A087X0H9	ENSP00000483408	RNA-binding protein 26	RBM26	K710ac		0	0.07	0	0.267	0.52	0.365	0.412	0.556	0	0.144	0.159	0.178	0.444	0.454	0.603	0.671	13.11	0.905112	0.0130785		0	0.107	0.159	0.2225	0.482	0.4095	0.5075	0.6135	0.000396825		0	0.22	0.031	0	0	0	0.069	0.008	0	0	0.023	0.087	0	0
P00558	ENSP00000362413	Phosphoglycerate kinase 1 (EC 2.7.2.3) (Cell migration-inducing gene 10 protein) (Primer recognition protein 2) (PRP 2)	PGK1	K360ac		0	0	0	0.176	0	0	0.102	0.23	0	0.1	0.009	0	0.165	0.066	0.069	0.187	85.07	0.254751	0.62614		0	0.1	0.009	0.176	0.165	0.066	0.0855	0.2085	0.178869		0	0.149	0.333	0.148	0.239	0.191	0.262	0.038	0	0.1	0.324	0.119	0.008	0.185
A8K7Q2	ENSP00000433316	Heat shock cognate 71 kDa protein (cDNA FLJ77848)	HSPA8	K111ac		0	0.43	0.454	0.428	0.369	0.493	0.483	0.592	0	0.439	0.499	0.557	0.511	0.521	0.601	0.586	1.06	0.949383	0.00377828		0	0.4345	0.4765	0.4925	0.44	0.507	0.542	0.589	0.00173611		0	0.199	0.294	0.288	0.397	0.277	0.472	0.417	0	0.411	0.122	0.402	0.37	0.396
Q9Y617	ENSP00000365773	Phosphoserine aminotransferase (EC 2.6.1.52) (Phosphohydroxythreonine aminotransferase) (PSAT)	PSAT1	K268ac		0	0.062	0	0	0.263	0.109	0.18	0.708	0	0.043	0.075	0	0.418	0.046	0.107	0.114	90.28	0.374889	0.464011		0	0.0525	0.075	0	0.3405	0.0775	0.1435	0.411	0.0248219
E9PEX6	ENSP00000417016	Dihydrolipoyl dehydrogenase (EC 1.8.1.4)	DLD	K386ac		0	0	0.071	0.307	0	0.025	0	0.249	0	0.008	0	0.023	0	0	0.156	0.197	64.58	0.353524	0.491806		0	0.008	0.071	0.165	0	0.025	0.156	0.223	0.0809048		0	0	0	0	0	0.075	0	0.058	0	0.17	0	0	0	0
B5MCW3	ENSP00000384845	Bromodomain-containing protein 8	BRD8	K480ac		0	0.332	0.415	0.392	0.485	0.582	0.617	0.623	0	0.477	0.358	0.588	0.447	0.615	0.628	0.689	1.22	0.917868	0.00984139		0	0.4045	0.3865	0.49	0.466	0.5985	0.6225	0.656	0.00173611		0	0.701	0.658	0.754	0.79	0.328	0.712	0.345	0	0.402	0.293	0.642	0.512	0.557
C9IZL7	ENSP00000406673	Non-POU domain-containing octamer-binding protein (Fragment)		K197ac		0	0	0	0	0.046	0.079	0.103	0.203	0	0	0	0	0.057	0.09	0.119	0.22	55.05	0.999151	1.08066e-06		0	0	0	0	0.0515	0.0845	0.111	0.2115	0.0052759		0	0	0	0	0	0.009	0	0	0	0.065	0	0	0	0.002
K7EM90	ENSP00000466406	Alpha-enolase (Fragment)		K88ac		0	0.045	0.018	0	0	0.103	0	0.027	0	0	0.02	0	0.174	0.096	0.175	0.074	728.22	-0.0400103	1		0	0.045	0.019	0	0.174	0.0995	0.175	0.0505	0.134625		0	0.139	0.029	0	0.159	0	0.32	0.268	0	0.165	0.072	0	0.407	0.218
Q00839	ENSP00000283179	Heterogeneous nuclear ribonucleoprotein U (hnRNP U) (Scaffold attachment factor A) (SAF-A) (p120) (pp120)	HNRNPU	K564ac		0	0.147	0.133	0.221	0.302	0.386	0.402	0.392	0	0.264	0.222	0.442	0.43	0.463	0.508	0.571	25.15	0.949408	0.00377459		0	0.2055	0.1775	0.3315	0.366	0.4245	0.455	0.4815	0.000396825		0	0.118	0.188	0.124	0.326	0.136	0.135	0.21	0	0.323	0.088	0.162	0.199	0.227
B2R5W2	ENSP00000404559	Heterogeneous nuclear ribonucleoproteins C1/C2 (cDNA, FLJ92657, highly similar to Homo sapiens heterogeneous nuclear ribonucleoprotein C (C1/C2) (HNRPC), transcript variant 2, mRNA)	HNRNPC	K229ac		0	0	0	0	0.173	0.275	0.283	0.46	0	0	0.085	0	0.167	0.159	0.391	0	34.27	0.373627	0.465639		0	0	0.085	0	0.17	0.217	0.337	0.46	0.00508587		0	0	0.029	0	0.122	0.117	0.083	0.19	0	0.006	0	0.053	0.399	0.149
P02545	ENSP00000357283	Prelamin-A/C [Cleaved into: Lamin-A/C (70 kDa lamin) (Renal carcinoma antigen NY-REN-32)]	LMNA	K310ac		0	0.062	0.101	0	0	0.088	0.231	0.24	0	0.126	0.186	0	0.187	0.005	0.07	0.171	53.29	0.291966	0.574495		0	0.094	0.1435	0	0.187	0.0465	0.1505	0.2055	0.0809048		0	0	0	0	0	0	0	0	0	0.254	0	0.428	0	0.03
E9PNR0	ENSP00000432804	B-cell CLL/lymphoma 9-like protein (Fragment)		K35acK42ac		0	0.646	0.68	0.15	0.118	0.062	0.63	0.323	0	0.513	0.316	0.314	0.327	0.37	0.452	0.476	24.64	0.597491	0.210415		0	0.5795	0.498	0.232	0.2225	0.216	0.541	0.3995	0.904861		0	0.075	0.144	0.426	0.524	0.42	0.443	0.342	0	0.396	0.37	0.179	0.256	0.349
G3V295	ENSP00000450528	Proteasome subunit alpha type (EC 3.4.25.1)		K103ac		0	0.069	0	0.151	0.113	0.137	0.221	0.278	0	0.037	0.024	0.071	0.071	0.253	0.192	0.247	44.28	0.828894	0.041411		0	0.053	0.024	0.111	0.092	0.195	0.2065	0.2625	0.00173611		0	0.108	0.127	0.081	0.294	0.032	0.286	0.202	0	0.232	0.089	0.189	0.084	0.09
P54198	ENSP00000263208	Protein HIRA (TUP1-like enhancer of split protein 1)	HIRA	K113ac		0	0.085	0.123	0	0.133	0.03	0.118	0.437	0	0	0	0	0.118	0.422	0.119	0.338	34.62	0.452946	0.367044		0	0.085	0.123	0	0.1255	0.226	0.1185	0.3875	0.0460634		0	0	0.192	0.001	0.078	0	0.247	0.342	0	0.381	0.362	0.149	0.343	0.28
P07814	ENSP00000355890	Bifunctional glutamate/proline--tRNA ligase (Bifunctional aminoacyl-tRNA synthetase) (Cell proliferation-inducing gene 32 protein) (Glutamatyl-prolyl-tRNA synthetase) [Includes: Glutamate--tRNA ligase (EC 6.1.1.17) (Glutamyl-tRNA synthetase) (GluRS); Proline--tRNA ligase (EC 6.1.1.15) (Prolyl-tRNA synthetase)]	EPRS	K299ac		0	0	0	0	0	0.01	0.062	0.124	0	0.045	0	0.051	0.017	0.018	0.144	0.178	70	0.931568	0.00686427		0	0.045	0	0.051	0.017	0.014	0.103	0.151	0.0809048		0	0	0	0	0	0	0	0	0	0.113	0	0	0	0
I7HJJ0	OTTHUMP00000022827	Deleted.	SLC25A6	K91ac		0	0.015	0.018	0.074	0.133	0.104	0.147	0.229	0	0.014	0.042	0.146	0.113	0.105	0.178	0.243	54.76	0.942802	0.00481391		0	0.0145	0.03	0.11	0.123	0.1045	0.1625	0.236	0.00173611		0	0	0	0	0	0.011	0	0.017	0	0	0	0.044	0	0.024
F8VTR4	ENSP00000448106	YEATS domain-containing protein 4 (Fragment)		K72ac		0	0	0.019	0	0.028	0.082	0.116	0.262	0	0.057	0.013	0	0.026	0.159	0.237	0.363	50.42	0.965788	0.00173568		0	0.057	0.016	0	0.027	0.1205	0.1765	0.3125	0.0248219		0	0.033	0	0	0	0	0	0	0	0.126	0	0	0	0
P14921	ENSP00000324578	Protein C-ets-1 (p54)	ETS1	K244ac		0	0	0.038	0.526	0	0	0	0	0	0.184	0.203	0.115	0.399	0	0.725	0	0	-0.14294	1		0	0.184	0.1205	0.3205	0.399	0	0.725	0	0.610492		0	0.144	0.147	0.292	0.278	0.129	0.346	0.156	0	0	0.251	0.28	0.149	0.207
H7C068	ENSP00000393211	ATP synthase subunit O, mitochondrial (Fragment)		K53ac		0	0	0	0	0	0.036	0.201	0.373	0	0.289	0.063	0	0	0	0	0.157	29.1	0.190821	0.717243		0	0.289	0.063	0	0	0.036	0.201	0.265	0.444833
A0A087WY61	ENSP00000481541	Nuclear mitotic apparatus protein 1		K378ac		0	0	0	0.032	0	0.14	0.083	0.067	0	0	0	0	0.017	0.084	0	0.094	133.56	0.692087	0.127619		0	0	0	0.032	0.017	0.112	0.083	0.0805	0.0416013		0	0	0	0	0	0.111	0.069	0	0	0	0	0	0.05	0.126
A0A087WVM4	ENSP00000479539	Monofunctional C1-tetrahydrofolate synthase, mitochondrial	MTHFD1L	K122ac		0	0	0	0.062	0	0.143	0.211	0.14	0	0	0	0.184	0.124	0.03	0.098	0.221	64.53	0.415314	0.412847		0	0	0	0.123	0.124	0.0865	0.1545	0.1805	0.0108698		0	0	0.105	0.38	0.226	0.165	0.274	0.194	0	0	0	0.218	0.153	0.094
A0A0A0MRM9	ENSP00000359024	Nucleolar and coiled-body phosphoprotein 1 (Fragment)		K423ac		0	0	0	0.099	0.304	0.439	0.484	0.582	0	0	0	0.093	0.364	0.471	0.525	0.6	16.19	0.99765	8.27418e-06		0	0	0	0.096	0.334	0.455	0.5045	0.591	0.00224139		0	0	0.044	0.025	0.02	0.042	0.009	0	0	0	0	0.061	0.014	0.019
E9PIQ3	ENSP00000436322	Bromodomain-containing protein 2		K30ac		0	0.046	0.058	0.236	0.405	0.476	0.539	0.578	0	0.06	0.036	0.253	0.5	0.48	0.565	0.552	12.4	0.988668	0.000191893		0	0.053	0.047	0.2445	0.4525	0.478	0.552	0.565	0.000396825		0	0.197	0.189	0.042	0.073	0.138	0.014	0.036	0	0.296	0.047	0.02	0.047	0.013
F8VRG4	ENSP00000448681	Deleted.		K100ac		0	0.287	0.416	0.375	0.38	0.373	0.419	0.463	0	0.475	0.454	0.41	0.381	0.432	0.466	0.5	24.37	0.931106	0.00695607		0	0.381	0.435	0.3925	0.3805	0.4025	0.4425	0.4815	0.0311508		0	0.059	0.045	0.142	0.101	0.114	0.091	0.13	0	0.241	0.08	0.211	0.136	0.22
B1AK63	ENSP00000362165	Chromatin modification-related protein MEAF6 (Chromosome 1 open reading frame 149, isoform CRA_f)	MEAF6	K46acK51ac		0	0.01	0.008	0.04	0.578	0.793	0.8	0	0	0.131	0	0.42	0.62	0.825	0.763	0	10.03	0.932762	0.00662943		0	0.0705	0.008	0.23	0.599	0.809	0.7815	0	0.212486		0	0.297	0.347	0.416	0.266	0.233	0.352	0.297	0	0.256	0.408	0.373	0.328	0.289
A0A087WYP2	ENSP00000481984	Selenoprotein H		K19ac		0	0.005	0	0.073	0.318	0.442	0.468	0.524	0	0.048	0	0.025	0.313	0.425	0.471	0.413	22.08	0.982968	0.000432639		0	0.0265	0	0.049	0.3155	0.4335	0.4695	0.4685	0.00609055		0	0.082	0.171	0.325	0.208	0.008	0.267	0.206	0	0.276	0.09	0.088	0.142	0.181
E7ETY2	ENSP00000427484	Treacle protein	TCOF1	K399ac		0	0.073	0.051	0.117	0.351	0.451	0.449	0.519	0	0	0	0.094	0.362	0.413	0.215	0.525	24.71	0.928342	0.00751838		0	0.073	0.051	0.1055	0.3565	0.432	0.332	0.522	0.00550595		0	0.053	0.007	0.002	0.256	0.337	0.037	0.021	0	0.212	0.068	0.141	0.032	0.41
P06748	ENSP00000428755	Nucleophosmin (NPM) (Nucleolar phosphoprotein B23) (Nucleolar protein NO38) (Numatrin)	NPM1	K31ac		0	0.018	0.329	0.012	0.089	0.035	0.243	0.356	0	0.278	0.062	0.145	0.167	0.195	0.227	0.401	37.36	0.361797	0.480983		0	0.148	0.1955	0.0785	0.128	0.115	0.235	0.3785	0.108681		0	0.177	0.286	0.15	0.401	0.17	0.136	0.243	0	0.142	0	0.189	0.247	0.337
P41134	ENSP00000365280	DNA-binding protein inhibitor ID-1 (Class B basic helix-loop-helix protein 24) (bHLHb24) (Inhibitor of DNA binding 1) (Inhibitor of differentiation 1)	ID1	K19ac		0	0.18	0.08	0	0	0	0	0.237	0	0.155	0.139	0	0	0	0	0	135.71	0.454469	0.36523		0	0.1675	0.1095	0	0	0	0	0.237	1		0	0.08	0.029	0.02	0.019	0.07	0.025	0	0	0.226	0.081	0	0.042	0.116
P31327	ENSP00000233072	Carbamoyl-phosphate synthase [ammonia], mitochondrial (EC 6.3.4.16) (Carbamoyl-phosphate synthetase I) (CPSase I)	CPS1	K1290ac		0	0	0	0	0.079	0.335	0.155	0.062	0	0	0	0	0.419	0.398	0	0.344	175.75	0.58101	0.226551		0	0	0	0	0.249	0.3665	0.155	0.203	0.0841768		0	0.142	0.282	0	0.394	0.635	0	0	0	0.079	0	0.174	0.071	0.314
Q9UNL4	ENSP00000380024	Inhibitor of growth protein 4 (p29ING4)	ING4	K11ac		0	0	0	0	0	0	0	0	0	0	0.361	0	0	0	0	0	0		1		0	0	0.361	0	0	0	0	0	0.662521
F8VP67	ENSP00000450340	Keratin, type II cytoskeletal 8 (Fragment)		K4ac		0	0	0.089	0.267	0	0.13	0.093	0.113	0	0.319	0.096	0.373	0.125	0.146	0.14	0.319	412.77	0.538611	0.27021		0	0.319	0.0925	0.32	0.125	0.138	0.1165	0.216	0.548413		0	0.056	0	0.015	0	0.135	0.142	0.145	0	0.26	0	0.064	0.062	0.101
B7Z6Z4	ENSP00000441750	Myosin light polypeptide 6 (cDNA FLJ56329, highly similar to Myosin light polypeptide 6)	MYL6	K171ac		0	0.059	0.214	0.235	0.316	0.047	0.35	0.224	0	0.305	0.027	0.08	0	0	0.301	0	74.24	0.156042	0.767837		0	0.182	0.1205	0.1575	0.316	0.047	0.3255	0.224	0.178869		0	0.425	0.579	0.364	0.032	0.498	0.748	0.247	0	0.792	0.078	0.167	0	0.11
E9PFN5	ENSP00000406802	Glutathione S-transferase kappa 1	GSTK1	K143ac		0	0	0.032	0.353	0.151	0	0	0	0	0.81	0.603	0.782	0.334	0	0	0.28	107.47	0.514104	0.296783		0	0.81	0.3175	0.5675	0.2425	0	0	0.28	0.444833
P49748	ENSP00000349297	Very long-chain specific acyl-CoA dehydrogenase, mitochondrial (VLCAD) (EC 1.3.8.9)	ACADVL	K275ac		0	0.109	0	0.032	0.006	0	0.108	0.199	0	0.081	0.01	0	0.024	0.126	0.113	0.376	84.72	0.836787	0.037784		0	0.095	0.01	0.032	0.015	0.126	0.1105	0.2875	0.0311508		0	0.11	0	0	0	0	0	0	0	0	0	0	0.048	0
Q9UNL4	ENSP00000380024	Inhibitor of growth protein 4 (p29ING4)	ING4	K126ac		0	0	0	0	0	0	0	0	0	0	0	0	0.513	0	0	0	0		1		0	0	0	0	0.513	0	0	0	1		0	0	0	0.051	0	0.014	0	0.022	0	0.035	0	0.088	0	0.474
A0A0A0MRM9	ENSP00000359024	Nucleolar and coiled-body phosphoprotein 1 (Fragment)		K566ac		0	0	0	0	0	0	0	0	0	0	0	0	0	0	0	0	0		1		0	0	0	0	0	0	0	0	1		0	0	0	0	0	0	0	0.041	0	0	0	0	0	0
J9JID7	ENSP00000327054	Lamin B2, isoform CRA_a (Lamin-B2)	LMNB2	K297ac		0	0.075	0.11	0.076	0.206	0.231	0	0.084	0	0.106	0.284	0	0.065	0	0	0	440.38	0.136864	0.795986		0	0.0905	0.197	0.076	0.1355	0.231	0	0.084	0.803089
P07437	ENSP00000410829	Tubulin beta chain (Tubulin beta-5 chain)	TUBB	K57ac		0	0	0.013	0.147	0.045	0	0.137	0.706	0	0	0	0.301	0.018	0.296	0.372	0.274	43.67	0.444935	0.376639		0	0	0.013	0.224	0.0315	0.296	0.2545	0.49	0.00609055		0	0.052	0.087	0	0.183	0	0.023	0.121	0	0	0	0	0.054	0
P62805	ENSP00000484789	Histone H4	HIST1H4L,HIST4H4,HIST1H4K,HIST2H4A,HIST2H4B,HIST1H4A,HIST1H4B,HIST1H4E,HIST1H4F,HIST1H4C,HIST1H4D,HIST1H4I,HIST1H4J,HIST1H4H	K5acK8acK16ac		0	0.141	0.152	0.464	0.751	0.781	0.809	0.843	0	0.15	0.194	0.563	0.792	0.824	0.845	0.874	3.54	0.997045	1.30835e-05		0	0.1455	0.173	0.5135	0.7715	0.8025	0.827	0.8585	< 0.0001		0	0.405	0.434	0.453	0.343	0.314	0.324	0.335	0	0.417	0.439	0.439	0.363	0.334
P40939	ENSP00000370023	Trifunctional enzyme subunit alpha, mitochondrial (78 kDa gastrin-binding protein) (TP-alpha) [Includes: Long-chain enoyl-CoA hydratase (EC 4.2.1.17); Long chain 3-hydroxyacyl-CoA dehydrogenase (EC 1.1.1.211)]	HADHA	K504ac		0	0	0.469	0.332	0.712	0.731	0.43	0.483	0	0.709	0.448	0	0.602	0	0	0.509	3.41	-0.0171215	1		0	0.709	0.4585	0.332	0.657	0.731	0.43	0.496	0.548413
C9J5S7	ENSP00000405975	Peptidyl-prolyl cis-trans isomerase (PPIase) (EC 5.2.1.8)		K81ac		0	0.046	0.068	0.125	0.229	0.519	0.245	0.566	0	0.335	0.207	0.518	0.233	0.519	0.259	0.489	22.02	0.66392	0.150444		0	0.1905	0.1375	0.3215	0.231	0.519	0.252	0.5275	0.0141369		0	0.039	0.159	0.093	0.168	0.078	0	0.174	0	0	0.01	0.129	0.134	0.095
C9J5S7	ENSP00000405975	Peptidyl-prolyl cis-trans isomerase (PPIase) (EC 5.2.1.8)		K27ac		0	0	0.045	0	0.066	0.092	0.13	0.376	0	0.016	0.049	0.101	0.025	0.096	0.14	0.212	64.18	0.854086	0.0303828		0	0.016	0.047	0.101	0.0455	0.094	0.135	0.294	0.00550595		0	0.257	0	0.048	0.307	0	0.336	0.044	0	0.243	0.036	0	0	0
P06733	ENSP00000234590	Alpha-enolase (EC 4.2.1.11) (2-phospho-D-glycerate hydro-lyase) (C-myc promoter-binding protein) (Enolase 1) (MBP-1) (MPB-1) (Non-neural enolase) (NNE) (Phosphopyruvate hydratase) (Plasminogen-binding protein)	ENO1	K227ac		0	0.007	0.196	0.086	0.026	0.143	0.182	0.207	0	0	0.188	0.26	0.255	0.328	0.227	0.289	68.35	0.650005	0.162308		0	0.007	0.192	0.173	0.1405	0.2355	0.2045	0.248	0.0141369		0	0	0	0.007	0	0	0	0.002	0	0.05	0	0.069	0.029	0.125
Q92793	ENSP00000262367	CREB-binding protein (EC 2.3.1.48)	CREBBP	K1761ac		0	0	0	0	0.399	0.4	0.556	0.585	0	0.068	0.039	0	0.253	0.379	0.543	0.722	15.86	0.955285	0.00295442		0	0.068	0.039	0	0.326	0.3895	0.5495	0.6535	0.0126485		0	0	0	0	0.199	0	0.015	0.144	0	0	0	0.135	0.047	0.083
Q53H82	ENSP00000428801	Beta-lactamase-like protein 2 (EC 3.-.-.-)	LACTB2	K101ac		0	0.003	0.081	0	0	0.099	0.097	0.326	0	0.208	0.132	0	0.209	0.073	0.011	0.35	47.07	0.60442	0.203774		0	0.1055	0.1065	0	0.209	0.086	0.054	0.338	0.318567		0	0	0.063	0	0.087	0	0	0	0	0.348	0.006	0.127	0.237	0.289
P04264	ENSP00000252244	Keratin, type II cytoskeletal 1 (67 kDa cytokeratin) (Cytokeratin-1) (CK-1) (Hair alpha protein) (Keratin-1) (K1) (Type-II keratin Kb1)	KRT1	K210ac		0	0.974	0.418	0.797	0.777	0	0.986	0.958	0	0.908	0.877	0.582	0.475	1	0.984	0.976	0.06	0.412223	0.41669		0	0.941	0.6475	0.6895	0.626	1	0.985	0.967	0.178869
A8MXP9	ENSP00000422319	Matrin-3		K616ac		0	0	0.035	0	0	0	0	0.337	0	0	0.145	0	0	0	0.118	0	52.13	-0.141281	1		0	0	0.09	0	0	0	0.118	0.337	0.114841		0	0.064	0	0	0.099	0.242	0.148	0	0	0	0	0.49	0.006	0
E7EQR6	ENSP00000376008	T-complex protein 1 subunit alpha	TCP1	K244ac		0	0	0	0	0	0.009	0	0.098	0	0	0.002	0	0	0	0.01	0.103	92.49	0.989406	0.000167766		0	0	0.002	0	0	0.009	0.01	0.1005	0.0239258		0	0	0	0	0	0	0	0	0	0	0	0	0	0
A8MW50	ENSP00000379385	L-lactate dehydrogenase (EC 1.1.1.27) (Fragment)		K81ac		0	0	0.041	0	0.038	0.025	0.067	0.188	0	0	0	0.096	0.075	0.014	0.105	0.15	78.84	0.722438	0.104869		0	0	0.041	0.096	0.0565	0.0195	0.086	0.169	0.0460634		0	0	0	0.026	0	0	0	0	0	0.025	0	0.042	0	0
A6NMY6	ENSP00000368744	Putative annexin A2-like protein (Annexin A2 pseudogene 2) (Lipocortin II pseudogene)	ANXA2P2	K156ac		0	0.09	0	0.061	0.059	0.095	0.242	0.17	0	0.177	0	0.15	0.075	0.074	0.233	0.462	63.75	0.759703	0.0796761		0	0.1335	0	0.1055	0.067	0.0845	0.2375	0.316	0.0809048		0	0	0.138	0	0	0.039	0.091	0	0	0	0	0	0	0
G3XAL0	ENSP00000416929	Malate dehydrogenase (EC 1.1.1.37)	MDH2	K206ac		0	0.014	0	0.195	0	0.192	0.224	0.249	0	0.101	0.211	0	0.126	0.096	0.341	0.268	45.23	0.388724	0.446283		0	0.0575	0.211	0.195	0.126	0.144	0.2825	0.2585	0.0610119		0	0.066	0.045	0.078	0.1	0.021	0.006	0.01	0	0.323	0.048	0.25	0.054	0.2
P25788	ENSP00000216455	Proteasome subunit alpha type-3 (EC 3.4.25.1) (Macropain subunit C8) (Multicatalytic endopeptidase complex subunit C8) (Proteasome component C8)	PSMA3	K56ac		0	0.018	0	0.207	0.05	0.217	0.062	0.388	0	0.01	0.025	0.026	0.214	0	0	0.244	73.84	0.499384	0.313193		0	0.014	0.025	0.1165	0.132	0.217	0.062	0.316	0.00550595		0	0	0	0	0	0	0	0	0	0	0.079	0	0	0
O00154	ENSP00000367086	Cytosolic acyl coenzyme A thioester hydrolase (EC 3.1.2.2) (Acyl-CoA thioesterase 7) (Brain acyl-CoA hydrolase) (BACH) (CTE-IIa) (CTE-II) (Long chain acyl-CoA thioester hydrolase)	ACOT7	K77ac		0	0	0.702	0.046	0.698	0.625	0.525	0	0	0	0.521	0	0.12	0.383	0	0.454	50.19	0.385518	0.450372		0	0	0.6115	0.046	0.409	0.504	0.525	0.454	0.134625		0	0	0.604	0.78	0.616	0	0.712	0	0	0.678	0.694	0	0.76	0
E7EQT4	ENSP00000405677	Apoptotic chromatin condensation inducer in the nucleus		K197ac		0	0	0.057	0	0.464	0.418	0.403	0.725	0	0	0.109	0	0.295	0.387	0.59	0.78	14.55	0.942762	0.00482056		0	0	0.083	0	0.3795	0.4025	0.4965	0.7525	0.00508587		0	0	0	0	0	0	0	0	0	0	0	0	0	0
Q5SZG2	ENSP00000357912	GA-binding protein subunit beta-2	GABPB2	K302ac		0	0.081	0.054	0.23	0.323	0.451	0.535	0.128	0	0	0.028	0.413	0.504	0.546	0.697	0.673	15.85	0.775287	0.0700702		0	0.081	0.041	0.3215	0.4135	0.4985	0.616	0.4005	0.0141369		0	0.09	0.02	0.222	0.091	0.098	0	0.153	0	0.32	0.029	0.057	0.053	0
Q13247	ENSP00000244020	Serine/arginine-rich splicing factor 6 (Pre-mRNA-splicing factor SRP55) (Splicing factor, arginine/serine-rich 6)	SRSF6	K164ac		0	0	0.036	0	0	0.146	0.271	0.259	0	0	0	0.031	0.197	0.285	0.308	0.503	55.65	0.871209	0.0238127		0	0	0.036	0.031	0.197	0.2155	0.2895	0.381	0.00276959		0	0	0	0.048	0.14	0	0	0	0	0	0.046	0	0.039	0.025
Q92793	ENSP00000262367	CREB-binding protein (EC 2.3.1.48)	CREBBP	K1013ac		0	0.193	0.323	0.385	0	0	0.272	0.262	0	0.221	0	0	0.042	0.173	0.364	0	40.4	-0.0120518	1		0	0.207	0.323	0.385	0.042	0.173	0.318	0.262	0.548413		0	0	0	0	0	0	0	0.18	0	0	0	0	0.145	0
Q9P016	ENSP00000376374	Thymocyte nuclear protein 1 (Thymocyte protein Thy28)	THYN1	K15ac		0	0.061	0	0.105	0.354	0.388	0.517	0.491	0	0.132	0.026	0.38	0.448	0.476	0.385	0.402	19.88	0.825835	0.0428584		0	0.0965	0.026	0.2425	0.401	0.432	0.451	0.4465	0.00173611		0	0.072	0	0.043	0	0	0.053	0.291	0	0.182	0.036	0	0	0.088
F8W079	ENSP00000446677	ATP synthase subunit beta, mitochondrial (Fragment)		K197ac		0	0.142	0.153	0	0	0.146	0	0.076	0	0.176	0.129	0.635	0.051	0	0.077	0.223	0	-0.205512	1		0	0.159	0.141	0.635	0.051	0.146	0.077	0.1495	0.719544		0	0	0.469	0	0	0	0	0	0	0.159	0	0	0	0.157
A0A087WWY3	ENSP00000480593	Filamin-A		K550ac		0	0	0	0	0.214	0.162	0.152	0.093	0	0.045	0	0.119	0.141	0.034	0.133	0.203	69.91	0.479631	0.335722		0	0.045	0	0.119	0.1775	0.098	0.1425	0.148	0.0460634		0	0.33	0	0	0	0	0	0.123	0	0.303	0.253	0.087	0.09	0
A0A087X0X3	ENSP00000483715	Heterogeneous nuclear ribonucleoprotein M		K697ac		0	0.079	0.102	0.101	0.461	0.263	0.265	0.368	0	0.263	0.484	0.397	0.341	0.336	0.286	0.482	30.02	0.455852	0.363586		0	0.171	0.293	0.249	0.401	0.2995	0.2755	0.425	0.0311508		0	0.107	0.159	0.118	0.254	0.066	0.188	0.166	0	0.149	0.043	0.166	0.187	0.138
F5H0R1	ENSP00000308000	Speckle targeted PIP5K1A-regulated poly(A) polymerase	TUT1	K696ac		0	0	0	0	0.153	0.56	0.354	0	0	0	0	0.102	0.524	0.546	0	0.067	105.11	0.620153	0.189022		0	0	0	0.102	0.3385	0.553	0.354	0.067	0.0746187		0	0.19	0.164	0	0.269	0	0.146	0	0	0.177	0	0.277	0	0
B1AK63	ENSP00000362165	Chromatin modification-related protein MEAF6 (Chromosome 1 open reading frame 149, isoform CRA_f)	MEAF6	K46ac		0	0	0	0.025	0.297	0.397	0.385	0.481	0	0	0.016	0.049	0.403	0.433	0.454	0.488	22.95	0.98944	0.000166669		0	0	0.016	0.037	0.35	0.415	0.4195	0.4845	0.00118873		0	0	0.007	0.021	0	0	0	0.025	0	0	0	0	0	0
A0A087WZE9	ENSP00000482613	High mobility group nucleosome-binding domain-containing protein 3	HMGN3	K12ac		0	0.047	0	0	0.012	0.119	0.162	0.272	0	0	0	0	0.133	0.141	0.217	0.744	61.83	0.912486	0.011153		0	0.047	0	0	0.0725	0.13	0.1895	0.508	0.0108698		0	0	0	0	0.124	0	0	0.029	0	0	0.022	0	0	0
P04040	ENSP00000241052	Catalase (EC 1.11.1.6)	CAT	K242ac		0	0.016	0.024	0	0.033	0.004	0.214	0.151	0	0	0.022	0.048	0.032	0	0	0.018	0	-0.224302	1		0	0.016	0.023	0.048	0.0325	0.004	0.214	0.0845	0.0610119
F5GXY2	ENSP00000440161	L-lactate dehydrogenase A chain (Fragment)		K125ac		0	0.038	0.113	0.119	0.081	0.125	0.169	0.177	0	0.074	0.067	0.204	0.158	0.171	0.134	0.269	77.68	0.78002	0.0672645		0	0.056	0.09	0.1615	0.1195	0.148	0.1515	0.223	0.00550595		0	0.053	0	0.036	0.011	0	0.017	0.048	0	0	0.03	0.052	0.031	0.061
A0A087WVI1	ENSP00000479453	PDZ and LIM domain protein 2		K254ac		0	0.072	0	0	0.295	0.5	0.465	0.552	0	0.126	0	0.042	0.337	0.293	0.454	0.553	18.98	0.942612	0.00484561		0	0.099	0	0.042	0.316	0.3965	0.4595	0.5525	0.00609055		0	0	0	0	0.018	0	0	0.005	0	0	0	0	0	0
A8MVZ9	ENSP00000378729	Fructose-bisphosphate aldolase (EC 4.1.2.13)		K41ac		0	0	0	0.051	0	0.131	0.029	0.128	0	0.016	0	0.115	0	0	0	0.151	106.28	0.542513	0.266067		0	0.016	0	0.083	0	0.131	0.029	0.1395	0.0746187		0	0.048	0	0.194	0.205	0	0	0	0	0.011	0	0.1	0.04	0
E7EWM1	ENSP00000430148	Nuclear receptor coactivator 2		K779acK784ac		0	0.093	0.094	0.423	0.683	0.625	0.713	0.447	0	0.144	0.17	0.549	0.67	0.759	0.281	0.549	4.49	0.786084	0.0637458		0	0.1185	0.132	0.486	0.6765	0.692	0.497	0.498	0.0141369		0	0.448	0.43	0.393	0.394	0.288	0.378	0.288	0	0.457	0.411	0.368	0.383	0.272
E9PNR0	ENSP00000432804	B-cell CLL/lymphoma 9-like protein (Fragment)		K35ac		0	0.333	0	0.279	0.419	0.435	0.715	0.612	0	0	0.093	0.143	0.38	0.579	0.54	0.62	11.53	0.82559	0.0429755		0	0.333	0.093	0.211	0.3995	0.507	0.6275	0.616	0.00550595		0	0.031	0.012	0	0	0.031	0.115	0.038	0	0.026	0.001	0	0	0.096
J3KTF8	ENSP00000462960	Rho GDP-dissociation inhibitor 1 (Fragment)		K140ac		0	0.116	0	0.129	0.313	0.023	0.166	0.1	0	0.054	0	0	0	0.208	0	0.227	65.82	-0.250287	1		0	0.085	0	0.129	0.313	0.1155	0.166	0.1635	0.0809048		0	0	0	0.002	0	0.064	0.052	0	0	0	0	0.025	0	0.157
C9J167	ENSP00000392843	Mismatch repair endonuclease PMS2	PMS2	K103ac		0	0	0	0	0.054	0.172	0.224	0.37	0	0	0	0	0.075	0.125	0.17	0.367	30.62	0.983998	0.000382045		0	0	0	0	0.0645	0.1485	0.197	0.3685	0.0052759		0	0	0	0	0	0	0	0.215	0	0	0	0	0.007	0
O15355	ENSP00000342778	Protein phosphatase 1G (EC 3.1.3.16) (Protein phosphatase 1C) (Protein phosphatase 2C isoform gamma) (PP2C-gamma) (Protein phosphatase magnesium-dependent 1 gamma)	PPM1G	K246ac		0	0.377	0	0.006	0.339	0.561	0.266	0.513	0	0	0	0.238	0.16	0.558	0.426	0.708	17.51	0.68804	0.130799		0	0.377	0	0.122	0.2495	0.5595	0.346	0.6105	0.0460634		0	0.279	0	0	0.495	0	0.04	0	0	0	0	0.105	0.36	0.096
Q92922	ENSP00000254480	SWI/SNF complex subunit SMARCC1 (BRG1-associated factor 155) (BAF155) (SWI/SNF complex 155 kDa subunit) (SWI/SNF-related matrix-associated actin-dependent regulator of chromatin subfamily C member 1)	SMARCC1	K817ac		0	0.011	0.067	0.088	0.268	0.195	0.473	0	0	0	0.156	0	0.328	0.181	0.559	0	62.83	0.967224	0.00159376		0	0.011	0.1115	0.088	0.298	0.188	0.516	0	0.212486		0	0	0	0.228	0	0	0.921	0.682	0	0	1	0	0.29	0.139
A0A0A6YYF6	ENSP00000341145	Deleted.	TPX2	K157ac		0	0.023	0.088	0.086	0.381	0	0	0	0	0.064	0.149	0.229	0.331	0.239	0	0	0	0.738137	0.0938801		0	0.0435	0.1185	0.1575	0.356	0.239	0	0	0.798966		0	0.008	0	0.138	0	0.032	0.249	0.018	0	0	0.017	0.157	0.031	0.035
O60264	ENSP00000283131	SWI/SNF-related matrix-associated actin-dependent regulator of chromatin subfamily A member 5 (SWI/SNF-related matrix-associated actin-dependent regulator of chromatin A5) (EC 3.6.4.-) (Sucrose nonfermenting protein 2 homolog) (hSNF2H)	SMARCA5	K439ac		0	0	0	0	0	0.009	0.05	0.154	0	0	0	0	0	0.013	0.143	0.246	59.39	0.971687	0.00119105		0	0	0	0	0	0.011	0.0965	0.2	0.0148148		0	0	0	0	0	0	0	0	0	0	0	0	0	0
F5H5D3	ENSP00000443475	Tubulin alpha-1C chain	TUBA1C	K405ac		0	0	0	0	0.03	0.084	0.124	0.267	0	0	0.011	0	0	0.139	0.213	0.279	42.55	0.952897	0.00327573		0	0	0.011	0	0.03	0.1115	0.1685	0.273	0.00508587		0	0	0	0.039	0.04	0	0.07	0.043	0	0.061	0	0.006	0	0.041
A0A087WUI2	ENSP00000478691	Heterogeneous nuclear ribonucleoproteins A2/B1		K111ac		0	0	0.037	0	0.187	0.197	0.227	0.339	0	0.189	0	0.108	0.148	0.181	0.281	0.358	67.9	0.808073	0.0517193		0	0.189	0.037	0.108	0.1675	0.189	0.254	0.3485	0.0126485		0	0	0	0.003	0	0.115	0.048	0	0	0	0	0	0	0
P31327	ENSP00000233072	Carbamoyl-phosphate synthase [ammonia], mitochondrial (EC 6.3.4.16) (Carbamoyl-phosphate synthetase I) (CPSase I)	CPS1	K868ac		0	0.135	0.03	0	0.09	0.185	0.035	0	0	0	0	0	0	0.017	0	0	0	0.723335	0.104227		0	0.135	0.03	0	0.09	0.101	0.035	0	1		0	0	0.111	0	0.186	0	0.125	0	0	0.124	0	0.225	0	0
P62266	ENSP00000296674	40S ribosomal protein S23	RPS23	K134ac		0	0	0.051	0.046	0.073	0	0.034	0.01	0	0.053	0	0.04	0	0	0.103	0	0	0.0131152	0.980328		0	0.053	0.051	0.043	0.073	0	0.0685	0.01	1		0	0	0	0	0	0	0.102	0	0	0.046	0	0	0.055	0
B5MDF5	ENSP00000376174	GTP-binding nuclear protein Ran	RAN	K59ac		0	0.528	0.636	0.717	0.629	0.643	0.724	0.774	0	0.571	0.658	0.755	0.651	0.636	0.69	0.687	0.41	0.984618	0.000353076		0	0.5495	0.647	0.736	0.64	0.6395	0.707	0.7305	0.108681		0	0.645	0.665	0.707	0.739	0.712	0.741	0.715	0	0.743	0.639	0.681	0.741	0.703
A0A087WZX0	ENSP00000482938	B-cell CLL/lymphoma 9-like protein	BCL9L	K70ac		0	0.076	0.02	0.194	0.408	0.437	0.455	0.473	0	0.107	0	0.317	0.464	0.477	0.578	0.524	16.44	0.984155	0.000374612		0	0.0915	0.02	0.2555	0.436	0.457	0.5165	0.4985	0.00173611		0	0.075	0.169	0.102	0.034	0.062	0	0.016	0	0	0.039	0.023	0.021	0.036
C9J4W5	ENSP00000417133	Eukaryotic translation initiation factor 5A (eIF-5A) (Fragment)		K27ac		0	0.059	0.099	0	0	0.862	0	0.155	0	0.074	0.07	0	0	0	0	0	182.97	-0.143265	1		0	0.0665	0.0845	0	0	0.862	0	0.155	0.506555		0	0	0	0.069	0	0	0	0.024	0	0.058	0.022	0.008	0	0.012
E7ETY2	ENSP00000427484	Treacle protein	TCOF1	K154ac		0	0.013	0.039	0	0.147	0.239	0.27	0.416	0	0	0.006	0.016	0.182	0.253	0.33	0.43	38.91	0.989925	0.000151734		0	0.013	0.0225	0.016	0.1645	0.246	0.3	0.423	0.000396825		0	0.008	0	0	0.043	0	0	0	0	0	0	0.006	0	0.002
K7EM90	ENSP00000466406	Alpha-enolase (Fragment)		K91ac		0	0.094	0	0.152	0.014	0.025	0.195	0.49	0	0.076	0.039	0.067	0.202	0.145	0.204	0.243	49.16	0.622391	0.186962		0	0.085	0.039	0.1095	0.108	0.085	0.1995	0.3665	0.0248219		0	0	0.088	0	0	0.048	0.278	0.22	0	0	0	0	0	0
P05787	ENSP00000447566	Keratin, type II cytoskeletal 8 (Cytokeratin-8) (CK-8) (Keratin-8) (K8) (Type-II keratin Kb8)	KRT8	K471ac		0	0	0	0	0.131	0.126	0.18	0.297	0	0	0	0.069	0.112	0.156	0.175	0.318	39.29	0.969274	0.0014016		0	0	0	0.069	0.1215	0.141	0.1775	0.3075	0.00224139		0	0.003	0.046	0	0	0	0	0	0	0	0	0.009	0	0
P82970	ENSP00000350848	High mobility group nucleosome-binding domain-containing protein 5 (Nucleosome-binding protein 1)	HMGN5	K94ac		0	0	0.019	0	0	0	0.37	0	0	0.111	0.03	0	0	0.167	0	0	0	-0.244852	1		0	0.111	0.0245	0	0	0.167	0.37	0	0.690242		0	0	0.094	0	0.071	0.011	0	0	0	0.267	0	0	0	0
P26038	ENSP00000353408	Moesin (Membrane-organizing extension spike protein)	MSN	K82ac		0	0	0	0	0	0.507	0.58	0.707	0	0	0.204	0	0.645	0	0.776	0.555	15.95	0.483574	0.331179		0	0	0.204	0	0.645	0.507	0.678	0.631	0.0416013
P14174	ENSP00000482779	Macrophage migration inhibitory factor (MIF) (EC 5.3.2.1) (Glycosylation-inhibiting factor) (GIF) (L-dopachrome isomerase) (L-dopachrome tautomerase) (EC 5.3.3.12) (Phenylpyruvate tautomerase)	MIF	K77ac		0	0.446	0.278	0.388	0.264	0.27	0.218	0.168	0	0.307	0.163	0.313	0.264	0.227	0.133	0.131	0	0.94028	0.00524316		0	0.3765	0.2205	0.3505	0.264	0.2485	0.1755	0.1495	0.39876		0	0.805	0.816	0	0.497	0	0.24	0.691	0	0.895	0	0	0	0.083
H7BY37	ENSP00000353218	Histone-lysine N-methyltransferase 2C (Fragment)		K289ac		0	0	0.129	0.109	0.341	0.306	0.571	0.675	0	0.096	0.048	0.4	0.426	0.629	0.811	1	11.03	0.940106	0.00527349		0	0.096	0.0885	0.2545	0.3835	0.4675	0.691	0.8375	0.000396825		0	0.435	0	1	0.297	0.421	0.355	0.801	0	1	1	0	0	0.419
P12270	ENSP00000356448	Nucleoprotein TPR (Megator) (NPC-associated intranuclear protein) (Translocated promoter region protein)	TPR	K456ac		0	0	0	0.041	0.02	0.126	0.276	0.547	0	0.336	0	0.298	0.058	0.018	0.212	0.497	48.36	0.653006	0.159717		0	0.336	0	0.1695	0.039	0.072	0.244	0.522	0.134625		0	0.475	0.069	0.12	0.062	0	0.31	0.291	0	0	0.287	0.239	0	0.21
E7ETR0	ENSP00000420738	RuvB-like helicase (EC 3.6.4.12)	RUVBL1	K110ac		0	0	0.057	0.136	0.056	0.223	0.249	0.151	0	0.048	0	0.059	0.035	0.093	0.127	0.122	94.48	0.837284	0.0375607		0	0.048	0.057	0.0975	0.0455	0.158	0.188	0.1365	0.0311508		0	0	0	0.043	0.011	0	0.134	0	0	0	0	0	0.037	0
Q9NV56	ENSP00000359518	MRG/MORF4L-binding protein (MRG-binding protein) (Up-regulated in colon cancer 4) (Urcc4)	MRGBP	K184ac		0	0	0	0.385	0.463	0.561	0.613	0.541	0	0	0	0.284	0.485	0.472	0.606	0.564	10.08	0.984405	0.000362888		0	0	0	0.3345	0.474	0.5165	0.6095	0.5525	0.00508587		0	0	0	0.154	0.187	0.079	0	0	0	0.13	0	0	0.191	0.02
F8VP67	ENSP00000450340	Keratin, type II cytoskeletal 8 (Fragment)		K12ac		0	0	0	0.058	0.104	0.105	0.199	0.141	0	0	0	0.061	0.023	0.021	0.141	0.372	71.59	0.625876	0.18377		0	0	0	0.0595	0.0635	0.063	0.17	0.2565	0.00508587		0	0	0	0	0	0	0	0	0	0.073	0	0.083	0	0.056
P11388	ENSP00000411532	DNA topoisomerase 2-alpha (EC 5.99.1.3) (DNA topoisomerase II, alpha isozyme)	TOP2A	K1421ac		0	0.086	0.056	0.109	0	0.22	0.39	0	0	0.214	0	0.05	0	0.098	0	0.217	122.41	-0.186451	1		0	0.15	0.056	0.0795	0	0.159	0.39	0.217	0.0809048		0	0	0.055	0	0	0	0	0	0	0.083	0	0.096	0.218	0
A0A075B6F9	ENSP00000343497	Nitric oxide synthase-interacting protein	NOSIP	K291ac		0	0.013	0	0.034	0.514	0.477	0.429	0.725	0	0.069	0.052	0.238	0.386	0.704	0	0	14.92	0.281992	0.588224		0	0.041	0.052	0.136	0.45	0.5905	0.429	0.725	0.00173611		0	0.02	0.07	0.124	0	0	0	0	0	0.251	0.2	0	0.048	0.102
Q09472	ENSP00000263253	Histone acetyltransferase p300 (p300 HAT) (EC 2.3.1.48) (E1A-associated protein p300)	EP300	K1673ac		0	0	0.392	0.014	0.344	0.162	0.251	0.576	0	0.052	0	0.409	0.21	0.354	0.309	0.527	26.6	0.376838	0.4615		0	0.052	0.392	0.2115	0.277	0.258	0.28	0.5515	0.0311508		0	0.023	0.053	0.065	0	0.103	0.052	0.048	0	0	0	0	0	0
H0Y7Y8	ENSP00000416063	AT-rich interactive domain-containing protein 4B (Fragment)		K303ac		0	0.077	0.159	0.337	0.636	0.466	0	0	0	0.317	0.381	0	0.394	0.26	0	0.398	80.18	0.283559	0.586062		0	0.197	0.27	0.337	0.515	0.363	0	0.398	0.134625		0	0.132	0.121	0.033	0.164	0.237	0.409	0.141	0	0.052	0.198	0.166	0.079	0.312
A0A087WUI2	ENSP00000478691	Heterogeneous nuclear ribonucleoproteins A2/B1		K167ac		0	0.071	0.101	0.29	0.165	0.263	0.341	0.226	0	0.588	0.584	0.313	0.313	0.296	0.467	0.421	43.25	0.204888	0.696969		0	0.3295	0.3425	0.3015	0.239	0.2795	0.404	0.3235	0.548413		0	0.575	0.686	0.045	0.209	0.104	0.624	0.355	0	0.402	0.055	0.124	0.096	0.23
F8VP67	ENSP00000450340	Keratin, type II cytoskeletal 8 (Fragment)		K89ac		0	0	0.122	0.235	0.12	0.261	0.478	0.297	0	0.093	0	0	0	0.007	0	0.281	70.95	0.11722	0.824975		0	0.093	0.122	0.235	0.12	0.134	0.478	0.289	0.0141369		0	0	0	0	0	0.014	0	0	0	0	0	0	0	0
P49327	ENSP00000304592	Fatty acid synthase (EC 2.3.1.85) [Includes: [Acyl-carrier-protein] S-acetyltransferase (EC 2.3.1.38); [Acyl-carrier-protein] S-malonyltransferase (EC 2.3.1.39); 3-oxoacyl-[acyl-carrier-protein] synthase (EC 2.3.1.41); 3-oxoacyl-[acyl-carrier-protein] reductase (EC 1.1.1.100); 3-hydroxyacyl-[acyl-carrier-protein] dehydratase (EC 4.2.1.59); Enoyl-[acyl-carrier-protein] reductase (EC 1.3.1.39); Ole…	FASN	K785ac		0	0.006	0	0.017	0.084	0.119	0.174	0.19	0	0.065	0.023	0	0.137	0.098	0.129	0.06	55.59	0.649564	0.16269		0	0.0355	0.023	0.017	0.1105	0.1085	0.1515	0.125	0.0311508		0	0	0	0.031	0.037	0.085	0.128	0	0	0.158	0	0.055	0.011	0.022
H7C086	ENSP00000393496	ATP synthase subunit O, mitochondrial (Fragment)		K59ac		0	0	0	0	0.014	0.016	0.032	0.116	0	0	0	0	0	0	0.072	0.095	79.08	0.885841	0.0188046		0	0	0	0	0.014	0.016	0.052	0.1055	0.0052759		0	0	0	0	0	0.026	0.006	0.04	0	0	0	0	0	0
Q9BQ69	ENSP00000255681	O-acetyl-ADP-ribose deacetylase MACROD1 (EC 3.2.2.-) (EC 3.5.1.-) (MACRO domain-containing protein 1) (Protein LRP16) ([Protein ADP-ribosylglutamate] hydrolase)	MACROD1	K162ac		0	0.41	0	0.327	0.373	0	0.326	0.654	0	0	0.458	0.621	0.282	0.439	0.361	0.533	22.73	0.182131	0.729825		0	0.41	0.458	0.474	0.3275	0.439	0.3435	0.5935	0.275099
P62805	ENSP00000484789	Histone H4	HIST1H4L,HIST4H4,HIST1H4K,HIST2H4A,HIST2H4B,HIST1H4A,HIST1H4B,HIST1H4E,HIST1H4F,HIST1H4C,HIST1H4D,HIST1H4I,HIST1H4J,HIST1H4H	K8acK12acK16ac		0	0.025	0.089	0.186	0.398	0.57	0.649	0.68	0	0.265	0.273	0.18	0.334	0.363	0.48	0.592	12.92	0.86455	0.0262777		0	0.145	0.181	0.183	0.366	0.4665	0.5645	0.636	< 0.0001		0	0.317	0.362	0.439	0.345	0.284	0.303	0.275	0	0.341	0.385	0.427	0.327	0.319
C9JTA4	ENSP00000430697	Carbamoyl-phosphate synthase [ammonia], mitochondrial (Fragment)		K54ac		0	0.331	0.002	0.325	0.329	0.177	0.027	0.719	0	0.61	0.141	0.503	0.395	0.305	1	0.558	0.09	0.265015	0.611784		0	0.4705	0.0715	0.414	0.362	0.241	0.5135	0.6385	0.108681		0	0.114	0	0.237	0	0.294	0.052	0.162	0	0	0	0.331	0.023	0
P42704	ENSP00000260665	Leucine-rich PPR motif-containing protein, mitochondrial (130 kDa leucine-rich protein) (LRP 130) (GP130)	LRPPRC	K867ac		0	0.096	0.258	0.193	0.521	0.277	0.234	0.478	0	0.3	0.359	0.324	0.279	0.356	0.315	0.347	45.41	0.558332	0.249528		0	0.198	0.3085	0.2585	0.4	0.3165	0.2745	0.4125	0.0311508		0	0.27	0.054	0.206	0.275	0.239	0.024	0.179	0	0.008	0.368	0.284	0.046	0.179
Q14814	ENSP00000271555	Myocyte-specific enhancer factor 2D	MEF2D	K510ac		0	0.108	0.157	0.278	0.503	0.591	0.56	0.635	0	0.295	0.013	0.496	0.728	0.572	0.485	0.63	5.97	0.856999	0.029212		0	0.2015	0.085	0.387	0.6155	0.5815	0.5225	0.6325	0.0141369		0	0.278	0.212	0.109	0.099	0.064	0.14	0.154	0	0.329	0.138	0	0.143	0.168
C9J1H7	ENSP00000392747	Nucleolin (Fragment)		K99ac		0	0	0.029	0.176	0.391	0.447	0.49	0.548	0	0	0	0.197	0.433	0.48	0.527	0.597	14.72	0.99896	1.62144e-06		0	0	0.029	0.1865	0.412	0.4635	0.5085	0.5725	0.00118873		0	0.05	0.073	0.038	0.051	0.015	0.107	0	0	0.02	0.028	0.028	0.031	0.012
Q09472	ENSP00000263253	Histone acetyltransferase p300 (p300 HAT) (EC 2.3.1.48) (E1A-associated protein p300)	EP300	K1759ac		0	0	0	0.038	0.055	0.051	0.064	0.094	0	0	0.272	0.012	0.262	0.027	0.175	0.317	141.7	0.504026	0.307983		0	0	0.272	0.025	0.1585	0.039	0.1195	0.2055	0.134625		0	0	0	0.097	0.117	0	0	0.017	0	0	0	0	0	0
D6R9B6	ENSP00000422994	40S ribosomal protein S3a (Ribosomal protein S3A, isoform CRA_e)	RPS3A	K129ac		0	0.089	0.423	0	0.337	0.023	0	0	0	0.601	0	0	0.454	0	0.024	0	0	0.301379	0.561618		0	0.345	0.423	0	0.3955	0.023	0.024	0	0.798966
F5GWW2	ENSP00000442637	L-lactate dehydrogenase A chain		K13ac		0	0	0.355	0.258	0	0	0.319	0.072	0	0.07	0	0	0.439	0	0.141	0.474	57.22	-0.278953	1		0	0.07	0.355	0.258	0.439	0	0.23	0.273	0.454427		0	0	0.372	0	0.459	0	0.04	0.52	0	0.589	0.045	0	0.237	0.169
K7EJ44	ENSP00000465019	Profilin	PFN1	K71ac		0	0.03	0.057	0.148	0.189	0.187	0.201	0.314	0	0.071	0.125	0.094	0.158	0.163	0.189	0.317	44	0.9275	0.00769385		0	0.0505	0.091	0.121	0.1735	0.175	0.195	0.3155	< 0.0001		0	0.127	0.015	0.091	0.004	0	0.045	0.052	0	0.084	0.048	0.092	0.095	0.085
Q15181	ENSP00000362329	Inorganic pyrophosphatase (EC 3.6.1.1) (Pyrophosphate phospho-hydrolase) (PPase)	PPA1	K56ac		0	0	0.006	0.025	0.099	0.191	0.215	0.262	0	0.028	0	0.113	0.072	0.156	0.174	0.236	40.82	0.926784	0.00784454		0	0.028	0.006	0.069	0.0855	0.1735	0.1945	0.249	0.000396825		0	0.012	0	0	0.004	0	0	0	0	0.046	0	0.013	0.043	0.042
A0A087WTM7	ENSP00000477990	Apolipoprotein B-100		K2264ac		0	0	0.029	0	0	0	0	0	0	0.092	0	0.075	0	0.073	0	0	0	-0.290146	1		0	0.092	0.029	0.075	0	0.073	0	0	0.352425		0	0	0	0	0	0.014	0	0	0	0.109	0	0.009	0.028	0.039
P06748	ENSP00000428755	Nucleophosmin (NPM) (Nucleolar phosphoprotein B23) (Nucleolar protein NO38) (Numatrin)	NPM1	K266ac		0	0.012	0.008	0.026	0.155	0.256	0.32	0.465	0	0.009	0.009	0.044	0.2	0.28	0.342	0.496	30.21	0.997664	8.18199e-06		0	0.0105	0.0085	0.035	0.1775	0.268	0.331	0.4805	0.000396825		0	0.011	0.024	0.046	0.056	0.067	0.058	0.074	0	0.032	0.021	0.04	0.066	0.07
Q96JM3	ENSP00000354730	Chromosome alignment-maintaining phosphoprotein 1 (Zinc finger protein 828)	CHAMP1	K616ac		0	0	0	0.198	0.415	0.413	0.475	0.48	0	0	0.101	0.143	0.447	0.476	0.517	0.588	16.24	0.977643	0.000744159		0	0	0.101	0.1705	0.431	0.4445	0.496	0.534	0.00118873		0	0.007	0.081	0.036	0.086	0.03	0.07	0.129	0	0.377	0.197	0.134	0.012	0.086
E5RK69	ENSP00000430420	Annexin		K210ac		0	0.015	0.51	0.388	0.419	0.711	0.242	0.02	0	0.897	0.418	0.208	0.432	0.299	0.415	0.802	13.73	-0.335764	1		0	0.456	0.464	0.298	0.4255	0.505	0.3285	0.411	0.719544
F5GXS9	ENSP00000440988	WW domain-binding protein 11 (Fragment)		K12ac		0	0.023	0.134	0.273	0.429	0.469	0.528	0.533	0	0	0.043	0.339	0.508	0.559	0.5	0.561	11.49	0.976809	0.000800467		0	0.023	0.0885	0.306	0.4685	0.514	0.514	0.547	0.00118873		0	0.15	0.104	0.038	0.091	0	0.043	0.004	0	0.22	0.176	0.025	0.084	0.017
A6NEL0	ENSP00000370123	Non-histone chromosomal protein HMG-14		K110ac		0	0.051	0	0.107	0.055	0.099	0.253	0.614	0	0	0.059	0.152	0.183	0.298	0.314	0.286	39.48	0.639605	0.171422		0	0.051	0.059	0.1295	0.119	0.1985	0.2835	0.45	0.000396825		0	0	0.065	0.047	0.635	0.436	0	0.288	0	0	0.017	0	0.12	0
A0A0A0MRQ5	ENSP00000361150	Peroxiredoxin-1	PRDX1	K0acK6ac		0	0.012	0	0	0	0	0.002	0	0	0	0	0.061	0	0.102	0.004	0.148	118.6	-0.317925	1		0	0.012	0	0.061	0	0.102	0.003	0.148	0.126484		0	0.016	0	0	0.006	0	0.105	0.021	0	0.002	0	0	0	0
Q96A49	ENSP00000369500	Synapse-associated protein 1	SYAP1	K69ac		0	0	0.147	0.121	0.224	0.372	0.159	0.405	0	0	0.159	0.006	0.234	0.164	0.282	0.361	53.11	0.772738	0.071603		0	0	0.153	0.0635	0.229	0.268	0.2205	0.383	0.0126485		0	0	0.004	0.035	0	0	0	0	0	0.341	0	0.173	0	0
P40937	ENSP00000408295	Replication factor C subunit 5 (Activator 1 36 kDa subunit) (A1 36 kDa subunit) (Activator 1 subunit 5) (Replication factor C 36 kDa subunit) (RF-C 36 kDa subunit) (RFC36)	RFC5	K-1acK6ac		0	0	0.147	0.314	0.114	0.157	0.423	0.699	0	0.219	0.209	0.363	0.577	0.286	0.508	0.541	19.9	0.672254	0.143524		0	0.219	0.178	0.3385	0.3455	0.2215	0.4655	0.62	0.00550595		0	0.171	0	0	0	0	0.049	0	0	0	0	0.327	0.102	0.081
J3KPH3	ENSP00000369623	Protein FAM208B (Fragment)		K188ac		0	0.118	0.093	0.162	1	0.47	0	0.913	0	0.273	0.303	0	1	0	0.586	0.233	7.64	0.453211	0.366728		0	0.1955	0.198	0.162	1	0.47	0.586	0.573	0.0610119		0	0.29	0.324	0.023	0.241	0.106	0.176	0	0	0	0.061	0	0	0
O75531	ENSP00000433760	Barrier-to-autointegration factor (Breakpoint cluster region protein 1) [Cleaved into: Barrier-to-autointegration factor, N-terminally processed]	BANF1	K17ac		0	0.518	0.59	0.206	0.439	0.622	0.65	0.932	0	0.944	1	0.891	0.813	0.975	0.972	0.699	0.11	0.59335	0.214424		0	0.731	0.795	0.5485	0.626	0.7985	0.811	0.8155	0.0141369		0	0.339	1	1	0.803	0.633	0	1	0	0.135	0	0.496	0.534	0.336
P26641	ENSP00000331901	Elongation factor 1-gamma (EF-1-gamma) (eEF-1B gamma)	EEF1G	K146ac		0	0	0.018	0.065	0	0.032	0.092	0.243	0	0.105	0	0	0.105	0.011	0.092	0.259	60.91	0.759657	0.0797057		0	0.105	0.018	0.065	0.105	0.0215	0.092	0.251	0.134625
H3BQN4	ENSP00000455857	Fructose-bisphosphate aldolase (EC 4.1.2.13)		K311ac		0	0	0	0.027	0.014	0.014	0.015	0.201	0	0.053	0	0.057	0	0.023	0.079	0.174	74.61	0.883448	0.0195848		0	0.053	0	0.042	0.014	0.0185	0.047	0.1875	0.134625		0	0	0	0	0	0	0	0	0	0	0.027	0	0	0
Q14204	ENSP00000348965	Cytoplasmic dynein 1 heavy chain 1 (Cytoplasmic dynein heavy chain 1) (Dynein heavy chain, cytosolic)	DYNC1H1	K4282ac		0	0	0	0.033	0	0	0.112	0.132	0	0	0	0	0	0	0.006	0	56.21	0.564576	0.243114		0	0	0	0.033	0	0	0.059	0.132	0.0623931		0	0.212	0.633	0.151	0	0.277	0.654	0.507	0	0.418	0.037	0.112	0	0.231
P25705	ENSP00000381736	ATP synthase subunit alpha, mitochondrial	ATP5A1	K433ac		0	0.058	1	0	0.054	0.041	0.129	0	0	0.404	0.181	0	0.151	0.173	0.144	0.28	105.92	0.0767828	0.885052		0	0.231	0.5905	0	0.1025	0.107	0.1365	0.28	0.318567		0	0	0	0.143	0	0	0.071	0.1	0	0.605	0	0.868	0.738	0.364
B0YJC4	ENSP00000435613	Vimentin (Vimentin variant 3)	VIM	K103ac		0	0	0.101	0.055	0.093	0	0.324	0	0	0	0	0.157	0.295	0.105	0.653	0.424	33.08	0.709287	0.114487		0	0	0.101	0.106	0.194	0.105	0.4885	0.424	0.0126485		0	0	0	0.065	0	0.34	0	0	0	0	0.134	0	0.099	0
P38646	ENSP00000297185	Stress-70 protein, mitochondrial (75 kDa glucose-regulated protein) (GRP-75) (Heat shock 70 kDa protein 9) (Mortalin) (MOT) (Peptide-binding protein 74) (PBP74)	HSPA9	K599ac		0	0	0	0.033	0.155	0.198	0.063	0.234	0	0.456	0	0.279	0.182	0.225	0.01	0.197	56.67	0.124957	0.813541		0	0.456	0	0.156	0.1685	0.2115	0.0365	0.2155	0.318567		0	0.005	0	0.018	0	0	0	0	0	0.038	0	0	0	0
P61978	ENSP00000353552	Heterogeneous nuclear ribonucleoprotein K (hnRNP K) (Transformation up-regulated nuclear protein) (TUNP)	HNRNPK	K33ac		0	0	0.027	0.093	0.155	0.285	0.347	0.486	0	0.169	0.042	0.192	0.481	0.291	0.386	0.508	29.08	0.815677	0.0478312		0	0.169	0.0345	0.1425	0.318	0.288	0.3665	0.497	0.00550595		0	0	0.179	0	0.151	0	0	0	0	0.049	0	0.067	0.065	0.172
A0A087WY19	ENSP00000481459	Probable RNA polymerase II nuclear localization protein SLC7A6OS		K27ac		0	0	0	0.041	0.261	0.022	0	0.411	0	0	0	0.056	0	0.135	0	0	38.02	-0.228691	1		0	0	0	0.0485	0.261	0.0785	0	0.411	0.0841768		0	0	0.139	0.099	0.567	0.128	0	0.179	0	0.034	0.048	0.091	0.354	0
A0A087X1R5	ENSP00000484405	Deleted.	IK	K136ac		0	0	0.035	0.023	0.341	0.222	0.465	0	0	0	0	0.07	0.244	0.248	0	0	0	0.444977	0.376588		0	0	0.035	0.0465	0.2925	0.235	0.465	0	0.126484		0	0	0	0	0.192	0.026	0	0.038	0	0	0	0	0.008	0.024
Q8N8S7	ENSP00000355809	Protein enabled homolog	ENAH	K460ac		0	0.06	0	0.123	0.309	0.361	0.491	0.488	0	0	0	0.244	0.329	0.445	0.537	0.465	21.32	0.967456	0.0015714		0	0.06	0	0.1835	0.319	0.403	0.514	0.4765	0.00609055		0	0.05	0	0	0	0.005	0	0	0	0	0	0.067	0	0.003
Q7Z7F0	ENSP00000357304	UPF0469 protein KIAA0907	KIAA0907	K552ac		0	0.148	0.085	0	0.144	0.126	0.247	0.571	0	0	0.102	0	0.298	0.486	0.325	0.449	28.12	0.662952	0.151257		0	0.148	0.0935	0	0.221	0.306	0.286	0.51	0.0248219		0	0.54	0.355	0	0.528	0	0.375	0.075	0	0	0	0.179	0.032	0.274
A0A087WYL7	ENSP00000481920	Mediator of RNA polymerase II transcription subunit 6 (Mediator complex subunit 6)	MED6	K235ac		0	0	0	0.028	0.202	0.425	0.42	0.548	0	0.02	0	0	0.243	0.345	0.439	0.549	20.85	0.987051	0.000250424		0	0.02	0	0.028	0.2225	0.385	0.4295	0.5485	0.00276959		0	0	0	0	0	0	0	0	0	0.018	0	0.048	0.101	0
E7EWM1	ENSP00000430148	Nuclear receptor coactivator 2		K779ac		0	0	0	0.136	0.385	0.425	0.456	0.54	0	0	0	0.206	0.401	0.44	0.483	0.54	17.56	0.994764	4.10577e-05		0	0	0	0.171	0.393	0.4325	0.4695	0.54	0.00224139		0	0.012	0	0.028	0	0	0.049	0	0	0	0.001	0.009	0.022	0
A0A0A0MRM9	ENSP00000359024	Nucleolar and coiled-body phosphoprotein 1 (Fragment)		K518ac		0	0	0	0	0.159	0.181	0.346	0.255	0	0	0	0.053	0	0.146	0.258	0.523	62.9	0.744938	0.0892883		0	0	0	0.053	0.159	0.1635	0.302	0.389	0.00224139		0	0	0	0.079	0	0	0	0	0	0	0	0.212	0	0
P56381	ENSP00000379023	ATP synthase subunit epsilon, mitochondrial (ATPase subunit epsilon)	ATP5E	K36ac		0	0	0	0	0.033	0.044	0	0.051	0	0.053	0.121	0.31	0.049	0	0.148	0	310.31	-0.548844	1		0	0.053	0.121	0.31	0.041	0.044	0.148	0.051	0.548413		0	0	0	0.009	0	0	0.011	0.01	0	0.139	0.015	0.346	0	0.012
C9IZL7	ENSP00000406673	Non-POU domain-containing octamer-binding protein (Fragment)		K-1acK4ac		0	0	0	0.095	0.155	0.265	0.325	0.4	0	0	0	0.182	0.301	0.435	0.391	0.429	36.54	0.950564	0.00360553		0	0	0	0.1385	0.228	0.35	0.358	0.4145	0.00224139		0	0	0	0	0	0.02	0.005	0	0	0	0	0	0	0
P62851	ENSP00000486392	40S ribosomal protein S25	RPS25	K51ac		0	0.082	0	0.046	0	0.074	0.098	0.252	0	0	0	0	0	0.06	0.205	0.189	46.35	0.779747	0.0674249		0	0.082	0	0.046	0	0.067	0.1515	0.2205	0.0746187		0	0	0	0.073	0.072	0	0.162	0.049	0	0.019	0	0	0.094	0.034
E9PQ61	ENSP00000432602	Zinc finger CCCH domain-containing protein 11A		K594ac		0	0.296	0.313	0	0	0.41	0.193	0.331	0	0.131	0.039	0.053	0.137	0.364	0.508	0.326	25.9	0.485324	0.329171		0	0.2135	0.176	0.053	0.137	0.387	0.3505	0.3285	0.178869		0	0	0.5	0.183	0.673	0.052	0	0.161	0	0.389	0	0.592	0.249	0.573
Q96RU8	ENSP00000312150	Tribbles homolog 1 (TRB-1) (G-protein-coupled receptor-induced gene 2 protein) (GIG-2) (SKIP1)	TRIB1	K45ac		0	0	0	0.147	0	0	0.146	0.547	0	0	0.019	0	0.015	0.177	0	0	30.33	-0.270846	1		0	0	0.019	0.147	0.015	0.177	0.146	0.547	0.0248219		0	0.043	0	0	0	0.232	0.091	0	0	0.082	0.021	0	0.131	0
H3BMM9	ENSP00000454461	RNA-binding protein with serine-rich domain 1 (Fragment)		K217ac		0	0.097	0.011	0.247	0	0.189	0	0.289	0	0.032	0.276	0.268	0.205	0.228	0.155	0.306	54.88	0.525794	0.283989		0	0.0645	0.1435	0.2575	0.205	0.2085	0.155	0.2975	0.0311508		0	0.151	0	0	0	0.021	0	0.15	0	0	0	0.051	0.126	0
Q9NZ45	ENSP00000363041	CDGSH iron-sulfur domain-containing protein 1 (MitoNEET)	CISD1	K67ac		0	0.222	0.554	0.348	0.356	0.05	0.286	0.556	0	0.41	0.262	0.236	0.294	0.484	0.364	0.552	20.59	0.353821	0.491416		0	0.316	0.408	0.292	0.325	0.267	0.325	0.554	0.212486		0	0.121	0.234	0	0.318	0	0	0.226	0	0.393	0	0.209	0.299	0.006
O95696	ENSP00000384076	Bromodomain-containing protein 1 (BR140-like protein) (Bromodomain and PHD finger-containing protein 2)	BRD1	K902ac		0	0.179	0.175	0.251	0	0.17	0.804	0.557	0	0	0	0	0.417	0.14	0.526	0.391	21.06	0.621379	0.187892		0	0.179	0.175	0.251	0.417	0.155	0.665	0.474	0.0610119		0	0	0	0	0.253	0.183	0.092	0.076	0	0.087	0	0.096	0.008	0
A0A096LNY6	ENSP00000485289	Adenylosuccinate lyase (Fragment)		K157ac		0	0.029	0	0.033	0.048	0	0.096	0	0	0.043	0	0.076	0.115	0	0	0.11	121.39	0.0342881	0.948588		0	0.036	0	0.0545	0.0815	0	0.096	0.11	0.0416013		0	0.048	0.351	0.014	0.481	0	0.012	0	0	0.052	0.087	0.074	0.071	0
Q92793	ENSP00000262367	CREB-binding protein (EC 2.3.1.48)	CREBBP	K1619ac		0	0	0.058	0.54	0.168	0.604	0.583	0.385	0	0.503	0.22	0.57	0.386	0.608	0	0	19.19	0.171267	0.745611		0	0.503	0.139	0.555	0.277	0.606	0.583	0.385	0.178869		0	0.106	0.084	0.042	0.046	0	0	0.165	0	0.181	0.1	0.093	0.075	0.004
C9JB63	ENSP00000417459	Enoyl-CoA delta isomerase 2, mitochondrial (Fragment)		K138ac		0	0	0	0	0	0.104	0.122	0.161	0	0	0	0	0	0.075	0.181	0.198	59.84	0.963806	0.0019413		0	0	0	0	0	0.0895	0.1515	0.1795	0.0148148		0	0	0	0.081	0.002	0	0.04	0	0	0	0	0	0	0
Q6ZW49	ENSP00000384048	PAX-interacting protein 1 (PAX transactivation activation domain-interacting protein)	PAXIP1	K846ac		0	0.092	0.065	0.223	0.231	0.293	0.581	0.589	0	0.007	0	0.199	0.492	0.494	0.493	0.581	15.45	0.856556	0.0293885		0	0.0495	0.065	0.211	0.3615	0.3935	0.537	0.585	< 0.0001		0	0.075	0	0.12	0.087	0.048	0.039	0.103	0	0	0	0.275	0	0
Q6IE81	ENSP00000483219	Protein Jade-1 (Jade family PHD finger protein 1) (PHD finger protein 17)	JADE1,PHF17	K372ac		0	0.025	0.445	0	0.391	0	0.703	0	0	0.428	0.049	0.553	0.518	0.244	0	0	0	-0.242721	1		0	0.2265	0.247	0.553	0.4545	0.244	0.703	0	0.454427
Q15149	ENSP00000323856	Plectin (PCN) (PLTN) (Hemidesmosomal protein 1) (HD1) (Plectin-1)	PLEC	K907ac		0	0	0.019	0.192	0.101	0	0.024	0.351	0	0	0	0.157	0	0.076	0.214	0.372	36.38	0.788586	0.0623192		0	0	0.019	0.1745	0.101	0.076	0.119	0.3615	0.0248219
A8MZI9	ENSP00000382182	Runt-related transcription factor 1 (Fragment)		K38ac		0	0.337	0.161	0.553	0.568	0.599	0.75	0.752	0	0.138	0.438	0.477	0.463	0.577	0.576	0	2.47	0.380867	0.456323		0	0.2375	0.2995	0.515	0.5155	0.588	0.663	0.752	< 0.0001		0	0.139	0.395	0.204	0.374	0.163	0.503	0.26	0	0.34	0.358	0.168	0.398	0.239
P62241	ENSP00000379888	40S ribosomal protein S8	RPS8	K127ac		0	0	0	0.017	0.164	0.234	0.297	0.464	0	0	0.055	0.071	0.138	0.236	0.348	0.446	34.58	0.98186	0.000490586		0	0	0.055	0.044	0.151	0.235	0.3225	0.455	0.00276959		0	0	0	0	0	0	0	0	0	0	0.029	0	0	0
H7C3W8	ENSP00000414207	Leucine-rich PPR motif-containing protein, mitochondrial (Fragment)		K63ac		0	0	0.028	0.119	0.122	0.373	0.247	0.531	0	0.74	0.137	0.655	0.249	0.486	0.433	0.398	27.59	0.182895	0.728716		0	0.74	0.0825	0.387	0.1855	0.4295	0.34	0.4645	0.275099		0	0.879	1	0.836	0.864	0.678	0.66	0.454	0	0.931	0.906	1	0.557	0.686
P62805	ENSP00000484789	Histone H4	HIST1H4L,HIST4H4,HIST1H4K,HIST2H4A,HIST2H4B,HIST1H4A,HIST1H4B,HIST1H4E,HIST1H4F,HIST1H4C,HIST1H4D,HIST1H4I,HIST1H4J,HIST1H4H	K5acK8acK12ac		0	0.141	0.152	0.464	0.751	0.781	0.81	0.843	0	0.15	0.194	0.563	0.793	0.832	0.847	0.876	3.54	0.997129	1.23482e-05		0	0.1455	0.173	0.5135	0.772	0.8065	0.8285	0.8595	< 0.0001		0	0.405	0.434	0.453	0.343	0.314	0.324	0.335	0	0.417	0.439	0.439	0.363	0.334
P00558	ENSP00000362413	Phosphoglycerate kinase 1 (EC 2.7.2.3) (Cell migration-inducing gene 10 protein) (Primer recognition protein 2) (PRP 2)	PGK1	K29ac		0	0.024	0	0	0.072	0.165	0.104	0.084	0	0	0	0.134	0.174	0.126	0.149	0.117	98.1	0.61384	0.194887		0	0.024	0	0.134	0.123	0.1455	0.1265	0.1005	0.212486		0	0	0	0	0	0	0	0	0	0	0	0	0	0
A0A087WW39	ENSP00000479910	Protein AF-17	MLLT6	K1083ac		0	0	0	0	0.282	0.292	0.352	0	0	0.021	0	0	0	0.555	0	0	0	0.433307	0.390717		0	0.021	0	0	0.282	0.4235	0.352	0	0.352425		0	0	0	0	0.236	0	0.269	0	0	0	0.173	0	0.042	0
C9J164	ENSP00000392854	Ras-associated and pleckstrin homology domains-containing protein 1		K249ac		0	0.246	0.115	0	0.192	0.095	0.687	0.512	0	0.606	0.612	0.313	0.647	0.46	0.738	0.722	0.03	0.735977	0.0953599		0	0.426	0.3635	0.313	0.4195	0.2775	0.7125	0.617	0.275099		0	0	0.099	0	0	0.019	0.352	0.155	0	0	0.134	0	0.122	0.084
A0A087WVN4	ENSP00000479557	Farnesyl pyrophosphate synthase (Fragment)		K122ac		0	0.116	0	0.15	0.125	0	0.146	0.328	0	0	0	0.106	0.069	0.033	0.201	0.407	34.12	0.898832	0.0148346		0	0.116	0	0.128	0.097	0.033	0.1735	0.3675	0.0809048		0	0	0.059	0	0.2	0.078	0.165	0.113	0	0.477	0	0.026	0.079	0.206
P02545	ENSP00000357283	Prelamin-A/C [Cleaved into: Lamin-A/C (70 kDa lamin) (Renal carcinoma antigen NY-REN-32)]	LMNA	K416ac		0	0	0	0.323	0.404	0.349	0.474	0.805	0	0.29	0.048	0.366	0.598	0.451	0.577	0.61	10.47	0.866344	0.0256022		0	0.29	0.048	0.3445	0.501	0.4	0.5255	0.7075	0.00173611		0	0	0	0.313	0.011	0	0	0.009	0	0	0	0.42	0.284	0
A0A087WV77	ENSP00000479245	Deleted.		K5ac		0	0	0.054	0.065	0.152	0.225	0.241	0.384	0	0	0.041	0.134	0.15	0.221	0.278	0.437	44.1	0.982645	0.000449167		0	0	0.0475	0.0995	0.151	0.223	0.2595	0.4105	0.00118873		0	0	0	0	0	0	0.048	0	0	0.049	0	0	0.002	0.028
P49411	0	Elongation factor Tu, mitochondrial (EF-Tu) (P43)	TUFM	K255ac		0	0.057	0	0	0	0	0.295	0	0	0.061	0.004	0.19	0.425	0.107	0.215	0.537	38.63	-0.00572373	1		0	0.059	0.004	0.19	0.425	0.107	0.255	0.537	0.0141369		0	0.095	0.177	0.059	0.387	0.063	0.58	0.134	0	0.416	0	0.093	0.166	0.2
F5GXZ9	ENSP00000440131	Superoxide dismutase (EC 1.15.1.1)		K67ac		0	0	0.146	0.28	0	0	0.26	0.167	0	0.252	0.313	0	0	0.263	0	0	125.05	-0.346446	1		0	0.252	0.2295	0.28	0	0.263	0.26	0.167	0.803089		0	0	0.061	0	0	0	0	0.006	0	0.047	0	0.343	0.028	0
P40939	ENSP00000370023	Trifunctional enzyme subunit alpha, mitochondrial (78 kDa gastrin-binding protein) (TP-alpha) [Includes: Long-chain enoyl-CoA hydratase (EC 4.2.1.17); Long chain 3-hydroxyacyl-CoA dehydrogenase (EC 1.1.1.211)]	HADHA	K405ac		0	0.012	0.119	0.32	0.114	0.228	0.364	0.267	0	0.138	0	0.229	0.216	0.267	0.395	0.601	20.69	0.70704	0.116167		0	0.075	0.119	0.2745	0.165	0.2475	0.3795	0.434	0.00173611		0	0	0	0.1	0.004	0	0	0	0	0.148	0.025	0	0	0
A0A024QZP7	ENSP00000397973	Cell division cycle 2, G1 to S and G2 to M, isoform CRA_a (Cyclin-dependent kinase 1)	CDK1	K32ac		0	0.004	0	0	0.082	0.187	0.232	0.422	0	0	0	0.027	0.102	0.165	0.225	0.411	72.17	0.995654	2.82935e-05		0	0.004	0	0.027	0.092	0.176	0.2285	0.4165	0.00276959		0	0	0	0	0.005	0	0	0	0	0	0	0	0	0
P08238	ENSP00000481908	Heat shock protein HSP 90-beta (HSP 90) (Heat shock 84 kDa) (HSP 84) (HSP84)	HSP90AB1	K622ac		0	0	0	0	0.114	0.155	0.176	0.394	0	0	0.091	0	0.066	0.084	0.097	0.233	31.07	0.915703	0.0103594		0	0	0.091	0	0.09	0.1195	0.1365	0.3135	0.0108698		0	0.039	0.105	0	0.086	0.16	0.041	0	0	0.188	0.028	0.065	0.094	0.091
P47755	ENSP00000354947	F-actin-capping protein subunit alpha-2 (CapZ alpha-2)	CAPZA2	K272ac		0	0.09	0.092	0.022	0.363	0.085	0	0.282	0	0.495	0.016	0.662	0.134	0.107	0.152	0.546	69.25	0.104738	0.843468		0	0.2925	0.054	0.342	0.2485	0.096	0.152	0.414	0.275099		0	0.124	0.078	0.043	0.096	0	0.154	0.119	0	0.219	0.043	0.01	0.086	0
E7EUT5	ENSP00000380065	Glyceraldehyde-3-phosphate dehydrogenase		K118ac		0	0	0.011	0.002	0.03	0.067	0.094	0.138	0	0	0	0	0.036	0.073	0.088	0.139	76.57	0.994235	4.9763e-05		0	0	0.011	0.002	0.033	0.07	0.091	0.1385	0.00276959		0	0	0	0.002	0.005	0.019	0.009	0.027	0	0	0.018	0.022	0.008	0.014
Q9Y2X3	ENSP00000264279	Nucleolar protein 58 (Nucleolar protein 5)	NOP58	K440ac		0	0	0.139	0	0.083	0.228	0.469	0.624	0	0	0.165	0	0.133	0.228	0.366	0.57	24.15	0.987675	0.00022691		0	0	0.152	0	0.108	0.228	0.4175	0.597	0.0108698		0	0.042	0	0.01	0.065	0.176	0.321	0	0	0.088	0	0.18	0.072	0.049
Q9BTC0	ENSP00000378752	Death-inducer obliterator 1 (DIO-1) (hDido1) (Death-associated transcription factor 1) (DATF-1)	DIDO1	K625ac		0	0.034	0	0.184	0.564	0.459	0.459	0.409	0	0.237	0.12	0	0.598	0.602	0.481	0.56	14.53	0.887472	0.0182814		0	0.1355	0.12	0.184	0.581	0.5305	0.47	0.4845	0.0610119		0	0.103	0.097	0	0	0.024	0.03	0.222	0	0.199	0.097	0.023	0	0.027
C9JNT3	ENSP00000408341	Glutathione S-transferase kappa 1 (Fragment)		K60ac		0	0.044	0	0	0	0.02	0.018	0.084	0	0	0	0.043	0	0.015	0.093	0.164	215.06	0.732679	0.0976394		0	0.044	0	0.043	0	0.0175	0.0555	0.124	0.126484		0	0	0	0	0	0	0.054	0	0	0	0	0	0	0.036
P00367	ENSP00000277865	Glutamate dehydrogenase 1, mitochondrial (GDH 1) (EC 1.4.1.3)	GLUD1	K502ac		0	0.337	0.125	0.044	0.261	0.095	0.051	0.183	0	0.15	0.003	0.31	0.345	0.315	0.212	0.48	26.18	0.251298	0.630988		0	0.2435	0.064	0.177	0.303	0.205	0.1315	0.3315	0.178869		0	0	0	0	0.029	0.13	0.105	0.123	0	0	0	0	0	0.041
H3BMQ8	ENSP00000454499	Fructose-bisphosphate aldolase A (Fragment)		K12ac		0	0.005	0	0	0.029	0.098	0.132	0.299	0	0	0	0	0.023	0.108	0.14	0.28	40.05	0.996866	1.47215e-05		0	0.005	0	0	0.026	0.103	0.136	0.2895	0.0108698		0	0.006	0	0.028	0.01	0.023	0	0	0	0.047	0	0	0	0.012
Q13356	ENSP00000384299	Peptidyl-prolyl cis-trans isomerase-like 2 (PPIase) (EC 5.2.1.8) (EC 6.3.2.-) (CYC4) (Cyclophilin-60) (Cyclophilin-like protein Cyp-60) (Cyp60) (hCyP-60) (Rotamase PPIL2)	PPIL2	K481ac		0	0.004	0.108	0.355	0.538	0.541	0.605	0.671	0	0.013	0.155	0.45	0.596	0.618	0.661	0.747	6.51	0.99751	9.29216e-06		0	0.0085	0.1315	0.4025	0.567	0.5795	0.633	0.709	< 0.0001		0	0.089	0	0.055	0.067	0	0	0	0	0.072	0.055	0.065	0	0
F5H5D3	ENSP00000443475	Tubulin alpha-1C chain	TUBA1C	K109ac		0	0.189	0.129	0.054	0.552	0.436	0.441	0.719	0	0.014	0	0.757	0.431	0.428	0.246	0	11.13	-0.0280867	1		0	0.1015	0.129	0.4055	0.4915	0.432	0.3435	0.719	0.0141369		0	0	0	0.029	0.057	0.012	0	0	0	0	0	0.038	0.043	0
A8MU27	ENSP00000380990	Small ubiquitin-related modifier 3		K31ac		0	0.003	0.206	0	0	0.199	0.089	0.252	0	0.162	0.35	0	0.016	0.1	0.12	0.267	61.99	0.767337	0.074901		0	0.0825	0.278	0	0.016	0.1495	0.1045	0.2595	0.212486		0	0.012	0.058	0.092	0	0.06	0	0	0	0.048	0	0.024	0.114	0
A2IDB2	ENSP00000406747	14-3-3 protein eta (Fragment)	YWHAH	K36ac		0	0	0	0.015	0	0	0.244	0.261	0	0	0	0	0.091	0.111	0.051	0.306	42.79	0.65435	0.158563		0	0	0	0.015	0.091	0.111	0.1475	0.2835	0.00224139		0	0	0.036	0.074	0	0	0.031	0	0	0	0	0	0	0.072
P30049	ENSP00000464863	ATP synthase subunit delta, mitochondrial (F-ATPase delta subunit)	ATP5D	K135ac		0	0.207	0.08	0.18	0.177	0.046	0.017	0.606	0	0	0	0.432	0	0.14	0	0	33.41	-0.0460603	1		0	0.207	0.08	0.306	0.177	0.093	0.017	0.606	0.548413		0	0.328	0.215	0	0.09	0	0.022	0.001	0	0.241	0	0.157	0	0.122
P31327	ENSP00000233072	Carbamoyl-phosphate synthase [ammonia], mitochondrial (EC 6.3.4.16) (Carbamoyl-phosphate synthetase I) (CPSase I)	CPS1	K552ac		0	0.074	0.098	0.165	0.03	0.139	0	0.065	0	0.187	0	0.046	0.01	0	0	0.164	0	0.0994177	0.851365		0	0.1305	0.098	0.1055	0.02	0.139	0	0.1145	0.803089		0	0.466	0.535	0.54	0.623	0.576	0.556	0.543	0	0.792	0.529	0.62	0.526	0.551
P40227	ENSP00000275603	T-complex protein 1 subunit zeta (TCP-1-zeta) (Acute morphine dependence-related protein 2) (CCT-zeta-1) (HTR3) (Tcp20)	CCT6A	K376ac		0	0	0	0	0.018	0.052	0.152	0.186	0	0	0	0.014	0.105	0.057	0.127	0.179	53.38	0.897507	0.0152188		0	0	0	0.014	0.0615	0.0545	0.1395	0.1825	0.00508587		0	0.006	0.008	0.033	0	0	0	0.007	0	0	0	0.015	0.039	0.022
P53999	ENSP00000427100	Activated RNA polymerase II transcriptional coactivator p15 (Positive cofactor 4) (PC4) (SUB1 homolog) (p14)	SUB1	K67ac		0	0	0	0.048	0.042	0.147	0.187	0.436	0	0.034	0.009	0.04	0.08	0.199	0.221	0.365	33.84	0.971484	0.00120811		0	0.034	0.009	0.044	0.061	0.173	0.204	0.4005	0.000396825		0	0	0	0	0	0	0	0.075	0	0	0.003	0	0	0
A0A087X1S3	ENSP00000484417	E3 ubiquitin-protein ligase HUWE1 (Fragment)		K189ac		0	0.067	0	0	0.083	0.132	0.063	0	0	0.179	0.191	0.296	0.07	0.096	0.31	0.031	255.31	-0.014059	1		0	0.123	0.191	0.296	0.0765	0.114	0.1865	0.031	0.904861
O95347	ENSP00000363925	Structural maintenance of chromosomes protein 2 (SMC protein 2) (SMC-2) (Chromosome-associated protein E) (hCAP-E) (XCAP-E homolog)	SMC2	K1157ac		0	0.005	0	0.001	0.153	0	0.023	0.416	0	0	0	0.456	0.133	0.055	0.317	0	41.32	-0.242431	1		0	0.005	0	0.2285	0.143	0.055	0.17	0.416	0.0460634		0	0	0	0.01	0	0	0.075	0	0	0	0	0.173	0.149	0.169
E9PND2	ENSP00000437218	Cysteine and glycine-rich protein 1 (Fragment)		K93ac		0	0.363	0.375	0.725	0.53	0.446	0.464	0.907	0	0.845	0.426	0.32	0.75	0.389	0.441	0.399	0.17	0.279066	0.592267		0	0.604	0.4005	0.5225	0.64	0.4175	0.4525	0.653	0.178869		0	0.49	0.639	0.374	0.399	0.358	0.49	0.503	0	0.602	0.471	0.446	0.375	0.23
K7EP46	ENSP00000467226	Thimet oligopeptidase		K135ac		0	0.58	0.537	0.518	0.591	0.405	0.555	0.577	0	0.632	0.463	0.94	0.516	0.468	0.679	0.84	0.13	0.810185	0.050625		0	0.606	0.5	0.729	0.5535	0.4365	0.617	0.7085	0.275099		0	0	0	0	0	0	0.13	0.129	0	0	0.133	0	0.029	0
P00505	ENSP00000245206	Aspartate aminotransferase, mitochondrial (mAspAT) (EC 2.6.1.1) (EC 2.6.1.7) (Fatty acid-binding protein) (FABP-1) (Glutamate oxaloacetate transaminase 2) (Kynurenine aminotransferase 4) (Kynurenine aminotransferase IV) (Kynurenine--oxoglutarate transaminase 4) (Kynurenine--oxoglutarate transaminase IV) (Plasma membrane-associated fatty acid-binding protein) (FABPpm) (Transaminase A)	GOT2	K295ac		0	0	0.119	0.112	0.176	0.068	0.3	0	0	0.022	0.013	0.016	0.196	0.081	0.064	0.4	55.66	-0.140692	1		0	0.022	0.066	0.064	0.186	0.0745	0.182	0.4	0.00550595		0	0.529	0.806	0.114	0.539	0.269	0.342	0	0	0.796	0.003	0.474	0.466	0.47
P07954	ENSP00000355518	Fumarate hydratase, mitochondrial (Fumarase) (EC 4.2.1.2)	FH	K121ac		0	0.069	0.037	0.065	0	0	0	0.236	0	0	0.041	0.126	0	0.186	0.099	0.308	46.83	0.705966	0.116973		0	0.069	0.039	0.0955	0	0.186	0.099	0.272	0.0460634		0	0	0	0	0	0	0.161	0.098	0	0	0.038	0.154	0.04	0.077
Q09472	ENSP00000263253	Histone acetyltransferase p300 (p300 HAT) (EC 2.3.1.48) (E1A-associated protein p300)	EP300	K1541acK1545acK1548ac		0	0.148	0.168	0.218	0.772	0.742	0.833	0.961	0	0.221	0.322	0.722	0.729	0.7	0.858	0	3.96	0.359758	0.483644		0	0.1845	0.245	0.47	0.7505	0.721	0.8455	0.961	0.000396825		0	0.466	0.552	0.59	0.511	0.448	0.465	0.489	0	0.533	0.523	0.606	0.506	0.469
B5MD38	ENSP00000385411	Trifunctional enzyme subunit beta, mitochondrial		K71ac		0	0.314	0.627	0.387	0.589	0.537	0.628	0.536	0	0.591	0.661	0.11	0.538	0.143	0.627	0.232	0.99	0.601296	0.206757		0	0.4525	0.644	0.2485	0.5635	0.34	0.6275	0.384	0.548413		0	0.066	0.086	0.433	0.268	0.085	0	0.07	0	0.7	0.042	0.384	0.2	0
F8VZ49	ENSP00000447782	Heterogeneous nuclear ribonucleoprotein A1 (Fragment)		K70ac		0	0.509	0.711	0.18	0.591	0.72	0.258	0.163	0	0.773	0.64	0.746	0.168	0.682	0	0.655	0	0.374465	0.464557		0	0.641	0.6755	0.463	0.3795	0.701	0.258	0.409	0.904861		0	0.537	0.732	0.229	0.8	0.846	0.652	0.388	0	0.95	0.631	0.892	0.605	0.764
B4DNK4	ENSP00000373745	Pyruvate kinase (EC 2.7.1.40)	PKM	K131ac		0	0	0.018	0.157	0.067	0.044	0.055	0.345	0	0.12	0	0	0.359	0.174	0.428	0.489	55.43	0.541344	0.267305		0	0.12	0.018	0.157	0.213	0.109	0.2415	0.417	0.0141369		0	0.762	0.673	0.712	0.572	0.778	0.966	0.827	0	0.883	0.797	0.073	0.139	0.378
A0A087WWU8	ENSP00000480520	Tropomyosin alpha-3 chain	TPM3	K81ac		0	0.009	0	0.05	0.114	0.102	0.002	0.435	0	0	0.168	0	0.23	0.154	0	0	38.85	-0.0715162	1		0	0.009	0.168	0.05	0.172	0.128	0.002	0.435	0.178869
P34897	ENSP00000333667	Serine hydroxymethyltransferase, mitochondrial (SHMT) (EC 2.1.2.1) (Glycine hydroxymethyltransferase) (Serine methylase)	SHMT2	K468ac		0	0.013	0	0.021	0	0.006	0.1	0.142	0	0	0	0	0	0.029	0.135	0.133	62.88	0.953332	0.00321607		0	0.013	0	0.021	0	0.0175	0.1175	0.1375	0.0416013		0	0	0.018	0.066	0	0.083	0	0.002	0	0	0	0.051	0.024	0
P02545	ENSP00000357283	Prelamin-A/C [Cleaved into: Lamin-A/C (70 kDa lamin) (Renal carcinoma antigen NY-REN-32)]	LMNA	K469ac		0	0.064	0	0	0.33	0.043	0.363	0	0	0	0	0.303	0	0	0.227	0.35	50.94	-0.0333628	1		0	0.064	0	0.303	0.33	0.043	0.295	0.35	0.0809048		0	0.046	0.225	0.142	0.271	0	0.092	0.126	0	0	0.077	0.1	0.16	0
A0A0A0MT19	ENSP00000411146	Histone-lysine N-methyltransferase KMT5B		K19ac		0	0	0	0.165	0.395	0.444	0.525	0	0	0	0	0	0.449	0.518	0.658	0	98.76	0.96875	0.00144958		0	0	0	0.165	0.422	0.481	0.5915	0	0.0841768		0	0	0.495	0	0	0.023	0.336	0	0	0.291	0	0	0	0
P07900	ENSP00000216281	Heat shock protein HSP 90-alpha (Heat shock 86 kDa) (HSP 86) (HSP86) (Lipopolysaccharide-associated protein 2) (LAP-2) (LPS-associated protein 2) (Renal carcinoma antigen NY-REN-38)	HSP90AA1	K291ac		0	0	0	0	0.011	0	0.095	0.207	0	0	0.057	0	0	0.004	0.177	0.22	53.11	0.9354	0.00612499		0	0	0.057	0	0.011	0.004	0.136	0.2135	0.0416013		0	0	0.01	0	0.164	0	0	0	0	0	0.016	0.065	0	0
M0R1M6	ENSP00000471991	Ubiquitin-60S ribosomal protein L40 (Fragment)		K62ac		0	0.053	0	0.088	0	0.05	0.089	0.473	0	0.02	0	0.163	0.161	0.106	0.194	0.249	48.73	0.679286	0.137792		0	0.0365	0	0.1255	0.161	0.078	0.1415	0.361	0.0248219		0	0.237	0	0.439	0.155	0	0	0.871	0	0	0.144	0.481	0.568	0
P52907	ENSP00000263168	F-actin-capping protein subunit alpha-1 (CapZ alpha-1)	CAPZA1	K18ac		0	0.629	0.442	0.137	0.509	0.575	0.44	0.57	0	0	0.231	0.226	0	0.297	0.277	0.425	32.09	0.261426	0.616794		0	0.629	0.3365	0.1815	0.509	0.436	0.3585	0.4975	0.548413		0	0.215	0.222	0.284	0.26	0.149	0	0.289	0	0.495	0.16	0.249	0.098	0.066
A0A087WVQ9	ENSP00000479609	Elongation factor 1-alpha 1		K417ac		0	0	0	0	0.064	0.08	0.095	0.162	0	0	0	0.051	0	0.136	0.202	0.269	69.7	0.896666	0.0154653		0	0	0	0.051	0.064	0.108	0.1485	0.2155	0.00224139		0	0	0	0.005	0	0.019	0.051	0.047	0	0	0	0	0	0
E9PI86	ENSP00000400792	Nuclear autoantigenic sperm protein (Fragment)		K32ac		0	0	0.108	0.251	0.264	0.117	0.336	0.614	0	0	0	0	0.492	0.074	0.297	0	24.08	0.210877	0.688374		0	0	0.108	0.251	0.378	0.0955	0.3165	0.614	0.0248219		0	1	0.685	0	0.6	0	0	0.377	0	1	1	0	1	0.268
P51858	ENSP00000443120	Hepatoma-derived growth factor (HDGF) (High mobility group protein 1-like 2) (HMG-1L2)	HDGF	K104ac		0	0	0	0.038	0.309	0.386	0.375	0.395	0	0.003	0.016	0.012	0.325	0.388	0.401	0.458	35.19	0.995136	3.54298e-05		0	0.003	0.016	0.025	0.317	0.387	0.388	0.4265	< 0.0001		0	0.016	0.024	0.031	0	0.048	0	0	0	0.027	0	0	0.011	0
C9J1H7	ENSP00000392747	Nucleolin (Fragment)		K85ac		0	0.104	0	0.144	0.419	0.461	0.553	0.591	0	0	0.086	0.219	0.42	0.53	0.545	0.613	12.94	0.970434	0.0012983		0	0.104	0.086	0.1815	0.4195	0.4955	0.549	0.602	0.000396825		0	0.102	0	0	0	0	0.045	0.099	0	0.028	0.158	0	0.049	0.149
O60814	ENSP00000349430	Histone H2B type 1-K (H2B K) (HIRA-interacting protein 1)	HIST1H2BK	K108ac		0	0	0	0.086	0.036	0.059	0.116	0.155	0	0.057	0.128	0.174	0.169	0.189	0.084	0.118	85.03	0.311007	0.548531		0	0.057	0.128	0.13	0.1025	0.124	0.1	0.1365	0.178869		0	0	0	0	0	0	0	0	0	0	0.022	0	0.106	0
F8VRG4	ENSP00000448681	Deleted.		K116ac		0	0	0.188	0	0.027	0.076	0.137	0.132	0	0.145	0	0.135	0	0.055	0.041	0.307	139.32	0.0450754	0.932433		0	0.145	0.188	0.135	0.027	0.0655	0.089	0.2195	0.548413		0	0	0.191	0	0	0	0.138	0.183	0	0	0	0	0	0
P07954	ENSP00000355518	Fumarate hydratase, mitochondrial (Fumarase) (EC 4.2.1.2)	FH	K60ac		0	0	0.136	0.134	0.215	0.111	0.188	0.25	0	0.39	0.042	0.101	0.159	0.083	0.079	0.329	60.57	0.0763293	0.885728		0	0.39	0.089	0.1175	0.187	0.097	0.1335	0.2895	0.275099		0	0	0	0	0	0	0	0	0	0.353	0.013	0	0	0
E9PEN0	ENSP00000416878	Inhibitor of growth protein 5		K113ac		0	0	0.094	0.177	0.082	0	0.139	0.125	0	0	0	0.232	0	0.06	0.154	0.161	210.77	0.782774	0.0656555		0	0	0.094	0.2045	0.082	0.06	0.1465	0.143	0.212486		0	0	0	0.207	0.327	0	0	0.227	0	0.063	0	0	0.096	0.121
P62805	ENSP00000484789	Histone H4	HIST1H4L,HIST4H4,HIST1H4K,HIST2H4A,HIST2H4B,HIST1H4A,HIST1H4B,HIST1H4E,HIST1H4F,HIST1H4C,HIST1H4D,HIST1H4I,HIST1H4J,HIST1H4H	K91ac		0	0	0.311	0.059	0.055	0.081	0.26	0.193	0	0.018	0.131	0.21	0.22	0.393	0.267	0.453	25.37	0.378163	0.459796		0	0.018	0.221	0.1345	0.1375	0.237	0.2635	0.323	0.00173611		0	0.25	0.499	0.398	0.63	0.475	0.579	0.241	0	0.575	0.083	0.059	0.123	0.231
E5RIR4	ENSP00000428381	14-3-3 protein zeta/delta (Fragment)		K67ac		0	0	0.043	0.019	0.081	0.14	0	0	0	0.149	0.086	0	0.157	0	0.101	0.201	79.18	-0.284156	1		0	0.149	0.0645	0.019	0.119	0.14	0.101	0.201	0.178869		0	0	0.269	0	0.366	0.284	0.124	0.096	0	0.159	0	0	0.115	0.185
Q12882	ENSP00000359211	Dihydropyrimidine dehydrogenase [NADP(+)] (DHPDHase) (DPD) (EC 1.3.1.2) (Dihydrothymine dehydrogenase) (Dihydrouracil dehydrogenase)	DPYD	K383ac		0	0.111	0.127	0.039	0.102	0	0.037	0.043	0	0.101	0.037	0.331	0	0.013	0.09	0.024	0	-0.026399	1		0	0.106	0.082	0.185	0.102	0.013	0.0635	0.0335	0.719544		0	0.236	0.131	0.253	0.14	0.202	0.203	0.205	0	0.316	0.008	0.061	0.006	0.089
E7EN20	ENSP00000412077	E3 ubiquitin-protein ligase TRIM33		K792ac		0	0	0.034	0.399	0.611	0.268	0.646	0.866	0	0.012	0.304	0.466	0.485	0.716	0.639	0.655	6.68	0.775405	0.07		0	0.012	0.169	0.4325	0.548	0.492	0.6425	0.7605	0.000396825		0	0	0.128	0.299	0.272	0.092	0.07	0.1	0	0	0.135	0.156	0.059	0.257
B1AHC9	ENSP00000403679	X-ray repair cross-complementing protein 6	XRCC6	K410ac		0	0	0	0	0.05	0.113	0.163	0.27	0	0	0	0.048	0.084	0.119	0.183	0.255	40.85	0.978765	0.000671599		0	0	0	0.048	0.067	0.116	0.173	0.2625	0.00224139		0	0	0	0	0	0	0	0	0	0	0	0	0	0
O75940	ENSP00000358616	Survival of motor neuron-related-splicing factor 30 (30 kDa splicing factor SMNrp) (SMN-related protein) (Survival motor neuron domain-containing protein 1)	SMNDC1	K218ac		0	0.018	0.006	0.229	0.361	0.479	0.631	0.804	0	0	0.116	0.434	0.514	0.516	0.604	0.733	10.07	0.948642	0.00388868		0	0.018	0.061	0.3315	0.4375	0.4975	0.6175	0.7685	< 0.0001		0	0.044	0	0	0	0.078	0.144	0	0	0.046	0.096	0	0.034	0.088
F5GXH2	ENSP00000446415	L-lactate dehydrogenase A chain (Fragment)		K56ac		0	0	0	0	0	0	0	0	0	0	0	0	0	0	0	0	0		1		0	0	0	0	0	0	0	0	1
P51858	ENSP00000443120	Hepatoma-derived growth factor (HDGF) (High mobility group protein 1-like 2) (HMG-1L2)	HDGF	K124ac		0	0.118	0	0.02	0	0	0.161	0.368	0	0	0	0.162	0	0.147	0.27	0.459	52.89	0.839843	0.0364213		0	0.118	0	0.091	0	0.147	0.2155	0.4135	0.0416013		0	0.143	0	0.029	0	0.246	0	0.237	0	0	0.077	0.365	0	0.421
P05141	ENSP00000360671	ADP/ATP translocase 2 (ADP,ATP carrier protein 2) (ADP,ATP carrier protein, fibroblast isoform) (Adenine nucleotide translocator 2) (ANT 2) (Solute carrier family 25 member 5) [Cleaved into: ADP/ATP translocase 2, N-terminally processed]	SLC25A5	K104ac		0	0	0	0.042	0.057	0.084	0.135	0.215	0	0	0.009	0	0.045	0.093	0.125	0.2	56.48	0.97621	0.00084221		0	0	0.009	0.042	0.051	0.0885	0.13	0.2075	0.00118873		0	0	0	0	0.008	0	0	0	0	0.015	0	0	0	0
E9PR30	ENSP00000436110	40S ribosomal protein S30		K89ac		0	0.058	0.045	0.098	0.193	0.29	0.273	0.431	0	0.053	0.049	0.081	0.164	0.22	0.266	0.365	41.19	0.991313	0.000112878		0	0.0555	0.047	0.0895	0.1785	0.255	0.2695	0.398	0.000396825		0	0.024	0.044	0.054	0.082	0.082	0.124	0.112	0	0.218	0.048	0.054	0.051	0.106
J3KSZ0	ENSP00000462719	Eukaryotic initiation factor 4A-I (Fragment)		K191ac		0	0.08	0	0.071	0.029	0.224	0.266	0.16	0	0	0	0.068	0.133	0.07	0.197	0.119	88.59	0.671999	0.143733		0	0.08	0	0.0695	0.081	0.147	0.2315	0.1395	0.0248219
I3L1U9	ENSP00000460464	Actin, cytoplasmic 2 (Fragment)		K190ac		0	0.874	0.895	0.925	0.643	0.944	0.901	0.334	0	0.964	0	0.444	0.893	0	0.278	0	0.09	0.301406	0.561582		0	0.919	0.895	0.6845	0.768	0.944	0.5895	0.334	0.719544
Q9UMS4	ENSP00000227524	Pre-mRNA-processing factor 19 (EC 6.3.2.-) (Nuclear matrix protein 200) (PRP19/PSO4 homolog) (hPso4) (Senescence evasion factor)	PRPF19	K243ac		0	0.013	0.028	0.187	0.077	0.016	0.133	0.168	0	0.188	0.077	0	0	0	0.237	0.185	90.95	0.256808	0.623257		0	0.1005	0.0525	0.187	0.077	0.016	0.185	0.1765	0.39876		0	0	0	0	0	0.01	0.07	0	0	0.006	0.081	0	0.031	0
Q92613	ENSP00000481850	Protein Jade-3 (Jade family PHD finger protein 3) (PHD finger protein 16)	JADE3,PHF16	K734ac		0	0	0.096	0	0	0.204	0.311	0.417	0	0.064	0	0.006	0.183	0.214	0.425	0	39.84	0.346733	0.500743		0	0.064	0.096	0.006	0.183	0.209	0.368	0.417	0.00173611		0	0.017	0.102	0	0.027	0.063	0.126	0	0	0.405	0.217	0.014	0.167	0.029
Q09472	ENSP00000263253	Histone acetyltransferase p300 (p300 HAT) (EC 2.3.1.48) (E1A-associated protein p300)	EP300	K1582ac		0	0.062	0.272	0	0	0.135	0.097	0.333	0	0.084	0	0.098	0.537	0.161	0.544	0.427	57.36	0.0662971	0.9007		0	0.073	0.272	0.098	0.537	0.148	0.3205	0.38	0.0311508		0	0	0	0.042	0.008	0	0.013	0	0	0	0	0.152	0.216	0.043
C9JXG8	ENSP00000413502	Ran-specific GTPase-activating protein (Fragment)		K131ac		0	0.042	0.039	0.033	0.132	0.178	0.2	0.37	0	0.05	0.062	0.103	0.159	0.199	0.213	0.558	46.9	0.970782	0.00126805		0	0.046	0.0505	0.068	0.1455	0.1885	0.2065	0.464	< 0.0001		0	0	0.05	0.014	0	0.124	0.088	0	0	0	0	0	0.117	0.058
E7EUT5	ENSP00000380065	Glyceraldehyde-3-phosphate dehydrogenase		K69ac		0	0	0	0.578	0.262	0.183	0.419	0.2	0	0	0.561	0.298	0.621	0.328	0.212	0	260.65	0.18772	0.721727		0	0	0.561	0.438	0.4415	0.2555	0.3155	0.2	1		0	0.123	0.279	0	0	0	0.076	0	0	0	0.122	0	0.331	0
F8VQQ3	ENSP00000450270	UPF0160 protein MYG1, mitochondrial		K191ac		0	0.105	0.438	0.451	0.226	0.37	0.112	0	0	0.501	0.51	0	0.29	0.459	0	0.431	46.01	0.146086	0.78243		0	0.303	0.474	0.451	0.258	0.4145	0.112	0.431	0.904861		0	0.155	0.5	0.427	0.164	0.079	0	0.279	0	0	0.091	0.04	0.083	0.397
H3BPS8	ENSP00000455455	Fructose-bisphosphate aldolase A (Fragment)		K253ac		0	0.563	0.395	0.373	0.461	0.429	0.335	0.723	0	0.463	0.511	0.798	0.488	0.568	0.743	0.6	0.49	0.575761	0.231792		0	0.513	0.453	0.5855	0.4745	0.4985	0.539	0.6615	0.0610119		0	0.106	0.553	0.534	0.439	0.331	0.122	0.141	0	0.558	0.296	0.771	0.502	0.757
A6NL76	ENSP00000355644	Actin, alpha skeletal muscle		K62ac		0	0	0	0	0	0.001	0.034	0.1	0	0	0	0	0	0.001	0.026	0.111	85.11	0.994531	4.47805e-05		0	0	0	0	0	0.001	0.03	0.1055	0.0148148		0	0	0	0	0	0	0	0	0	0	0	0	0	0
A6NMY6	ENSP00000368744	Putative annexin A2-like protein (Annexin A2 pseudogene 2) (Lipocortin II pseudogene)	ANXA2P2	K46ac		0	0	0	0	0.024	0	0.071	0.079	0	0.031	0	0.077	0.138	0.192	0.107	0.218	123.31	0.579986	0.22757		0	0.031	0	0.077	0.081	0.192	0.089	0.1485	0.0126485		0	0	0	0	0	0	0.494	0	0	0.979	0.063	0	0	0
Q9Y6Q9	ENSP00000361066	Nuclear receptor coactivator 3 (NCoA-3) (EC 2.3.1.48) (ACTR) (Amplified in breast cancer 1 protein) (AIB-1) (CBP-interacting protein) (pCIP) (Class E basic helix-loop-helix protein 42) (bHLHe42) (Receptor-associated coactivator 3) (RAC-3) (Steroid receptor coactivator protein 3) (SRC-3) (Thyroid hormone receptor activator molecule 1) (TRAM-1)	NCOA3	K86ac		0	0	0	0	0	0	0	0	0	0.095	0	0	0	0	0	0	0		1		0	0.095	0	0	0	0	0	0	0.382733		0	0	0	0.044	0	0	0	0	0	0	0	0	0	0
Q5QPD0	ENSP00000393578	5'-nucleotidase domain-containing protein 1 (Fragment)	NT5DC1	K170ac		0	0.144	0.128	0.381	0.28	0.453	0.403	0.514	0	0.325	0.242	0.353	0.299	0.431	0.505	0.459	20.03	0.887626	0.0182324		0	0.2345	0.185	0.367	0.2895	0.442	0.454	0.4865	0.00173611		0	0.236	0.279	0.295	1	0.373	0.916	0.732	0	0.745	0.246	0.554	0.57	0.799
P10412	ENSP00000307705	Histone H1.4 (Histone H1b) (Histone H1s-4)	HIST1H1E	K0acK16ac		0	0	0	0.115	0	0.11	0.147	0.153	0	0.06	0	0	0	0.122	0.129	0.24	54.91	0.74301	0.0905794		0	0.06	0	0.115	0	0.116	0.138	0.1965	0.0218957		0	0	0	0	0	0.004	0	0	0	0	0	0	0	0
P16949	ENSP00000387858	Stathmin (Leukemia-associated phosphoprotein p18) (Metablastin) (Oncoprotein 18) (Op18) (Phosphoprotein p19) (pp19) (Prosolin) (Protein Pr22) (pp17)	STMN1	K118ac		0	0	0	0.015	0.191	0.323	0.392	0.509	0	0.018	0.42	0.075	0.288	0.354	0.42	0.543	22.03	0.777301	0.0688701		0	0.018	0.42	0.045	0.2395	0.3385	0.406	0.526	0.0141369		0	0.443	0	0	0	0	0	0.033	0	0.05	0	0	0.051	0.06
Q14151	ENSP00000252542	Scaffold attachment factor B2 (SAF-B2)	SAFB2	K292ac		0	0.001	0.024	0.047	0.135	0.247	0.309	0.419	0	0	0	0.017	0.155	0.274	0.354	0.471	34.08	0.997286	1.10348e-05		0	0.001	0.024	0.032	0.145	0.2605	0.3315	0.445	< 0.0001		0	0	0	0	0	0	0	0.031	0	0.002	0	0.029	0	0
Q15233	ENSP00000362963	Non-POU domain-containing octamer-binding protein (NonO protein) (54 kDa nuclear RNA- and DNA-binding protein) (55 kDa nuclear protein) (DNA-binding p52/p100 complex, 52 kDa subunit) (NMT55) (p54(nrb)) (p54nrb)	NONO	K466ac		0	0.045	0	0.201	0.424	0.488	0.527	0.595	0	0.05	0.058	0.26	0.452	0.528	0.552	0.639	12.03	0.996494	1.84153e-05		0	0.0475	0.058	0.2305	0.438	0.508	0.5395	0.617	< 0.0001		0	0.081	0.051	0.069	0.043	0.035	0.048	0.055	0	0.373	0.102	0.035	0.241	0.195
Q00839	ENSP00000283179	Heterogeneous nuclear ribonucleoprotein U (hnRNP U) (Scaffold attachment factor A) (SAF-A) (p120) (pp120)	HNRNPU	K634ac		0	0.15	0.102	0.099	0.249	0.177	0.266	0.275	0	0.155	0.153	0.24	0.203	0.187	0.244	0.384	44.93	0.804931	0.0533664		0	0.1525	0.1275	0.1695	0.226	0.182	0.255	0.3295	0.00173611		0	0.017	0.079	0.016	0.073	0.009	0.042	0.326	0	0.053	0	0.048	0.037	0.032
E9PER6	ENSP00000373876	3-phosphoinositide-dependent protein kinase 1	PDPK1	K276ac		0	0	0.107	0.037	0.064	0.19	0.189	0.237	0	0.252	0.096	0.225	0.199	0.16	0.207	0.278	51.31	0.353283	0.492122		0	0.252	0.1015	0.131	0.1315	0.175	0.198	0.2575	0.0311508		0	0.042	0.094	0.05	0.351	0.138	0.067	0.065	0	0	0	0.163	0.41	0.241
Q05BQ5	ENSP00000468304	MBT domain-containing protein 1	MBTD1	K114ac		0	0.228	0.286	0	0.12	0.389	0	0.538	0	0.091	0	0	0.503	0.482	0.3	0.366	24.21	0.405007	0.425707		0	0.1595	0.286	0	0.3115	0.4355	0.3	0.452	0.0248219		0	0.149	0	0.214	0	0.132	0.318	0.188	0	0	0.315	0.425	0.214	0.28
P12270	ENSP00000356448	Nucleoprotein TPR (Megator) (NPC-associated intranuclear protein) (Translocated promoter region protein)	TPR	K747ac		0	0	0	0	0.038	0.044	0.088	0.185	0	0	0	0	0.041	0.065	0.099	0.182	60.31	0.992466	8.49208e-05		0	0	0	0	0.0395	0.0545	0.0935	0.1835	0.0052759		0	0	0	0	0	0	0	0.012	0	0	0	0	0	0
H0Y488	ENSP00000390317	AT-rich interactive domain-containing protein 1A (Fragment)		K801ac		0	0	0.22	0.147	0.29	0	0.178	0.783	0	0.555	0	0.006	0.618	0.397	0.326	0	18.12	-0.301279	1		0	0.555	0.22	0.0765	0.454	0.397	0.252	0.783	0.275099		0	0.307	0.018	0	0.134	0.244	0.036	0.191	0	0	0	0	0.289	0.549
C9IZ41	ENSP00000400537	Zyxin (Fragment)		K23ac		0	0.046	0.058	0.236	0.405	0.476	0.539	0.578	0	0.06	0.036	0.253	0.5	0.48	0.565	0.552	12.4	0.988668	0.000191893		0	0.053	0.047	0.2445	0.4525	0.478	0.552	0.565	0.000396825		0	0.197	0.189	0.042	0.073	0.138	0.014	0.036	0	0.296	0.047	0.02	0.047	0.013
E7EN20	ENSP00000412077	E3 ubiquitin-protein ligase TRIM33		K768ac		0	0	0	0.083	0.332	0.335	0.409	0.458	0	0	0	0.147	0.266	0.421	0.277	0.418	29.42	0.937989	0.00564886		0	0	0	0.115	0.299	0.378	0.343	0.438	0.00508587		0	0.096	0.013	0	0.018	0.023	0.056	0.036	0	0	0.034	0.042	0	0
F8VZY9	ENSP00000447278	Keratin, type I cytoskeletal 18		K246ac		0	0	0	0	0	0	0	0.183	0	0	0	0.068	0.007	0.108	0.197	0.148	37.86	0.42672	0.39877		0	0	0	0.068	0.007	0.108	0.197	0.1655	0.0108698		0	0	0	0.003	0.045	0	0.211	0.067	0	0.239	0	0	0.001	0
A0A0A0MRE3	ENSP00000349969	Nesprin-2		K2983ac		0	0	0	0	0.159	0	0.123	0	0	0.168	0	0.089	0	0	0.214	0	0	0.239143	0.648124		0	0.168	0	0.089	0.159	0	0.1685	0	0.894318		0	0	0	0	0	0	0	0	0	0	0	0	0	0.016
A6NL76	ENSP00000355644	Actin, alpha skeletal muscle		K204ac		0	0.016	0	0	0	0.018	0.089	0.129	0	0	0	0	0.022	0.041	0.087	0.199	55.81	0.955995	0.00286205		0	0.016	0	0	0.022	0.0295	0.088	0.164	0.0108698		0	0	0.034	0	0	0	0	0	0	0	0	0	0	0
Q8NEZ4	ENSP00000347325	Histone-lysine N-methyltransferase 2C (Lysine N-methyltransferase 2C) (EC 2.1.1.43) (Homologous to ALR protein) (Myeloid/lymphoid or mixed-lineage leukemia protein 3)	KMT2C,MLL3	K2008ac		0	0	0.003	0	0.171	0.21	0.469	0.109	0	0.087	0.047	0.177	0	0.238	0.458	0.392	33.63	0.688261	0.130624		0	0.087	0.025	0.177	0.171	0.224	0.4635	0.2505	0.00550595		0	0.068	0.136	0.053	0	0.177	0.081	0.22	0	0.085	0.251	0.169	0.06	0.03
A0A087WV29	ENSP00000479141	RNA cytidine acetyltransferase		K272ac		0	0	0	0.002	0	0	0.04	0.078	0	0	0	0	0	0	0.017	0.123	59.79	0.935436	0.00611814		0	0	0	0.002	0	0	0.0285	0.1005	0.0623931		0	0	0	0	0	0	0	0	0	0.026	0	0	0	0
Q9NS73	ENSP00000399718	MAP3K12-binding inhibitory protein 1 (MAPK upstream kinase-binding inhibitory protein) (MUK-binding inhibitory protein)	MBIP	K300ac		0	0.263	0.177	0.242	0.234	0.623	0.765	0.568	0	0.307	0.1	0.138	0.315	0.447	0.427	0.647	12.9	0.833285	0.0393741		0	0.285	0.1385	0.19	0.2745	0.535	0.596	0.6075	0.00550595
A0A087WTP3	ENSP00000478033	Far upstream element-binding protein 2		K86ac		0	0	0.162	0.033	0.205	0.557	0.575	0.605	0	0.242	0	0.106	0.434	0.512	0.547	0.775	13.58	0.865262	0.0260083		0	0.242	0.162	0.0695	0.3195	0.5345	0.561	0.69	0.00550595		0	0.318	0.504	0.243	0.184	0.285	0.374	0	0	0	0	0.54	0.597	0.08
A0A0A6YYK3	ENSP00000448169	Deleted.	METAP2	K97ac		0	0.225	0.127	0.113	0.305	0.282	0.407	0.643	0	0.126	0	0	0.097	0.462	0.276	0	20.1	0.203725	0.698641		0	0.1755	0.127	0.113	0.201	0.372	0.3415	0.643	0.0141369		0	0	0	0.128	0.126	0	0	0	0	0	0.027	0.169	0	0.248
A0A0A0MTI5	ENSP00000440698	Acyl-CoA-binding protein		K110ac		0	0.002	0	0	0.032	0.081	0.1	0.187	0	0	0.009	0.024	0.057	0.095	0.116	0.175	67.47	0.982158	0.00047466		0	0.002	0.009	0.024	0.0445	0.088	0.108	0.181	< 0.0001		0	0.026	0.01	0.019	0.02	0.045	0.023	0.021	0	0.03	0.04	0.031	0.017	0.018
B8ZZ54	ENSP00000387101	10 kDa heat shock protein, mitochondrial (Heat shock 10kDa protein 1 (Chaperonin 10), isoform CRA_h)	HSPE1	K30ac		0	0	0.007	0.124	0.126	0.153	0.165	0.398	0	0.189	0.115	0.148	0.166	0.111	0.061	0.153	34.29	0.233427	0.656219		0	0.189	0.061	0.136	0.146	0.132	0.113	0.2755	0.39876		0	0	0	0	0	0	0	0	0	0	0.004	0	0	0
E9PIM3	ENSP00000436248	Integrator complex subunit 4		K25ac		0	0.04	0	0.209	0.368	0.477	0.487	0.53	0	0	0.029	0.221	0.438	0.49	0.551	0.583	14.34	0.994105	5.2018e-05		0	0.04	0.029	0.215	0.403	0.4835	0.519	0.5565	0.000396825		0	0	0	0	0	0	0	0	0	0	0	0.055	0	0.034
E9PG15	ENSP00000398990	14-3-3 protein theta (Fragment)		K67ac		0	0.025	0.004	0.079	0.099	0	0.256	0.357	0	0.387	0.163	0.226	0.268	0.193	0.303	0	37.46	-0.19868	1		0	0.206	0.0835	0.1525	0.1835	0.193	0.2795	0.357	0.0141369		0	0	0	0	0.301	0.135	0.374	0	0	0.138	0.048	0.02	0	0.077
P05141	ENSP00000360671	ADP/ATP translocase 2 (ADP,ATP carrier protein 2) (ADP,ATP carrier protein, fibroblast isoform) (Adenine nucleotide translocator 2) (ANT 2) (Solute carrier family 25 member 5) [Cleaved into: ADP/ATP translocase 2, N-terminally processed]	SLC25A5	K162ac		0	0	0	0.065	0	0	0.065	0.069	0	0	0.025	0.019	0	0.016	0	0.168	216.68	0.519476	0.290878		0	0	0.025	0.042	0	0.016	0.065	0.1185	0.0416013		0	0.013	0	0.051	0	0	0.024	0	0	0	0	0.091	0.072	0
P55060	ENSP00000262982	Exportin-2 (Exp2) (Cellular apoptosis susceptibility protein) (Chromosome segregation 1-like protein) (Importin-alpha re-exporter)	CSE1L	K735ac		0	0.709	0	0.765	0.331	0	0	0.421	0	0	0.814	0	0	0	0	0	0	-0.342267	1		0	0.709	0.814	0.765	0.331	0	0	0.421	0.610492
H0YET3	ENSP00000436510	Protein NPAT (Fragment)		K28ac		0	0.032	0	0.059	0.722	0.087	0.273	0.238	0	0	0.054	0	0.174	0.248	0	0	60.57	0.38079	0.456422		0	0.032	0.054	0.059	0.448	0.1675	0.273	0.238	0.0141369		0	0.082	0	0.094	0	0	0.004	0.025	0	0.033	0.171	0.089	0	0
E9PK25	ENSP00000431696	Cofilin-1		K129ac		0	0.099	0.045	0.329	0.108	0	0.407	0	0	0	0.181	0	0.459	0.232	0	0	0	-0.265384	1		0	0.099	0.113	0.329	0.2835	0.232	0.407	0	0.318567		0	0.217	0.196	0.099	0.538	0.242	0.363	0.35	0	0.937	0.011	0.248	0.412	0.046
B3KWA2	ENSP00000448387	cDNA FLJ42674 fis, clone BRAMY2029988, highly similar to Transcription factor IIIB 90 kDa subunit	BRF1	K115ac		0	0.027	0.021	0.236	0.421	0.455	0.473	0.53	0	0.013	0.039	0.262	0.469	0.508	0.511	0.558	14.27	0.998597	2.95199e-06		0	0.02	0.03	0.249	0.445	0.4815	0.492	0.544	< 0.0001		0	0.133	0.047	0.014	0	0	0.054	0	0	0.072	0.105	0	0	0.02
E7EPB3	ENSP00000391446	60S ribosomal protein L14		K84ac		0	0	0.103	0.226	0	0.058	0.107	0.209	0	0.247	0	0.096	0.206	0	0.085	0.254	105.18	0.0825398	0.876471		0	0.247	0.103	0.161	0.206	0.058	0.096	0.2315	0.719544		0	0	0.353	0	0.12	0	0	0.315	0	0	0	0.039	0.013	0.057
P38646	ENSP00000297185	Stress-70 protein, mitochondrial (75 kDa glucose-regulated protein) (GRP-75) (Heat shock 70 kDa protein 9) (Mortalin) (MOT) (Peptide-binding protein 74) (PBP74)	HSPA9	K233ac		0	0.172	0	0.082	0	0.254	0.278	0.403	0	0	0.23	0.078	0	0.084	0.296	0.343	87.39	0.630983	0.179135		0	0.172	0.23	0.08	0	0.169	0.287	0.373	0.134625		0	0	0	0.093	0	0	0.043	0	0	0.244	0	0	0	0.209
E7EUT5	ENSP00000380065	Glyceraldehyde-3-phosphate dehydrogenase		K143ac		0	0.017	0.02	0.027	0.023	0.076	0.141	0.189	0	0	0.017	0	0.018	0.028	0.155	0.114	65.45	0.906374	0.0127384		0	0.017	0.0185	0.027	0.0205	0.052	0.148	0.1515	0.000396825		0	0	0.031	0.034	0	0.016	0	0	0	0	0	0	0	0
D6RC06	ENSP00000425260	Histidine triad nucleotide-binding protein 1		K20ac		0	0.016	0.091	0.018	0.084	0.211	0.233	0.345	0	0.096	0.091	0.209	0.17	0.171	0.258	0.322	35.29	0.79466	0.0589177		0	0.056	0.091	0.1135	0.127	0.191	0.2455	0.3335	< 0.0001		0	0.132	0.034	0.002	0.025	0.008	0.077	0.016	0	0	0	0	0	0
P05787	ENSP00000447566	Keratin, type II cytoskeletal 8 (Cytokeratin-8) (CK-8) (Keratin-8) (K8) (Type-II keratin Kb8)	KRT8	K351ac		0	0	0	0.168	0.231	0.163	0.003	0	0	0.15	0.014	0.213	0.076	0	0.249	0.052	0	0.0123141	0.98153		0	0.15	0.014	0.1905	0.1535	0.163	0.126	0.052	0.719544
P50914	ENSP00000379506	60S ribosomal protein L14 (CAG-ISL 7)	RPL14	K203ac		0	0.033	0.049	0.154	0.365	0.42	0.426	0.504	0	0.052	0.004	0.164	0.366	0.428	0.487	0.546	19.32	0.993915	5.54267e-05		0	0.0425	0.0265	0.159	0.3655	0.424	0.4565	0.525	0.000396825		0	0.008	0.033	0.06	0.021	0.008	0.055	0.017	0	0.007	0.02	0.026	0.008	0.025
P16403	ENSP00000339566	Histone H1.2 (Histone H1c) (Histone H1d) (Histone H1s-1)	HIST1H1C	K0acK16ac		0	0	0.093	0	0.021	0.179	0.305	0.338	0	0	0	0	0.029	0.223	0.331	0.394	70.07	0.971708	0.0011893		0	0	0.093	0	0.025	0.201	0.318	0.366	0.0108698		0	0	0	0	0	0	0.017	0	0	0	0	0	0	0.007
Q06124	0	Tyrosine-protein phosphatase non-receptor type 11 (EC 3.1.3.48) (Protein-tyrosine phosphatase 1D) (PTP-1D) (Protein-tyrosine phosphatase 2C) (PTP-2C) (SH-PTP2) (SHP-2) (Shp2) (SH-PTP3)	PTPN11	K485ac		0	0	0.007	0.02	0	0.13	0.178	0.284	0	0.014	0	0	0.149	0.011	0.239	0.226	42.49	0.727304	0.101405		0	0.014	0.007	0.02	0.149	0.0705	0.2085	0.255	0.00173611		0	0.223	0.286	0	0.468	0	0.339	0	0	0.29	0.086	0.057	0	0.276
P00558	ENSP00000362413	Phosphoglycerate kinase 1 (EC 2.7.2.3) (Cell migration-inducing gene 10 protein) (Primer recognition protein 2) (PRP 2)	PGK1	K47ac		0	0.492	0.505	0.539	0.587	0.641	0.639	0.557	0	0.676	0.645	0.708	0.637	0.674	0.635	0.529	0.28	0.934118	0.00636777		0	0.584	0.575	0.6235	0.612	0.6575	0.637	0.543	0.275099		0	0.504	0.632	0.546	0.521	0.555	0.461	0.69	0	0	0.551	0.591	0.607	0.701
M0QXD6	ENSP00000469091	General transcription factor IIF subunit 1 (Fragment)		K322ac		0	0.045	0.012	0.231	0.434	0.454	0.494	0.516	0	0.04	0.057	0.285	0.495	0.527	0.52	0.611	12.71	0.995178	3.48144e-05		0	0.0425	0.0345	0.258	0.4645	0.4905	0.507	0.5635	0.000396825		0	0.023	0	0.16	0.009	0	0.003	0.004	0	0.207	0	0.008	0.009	0.013
A0A0A0MRM9	ENSP00000359024	Nucleolar and coiled-body phosphoprotein 1 (Fragment)		K513ac		0	0.116	0.04	0	0.084	0.327	0.4	0.438	0	0	0	0	0.318	0.357	0.391	0.448	26.87	0.874899	0.0224963		0	0.116	0.04	0	0.201	0.342	0.3955	0.443	0.0126485		0	0	0.273	0	0	0.016	0	0	0	0	0.068	0	0	0
P00558	ENSP00000362413	Phosphoglycerate kinase 1 (EC 2.7.2.3) (Cell migration-inducing gene 10 protein) (Primer recognition protein 2) (PRP 2)	PGK1	K405ac		0	0	0	0.005	0.385	0.244	0	0.669	0	0.217	0.062	0.225	0	0.396	0.02	0.245	56.63	0.279698	0.591393		0	0.217	0.062	0.115	0.385	0.32	0.02	0.457	0.178869
J3KSD7	ENSP00000462441	Mediator of RNA polymerase II transcription subunit 1		K-1acK1ac		0	0	0	0	0.196	0.29	0.429	0.482	0	0	0	0	0.244	0.361	0.477	0.536	22.74	0.997935	6.39113e-06		0	0	0	0	0.22	0.3255	0.453	0.509	0.0052759		0	0	0	0.085	0	0.096	0	0.205	0	0.066	0	0	0.008	0.122
Q92793	ENSP00000262367	CREB-binding protein (EC 2.3.1.48)	CREBBP	K1740ac		0	0.056	0.028	0.036	0.066	0.123	0.082	0.269	0	0.179	0.22	0.186	0.162	0.082	0.231	0.222	55.8	0.350493	0.495788		0	0.1175	0.124	0.111	0.114	0.1025	0.1565	0.2455	0.178869		0	0.194	0	0	0	0	0	0.146	0	0	0	0	0.109	0.008
Q9NR30	ENSP00000346120	Nucleolar RNA helicase 2 (EC 3.6.4.13) (DEAD box protein 21) (Gu-alpha) (Nucleolar RNA helicase Gu) (Nucleolar RNA helicase II) (RH II/Gu)	DDX21	K17ac		0	0.154	0.009	0.027	0.004	0	0.537	0	0	0	0.033	0	0	0.562	0.034	0	136.33	-0.151364	1		0	0.154	0.021	0.027	0.004	0.562	0.2855	0	0.803089		0	0.178	0.343	0	0.106	0.026	0	0.072	0	0	0.092	0.222	0	0.16
P62805	ENSP00000484789	Histone H4	HIST1H4L,HIST4H4,HIST1H4K,HIST2H4A,HIST2H4B,HIST1H4A,HIST1H4B,HIST1H4E,HIST1H4F,HIST1H4C,HIST1H4D,HIST1H4I,HIST1H4J,HIST1H4H	K77ac		0	0	0	0.229	0	0	0	0.012	0	0.168	0	0	0	0.161	0.307	0.096	0	-0.326082	1		0	0.168	0	0.229	0	0.161	0.307	0.054	0.444833		0	0.027	0.153	0	0	0	0	0.313	0	0.411	0.17	0	0.609	0
A0A087WTW5	ENSP00000478179	CASP8-associated protein 2		K1342ac		0	0	0	0.118	0.437	0.406	0.414	0.475	0	0	0	0.119	0.251	0.501	0.497	0.612	18.07	0.926542	0.00789582		0	0	0	0.1185	0.344	0.4535	0.4555	0.5435	0.00224139		0	0	0	0	0	0	0	0	0	0	0	0	0	0
B8ZZU9	ENSP00000386542	Bifunctional methylenetetrahydrofolate dehydrogenase/cyclohydrolase, mitochondrial		K49ac		0	0	0	0.016	0.019	0.08	0.197	0.288	0	0.025	0.012	0.136	0	0.21	0.163	0.381	40.61	0.882713	0.0198277		0	0.025	0.012	0.076	0.019	0.145	0.18	0.3345	0.00550595		0	0.068	0	0	0.035	0.011	0	0	0	0.031	0.004	0	0	0
F2Z2K0	ENSP00000434067	NSFL1 cofactor p47		K171ac		0	0	0	0	0	0	0	0.139	0	0	0	0	0.132	0.007	0	0.238	44.78	0.859597	0.0281858		0	0	0	0	0.132	0.007	0	0.1885	0.114841		0	0	0	0	0	0	0	0	0	0	0	0	0	0
A9Z1X7	ENSP00000363510	Serine/arginine repetitive matrix protein 1	SRRM1	K466ac		0	0	0	0.025	0.275	0.374	0.453	0.53	0	0	0	0.512	0.328	0.397	0.512	0	19.57	0.316894	0.540571		0	0	0	0.2685	0.3015	0.3855	0.4825	0.53	0.00224139		0	0	0.021	0	0	0	0	0	0	0	0	0	0.015	0
E7ERL0	ENSP00000429318	Nucleoside diphosphate kinase A		K109ac		0	0	0.229	0.223	0.661	0.8	0.778	0.657	0	0.464	0.1	0	0.375	0.751	0.511	0.487	8.01	0.709619	0.114239		0	0.464	0.1645	0.223	0.518	0.7755	0.6445	0.572	0.0311508		0	0.134	0.309	0.149	0.832	0.389	0.627	0.426	0	1	0.374	0.857	0.436	0.514
P49327	ENSP00000304592	Fatty acid synthase (EC 2.3.1.85) [Includes: [Acyl-carrier-protein] S-acetyltransferase (EC 2.3.1.38); [Acyl-carrier-protein] S-malonyltransferase (EC 2.3.1.39); 3-oxoacyl-[acyl-carrier-protein] synthase (EC 2.3.1.41); 3-oxoacyl-[acyl-carrier-protein] reductase (EC 1.1.1.100); 3-hydroxyacyl-[acyl-carrier-protein] dehydratase (EC 4.2.1.59); Enoyl-[acyl-carrier-protein] reductase (EC 1.3.1.39); Ole…	FASN	K1703ac		0	0	0.027	0.008	0.046	0.06	0.082	0.226	0	0	0	0	0.057	0.033	0.088	0.283	61.96	0.985172	0.000328161		0	0	0.027	0.008	0.0515	0.0465	0.085	0.2545	0.00609055		0	0	0	0	0	0	0	0.018	0	0	0	0.003	0	0
Q9Y3B4	ENSP00000233468	Splicing factor 3B subunit 6 (Pre-mRNA branch site protein p14) (SF3b 14 kDa subunit) (SF3B14a) (Spliceosome-associated protein, 14-kDa) (Splicing factor 3b, subunit 6, 14kDa)	SF3B14,SF3B6	K28ac		0	0.203	0	0.001	0.079	0.045	0.215	0.077	0	0.306	0.301	0.219	0.492	0.13	0.442	0.379	155.99	0.554227	0.25378		0	0.2545	0.301	0.11	0.2855	0.0875	0.3285	0.228	0.548413		0	0.17	0.004	0.136	0.019	0.224	0	0	0	0	0.036	0.414	0	0
Q8NDX6	ENSP00000409463	Zinc finger protein 740 (OriLyt TD-element-binding protein 7)	ZNF740	K0acK23ac		0	0.003	0.015	0.154	0.462	0.581	0.531	0.618	0	0.129	0.059	0.297	0.42	0.492	0.569	0.516	11.91	0.957618	0.00265634		0	0.066	0.037	0.2255	0.441	0.5365	0.55	0.567	0.000396825		0	0.68	0.458	0.775	0.714	0.767	0.571	0.745	0	0.497	0.661	0.275	0.193	0.419
P07900	ENSP00000216281	Heat shock protein HSP 90-alpha (Heat shock 86 kDa) (HSP 86) (HSP86) (Lipopolysaccharide-associated protein 2) (LAP-2) (LPS-associated protein 2) (Renal carcinoma antigen NY-REN-38)	HSP90AA1	K630ac		0	0	0	0	0	0	0.074	0.146	0	0	0.046	0	0.048	0.107	0.059	0.108	53.76	0.585853	0.22176		0	0	0.046	0	0.048	0.107	0.0665	0.127	0.0108698		0	0.04	0	0	0	0	0.015	0.033	0	0	0.026	0	0.151	0
Q14676	ENSP00000416511	Mediator of DNA damage checkpoint protein 1 (Nuclear factor with BRCT domains 1)	MDC1	K811ac		0	0.084	0.311	0.417	0.389	0.519	0.548	0.665	0	0.013	0.135	0.279	0.178	0.598	0.663	0.588	10.53	0.904597	0.0132186		0	0.0485	0.223	0.348	0.2835	0.5585	0.6055	0.6265	0.000396825		0	0.553	0.394	0.382	0.3	0.102	0.106	0.108	0	0	0.394	0.304	0.125	0.31
F8VP44	ENSP00000450352	Microspherule protein 1 (Fragment)		K31ac		0	0	0	0.359	0.289	0.533	0.497	0.555	0	0	0.037	0	0.681	0.41	0.558	0.458	14.75	0.699234	0.122087		0	0	0.037	0.359	0.485	0.4715	0.5275	0.5065	0.00609055		0	0.153	0	0.017	0.195	0.033	0.117	0	0	0.157	0	0	0.222	0
J3KS23	ENSP00000462273	Core-binding factor subunit beta		K76ac		0	0.1	0.077	0.214	0.445	0.547	0.543	0	0	0.011	0.104	0.468	0.435	0.488	0.616	0.298	21.42	0.820881	0.0452523		0	0.0555	0.0905	0.341	0.44	0.5175	0.5795	0.298	0.0141369		0	0.091	0.11	0	0.058	0.07	0	0	0	0.22	0.17	0.06	0.073	0.032
K7EN09	ENSP00000466736	Leydig cell tumor 10 kDa protein homolog (Fragment)		K11ac		0	0.004	0.028	0.176	0.334	0.382	0.507	0.485	0	0	0	0.233	0	0.518	0.585	0.537	18.51	0.852349	0.0310916		0	0.004	0.028	0.2045	0.334	0.45	0.546	0.511	0.000396825		0	0.013	0	0.005	0.011	0	0	0	0	0.023	0.02	0	0.018	0.024
P14866	ENSP00000221419	Heterogeneous nuclear ribonucleoprotein L (hnRNP L)	HNRNPL	K33ac		0	0	0.101	0.12	0.464	0.483	0.527	0.319	0	0.073	0	0	0.356	0.478	0.862	0.493	15.51	0.886269	0.0186666		0	0.073	0.101	0.12	0.41	0.4805	0.6945	0.406	0.00550595		0	0.035	0.45	0	0.692	0.284	0	0.329	0	0.159	0.022	0.225	0.203	0.428
E5RIW9	ENSP00000429304	Peroxisome biogenesis factor 2 (Fragment)		K83ac		0	0.073	0.006	0	0.284	0.393	0.419	0.502	0	0.102	0.257	0.323	0.318	0.291	0.405	0.492	30.88	0.73105	0.0987741		0	0.0875	0.1315	0.323	0.301	0.342	0.412	0.497	0.000396825		0	0	0	0	0	0	0.092	0.087	0	0.209	0.048	0	0	0
A6NL76	ENSP00000355644	Actin, alpha skeletal muscle		K69ac		0	0.861	0.871	0.867	0.876	0.91	0.869	0.884	0	0.919	0.936	0.932	0.922	0.86	0.921	0.955	0.09	0.992576	8.24616e-05		0	0.89	0.9035	0.8995	0.899	0.885	0.895	0.9195	0.39876		0	0.788	0.684	0.73	0.678	0.807	0.78	0.829	0	0.409	0.652	0.67	0.747	0.763
P63313	ENSP00000233143	Thymosin beta-10	TMSB10	K0acK14ac		0	0.038	0	0.114	0.349	0.425	0.441	0.491	0	0	0	0.15	0.347	0.428	0.459	0.536	20.13	0.995155	3.516e-05		0	0.038	0	0.132	0.348	0.4265	0.45	0.5135	0.00276959		0	0.056	0.008	0.062	0.058	0.054	0.063	0.081	0	0.034	0.036	0.061	0.066	0.053
A6NE09	OTTHUMP00000212632	Deleted.		K219ac		0	0	0	0.118	0.19	0.185	0.215	0.234	0	0.038	0	0.116	0.032	0.149	0.17	0.215	50.34	0.823516	0.0439714		0	0.038	0	0.117	0.111	0.167	0.1925	0.2245	0.00609055		0	0	0.123	0	0.033	0	0.006	0	0	0	0	0.031	0.037	0
B4DFG0	ENSP00000421165	Protein DEK (cDNA FLJ53031, highly similar to Protein DEK)	DEK	K0acK20ac		0	0	0.191	0.063	0	0.188	0	0.398	0	0	0	0.362	0	0.041	0.045	0	47.81	-0.130607	1		0	0	0.191	0.2125	0	0.1145	0.045	0.398	0.202866		0	0.115	0.052	0	0	0	0	0	0	0	0	0	0	0.153
A0A087WV01	ENSP00000479055	Elongation factor 1-alpha		K43ac		0	0	0.009	0	0.021	0.098	0.136	0.217	0	0	0	0	0.046	0.094	0.177	0.247	42.99	0.989317	0.000170564		0	0	0.009	0	0.0335	0.096	0.1565	0.232	0.00508587		0	0	0	0	0.044	0	0	0.051	0	0.072	0	0.037	0.002	0
Q92793	ENSP00000262367	CREB-binding protein (EC 2.3.1.48)	CREBBP	K1041ac		0	0.237	0	0.096	0.343	0.389	0.516	0.782	0	0.113	0.166	0	0.094	0.499	0.602	0	13.96	0.287074	0.581219		0	0.175	0.166	0.096	0.2185	0.444	0.559	0.782	0.00550595		0	0.027	0.029	0	0	0.011	0	0	0	0.31	0.203	0	0	0
E7EUT5	ENSP00000380065	Glyceraldehyde-3-phosphate dehydrogenase		K151ac		0	0.028	0.12	0.043	0.129	0.127	0.369	0.391	0	0.049	0.054	0.206	0.005	0.178	0.155	0.274	46.16	0.612751	0.195906		0	0.0385	0.087	0.1245	0.067	0.1525	0.262	0.3325	0.00173611		0	0	0	0.043	0.011	0	0.134	0	0	0	0	0	0.037	0
P08559	ENSP00000394382	Pyruvate dehydrogenase E1 component subunit alpha, somatic form, mitochondrial (EC 1.2.4.1) (PDHE1-A type I)	PDHA1	K320ac		0	0.003	0.005	0.042	0.08	0.146	0.114	0.246	0	0	0.119	0.052	0.104	0.124	0.067	0.255	51.25	0.84557	0.0339314		0	0.003	0.062	0.047	0.092	0.135	0.0905	0.2505	0.00550595		0	0.053	0	0	0	0	0.037	0	0	0	0	0	0	0
B0QY89	ENSP00000416892	Eukaryotic translation initiation factor 3 subunit L (eIF3l) (Eukaryotic translation initiation factor 3 subunit 6-interacting protein) (Eukaryotic translation initiation factor 3 subunit E-interacting protein)	EIF3L	K507ac		0	0	0.244	0	0.02	0.058	0.359	0.111	0	0.208	0.071	0.111	0	0	0.277	0.071	306.28	0.532899	0.276318		0	0.208	0.1575	0.111	0.02	0.058	0.318	0.091	0.904861		0	0.097	0.096	0.06	0.198	0.096	0.218	0	0	0.493	0.018	0	0.153	0.301
Q9H0U9	ENSP00000357597	Testis-specific Y-encoded-like protein 1 (TSPY-like protein 1)	TSPYL1	K129ac		0	0.05	0	0.164	0.089	0.522	0	0.22	0	0	0.406	0	0.139	0.731	0.535	0.063	52.11	0.458703	0.360203		0	0.05	0.406	0.164	0.114	0.6265	0.535	0.1415	0.178869		0	0	0	0	0.063	0	0	0	0	0.172	0	0	0	0.326
P60174	ENSP00000484435	Triosephosphate isomerase (TIM) (EC 5.3.1.1) (Triose-phosphate isomerase)	TPI1	K50ac		0	0.215	0.371	0.361	0.41	0.436	0.403	0.336	0	0.421	0.433	0.439	0.367	0.353	0.454	0.493	23.47	0.795898	0.0582354		0	0.318	0.402	0.4	0.3885	0.3945	0.4285	0.4145	0.0610119		0	0.178	0.246	0.285	0.34	0.277	0.37	0.203	0	0	0.211	0.264	0.278	0.426
P17275	ENSP00000303315	Transcription factor jun-B	JUNB	K239ac		0	0.083	0.105	0.196	0.466	0.573	0.766	0	0	0.004	0	0.115	0.387	0.472	0	0.53	19.21	0.128552	0.808234		0	0.0435	0.105	0.1555	0.4265	0.5225	0.766	0.53	0.000396825		0	0.16	0.182	0.01	0.039	0.092	0	0	0	0	0.053	0.044	0.166	0.16
Q9Y4P8	ENSP00000288828	WD repeat domain phosphoinositide-interacting protein 2 (WIPI-2) (WIPI49-like protein 2)	WIPI2	K222ac		0	0	0	0.331	0.266	0.322	0.358	0.262	0	0.057	0.123	0.303	0.34	0.343	0.393	0.416	24.07	0.928674	0.00744967		0	0.057	0.123	0.317	0.303	0.3325	0.3755	0.339	0.00173611		0	0.024	0	0.146	0	0.067	0	0	0	0.149	0	0.189	0.079	0.111
A0A0A6YYI4	ENSP00000412530	Deleted.	EIF4B	K404ac		0	0	0	0.053	0.311	0.407	0.473	0.572	0	0	0.053	0	0.375	0.345	0.487	0	18.18	0.577391	0.230159		0	0	0.053	0.053	0.343	0.376	0.48	0.572	0.0016814		0	0.004	0.101	0.034	0	0.006	0	0	0	0.016	0	0.066	0.085	0.03
Q9BZ95	ENSP00000313983	Histone-lysine N-methyltransferase NSD3 (EC 2.1.1.43) (Nuclear SET domain-containing protein 3) (Protein whistle) (WHSC1-like 1 isoform 9 with methyltransferase activity to lysine) (Wolf-Hirschhorn syndrome candidate 1-like protein 1) (WHSC1-like protein 1)	WHSC1L1	K789ac		0	0.11	0	0.166	0.152	0.286	0.334	0.379	0	0	0	0	0.065	0.089	0.202	0.44	51.63	0.818382	0.0464824		0	0.11	0	0.166	0.1085	0.1875	0.268	0.4095	0.0126485		0	0.101	0.004	0	0	0.124	0.535	0.427	0	0.365	0.236	0	0	0
Q9NW64	ENSP00000199814	Pre-mRNA-splicing factor RBM22 (RNA-binding motif protein 22) (Zinc finger CCCH domain-containing protein 16)	RBM22	K211ac		0	0.107	0.323	0.606	0.322	0.601	0.396	0.518	0	0.686	0.381	0.503	0.564	0.477	0.512	0	0.03	0.128509	0.808298		0	0.3965	0.352	0.5545	0.443	0.539	0.454	0.518	0.108681		0	0.152	0.163	0.021	0.293	0.182	0	0.159	0	0.062	0.047	0.021	0.002	0.142
F2Z388	ENSP00000486088	60S ribosomal protein L35		K42ac		0	0	0	0.014	0.004	0.004	0	0	0	0	0.001	0	0	0	0.011	0.055	259.83	-0.27996	1		0	0	0.001	0.014	0.004	0.004	0.011	0.055	0.0169649		0	0	0	0.003	0	0	0	0	0	0	0	0.003	0	0.002
Q9BWD1	ENSP00000356015	Acetyl-CoA acetyltransferase, cytosolic (EC 2.3.1.9) (Acetyl-CoA transferase-like protein) (Cytosolic acetoacetyl-CoA thiolase)	ACAT2	K232ac		0	0	0.11	0.142	0.042	0.042	0.173	0.089	0	0.107	0.066	0	0.094	0.036	0.005	0.433	232.27	-0.0504755	1		0	0.107	0.088	0.142	0.068	0.039	0.089	0.261	0.39876		0	0	0.028	0	0	0	0.038	0	0	0	0.072	0.006	0	0
D6R9L0	ENSP00000423569	Receptor of-activated protein C kinase 1 (Fragment)		K177ac		0	0.444	0	0	0.163	0.438	0.094	0.296	0	0.572	0.421	0.614	0.462	0.363	0.353	0.535	25.76	0.327804	0.525907		0	0.508	0.421	0.614	0.3125	0.4005	0.2235	0.4155	0.904861		0	0.158	0.232	0.327	0.338	0.298	0.327	0.302	0	0.266	0.128	0.382	0.394	0.371
H7C084	OTTHUMP00000206776	Deleted.		K49ac		0	0	0.345	0.314	0	0.457	0.367	0.229	0	0.42	0	0	0.165	0	0.276	0.431	84.63	-0.303533	1		0	0.42	0.345	0.314	0.165	0.457	0.3215	0.33	0.719544
H0YCI3	ENSP00000431626	Transcriptional coactivator YAP1 (Fragment)		K29ac		0	0	0.378	0	0	0.839	0.859	0	0	0.784	0.537	0.589	0.903	0	0.852	0	0	-0.0150321	1		0	0.784	0.4575	0.589	0.903	0.839	0.8555	0	0.454427
Q15067	ENSP00000301608	Peroxisomal acyl-coenzyme A oxidase 1 (AOX) (EC 1.3.3.6) (Palmitoyl-CoA oxidase) (Straight-chain acyl-CoA oxidase) (SCOX)	ACOX1	K499ac		0	0.035	0.042	0.068	0.092	0.025	0.137	0.039	0	0.044	0.017	0.064	0.02	0.098	0	0.219	263.27	-0.264803	1		0	0.0395	0.0295	0.066	0.056	0.0615	0.137	0.129	0.0141369		0	0.08	0.034	0	0.067	0	0	0.066	0	0	0	0	0.06	0
H7C170	ENSP00000398732	Probable 18S rRNA (guanine-N(7))-methyltransferase (Fragment)		K75ac		0	0.191	0	0.015	0.145	0.136	0.318	0	0	0	0	0	0.101	0.08	0.416	0.46	40.61	0.324089	0.530886		0	0.191	0	0.015	0.123	0.108	0.367	0.46	0.0460634		0	0	0	0	0	0	0.133	0	0	0	0.171	0.163	0	0
P31327	ENSP00000233072	Carbamoyl-phosphate synthase [ammonia], mitochondrial (EC 6.3.4.16) (Carbamoyl-phosphate synthetase I) (CPSase I)	CPS1	K1355ac		0	0.119	0.249	0.137	0.119	0.209	0.268	0.152	0	0.215	0.298	0.283	0.141	0.292	0.228	0.528	97.92	0.518515	0.291931		0	0.167	0.2735	0.21	0.13	0.2505	0.248	0.34	0.108681		0	0.278	0.129	0.171	0.115	0	0.036	0.035	0	0.096	0.054	0.24	0.24	0.143
P60174	ENSP00000484435	Triosephosphate isomerase (TIM) (EC 5.3.1.1) (Triose-phosphate isomerase)	TPI1	K230ac		0	0.089	0	0.266	0.526	0.279	0.163	0.744	0	0.188	0.197	0.068	0.787	0.31	0.659	0.585	13.84	0.666762	0.148069		0	0.1385	0.197	0.167	0.6565	0.2945	0.411	0.6645	0.00550595		0	0.028	0.349	0.336	0.524	0.357	0.103	0.14	0	1	0.229	0.046	0.28	0.48
C9K0U8	ENSP00000461315	Single-stranded DNA-binding protein, mitochondrial (Fragment)		K80ac		0	0	0.009	0	0	0.332	0.331	0.392	0	0.171	0.201	0.448	0.027	0.276	0.339	0.197	42.66	0.326094	0.528197		0	0.171	0.105	0.448	0.027	0.304	0.335	0.2945	0.275099		0	0	0.362	0	0	0.129	0	0.041	0	0.022	0.172	0.536	0	0
H3BN72	ENSP00000454714	Cytochrome c oxidase subunit 4 isoform 1, mitochondrial		K66ac		0	0	0.293	0.151	0.189	0	0.17	0	0	0.056	0.081	0	0.164	0	0.169	0.026	339.85	0.590602	0.217101		0	0.056	0.187	0.151	0.1765	0	0.1695	0.026	1		0	0	0	0.076	0.231	0	0	0	0	0	0	0.183	0	0
H3BNK9	ENSP00000454901	Protein FAM192A (Fragment)		K68ac		0	0.016	0	0.207	0.406	0	0.068	0.078	0	0.039	0.057	0.302	0.466	0.098	0.13	0.147	308.77	0.978721	0.000674382		0	0.0275	0.057	0.2545	0.436	0.098	0.099	0.1125	0.0610119		0	0.083	0.082	0.008	0.089	0	0.033	0.034	0	0.111	0.053	0	0.046	0.063
P00558	ENSP00000362413	Phosphoglycerate kinase 1 (EC 2.7.2.3) (Cell migration-inducing gene 10 protein) (Primer recognition protein 2) (PRP 2)	PGK1	K85ac		0	0.469	0.632	0.588	0.444	0.477	0.527	0.41	0	0.475	0.714	0.7	0.625	0.686	0.749	0.717	0.5	0.911778	0.0113313		0	0.472	0.673	0.644	0.5345	0.5815	0.638	0.5635	0.548413
E7EN95	ENSP00000418510	Filamin-B	FLNB	K511ac		0	0.099	0.074	0	0.144	0.097	0.12	0.429	0	0.176	0	0	0.209	0.259	0.246	0.338	99.21	0.776305	0.0694623		0	0.1375	0.074	0	0.1765	0.178	0.183	0.3835	0.0126485		0	0	0.235	0.021	0.268	0.197	0	0.02	0	0.184	0.02	0	0.074	0.089
P13645	ENSP00000269576	Keratin, type I cytoskeletal 10 (Cytokeratin-10) (CK-10) (Keratin-10) (K10)	KRT10	K176ac		0	0.118	0.067	0.069	0.041	0.174	0	0	0	0.21	0	0	0	0.061	0	0.278	70.97	0.0652809	0.902218		0	0.164	0.067	0.069	0.041	0.1175	0	0.278	0.617989		0	0.221	0.751	0.195	0	0.161	0.057	0.228	0	0	0.229	0.155	0.03	0.164
P06748	ENSP00000428755	Nucleophosmin (NPM) (Nucleolar phosphoprotein B23) (Nucleolar protein NO38) (Numatrin)	NPM1	K205ac		0	0	0.011	0.054	0.262	0.341	0.401	0.495	0	0	0	0.045	0.271	0.386	0.46	0.52	21.78	0.997821	7.1182e-06		0	0	0.011	0.0495	0.2665	0.3635	0.4305	0.5075	0.00118873
O94776	ENSP00000278823	Metastasis-associated protein MTA2 (Metastasis-associated 1-like 1) (MTA1-L1 protein) (p53 target protein in deacetylase complex)	MTA2	K151ac		0	0.807	0	1	1	1	1	1	0	0	0	0	0.076	1	0.87	0.926	4.56	0.521153	0.289043		0	0.807	0	1	0.538	1	0.935	0.963	0.166905		0	0.086	0.254	0.048	0.05	0.138	0.077	0	0	0.545	0	0	0.159	0
P05455	ENSP00000386636	Lupus La protein (La autoantigen) (La ribonucleoprotein) (Sjoegren syndrome type B antigen) (SS-B)	SSB	K396ac		0	0	0	0	0.247	0.311	0.353	0.563	0	0.016	0	0	0.34	0.335	0.594	0	19.87	0.4598	0.358904		0	0.016	0	0	0.2935	0.323	0.4735	0.563	0.0108698		0	0	0.163	0	0.396	0	0.097	0	0	0	0	0.315	0	0.045
A0A0A0MTS2	ENSP00000465858	Glucose-6-phosphate isomerase (EC 5.3.1.9) (Fragment)		K156ac		0	0	0.05	0.033	0	0.075	0.034	0.077	0	0.007	0.028	0	0.037	0.073	0.006	0	199.98	0.342193	0.506746		0	0.007	0.039	0.033	0.037	0.074	0.02	0.077	0.0610119		0	0	0	0.037	0.087	0.035	0	0	0	0.024	0.008	0	0	0
C9JCC6	ENSP00000366190	Dr1-associated corepressor		K105ac		0	0.088	0	0.178	0.407	0.389	0.506	0.522	0	0.052	0	0	0.154	0.432	0.433	0.485	20.62	0.896031	0.0156523		0	0.07	0	0.178	0.2805	0.4105	0.4695	0.5035	0.00276959		0	0	0	0.127	0.078	0.107	0	0.33	0	0.458	0.065	0	0.054	0
P42704	ENSP00000260665	Leucine-rich PPR motif-containing protein, mitochondrial (130 kDa leucine-rich protein) (LRP 130) (GP130)	LRPPRC	K1325ac		0	0.064	0.135	0	0.474	0	0.277	0	0	0.724	0.008	0	0.562	0.308	0	0	332.27	0.34333	0.50524		0	0.394	0.0715	0	0.518	0.308	0.277	0	1		0	0	0.13	0.045	0	0.085	0.433	0.098	0	0.943	0.046	0.209	0.437	0.486
C9J7L8	ENSP00000417778	Acyl-coenzyme A thioesterase 9, mitochondrial		K42ac		0	0	0.121	0	0.003	0.141	0.293	0.285	0	0.201	0	0.049	0.066	0.036	0.058	0.12	319.82	0.0104555	0.984317		0	0.201	0.121	0.049	0.0345	0.0885	0.1755	0.2025	0.275099		0	0	0	0.025	0	0.123	0	0	0	0	0	0.059	0	0
P46063	ENSP00000416739	ATP-dependent DNA helicase Q1 (EC 3.6.4.12) (DNA helicase, RecQ-like type 1) (RecQ1) (DNA-dependent ATPase Q1) (RecQ protein-like 1)	RECQL	K612ac		0	0.095	0	0.361	0.664	0	0	0	0	0.235	0	0	0	0	0	0	0	-0.0739284	1		0	0.165	0	0.361	0.664	0	0	0	0.886017		0	0.053	0	0.294	0.164	0	0.288	0	0	0.361	0.001	0.126	0.111	0.057
Q09472	ENSP00000263253	Histone acetyltransferase p300 (p300 HAT) (EC 2.3.1.48) (E1A-associated protein p300)	EP300	K1498ac		0	0.071	0	0.091	0.462	0	0.396	0.668	0	0	0.387	0	0.163	0.467	0.487	0.494	20.62	0.418062	0.409441		0	0.071	0.387	0.091	0.3125	0.467	0.4415	0.581	0.00550595
P08107	ENSP00000408907	Heat shock 70 kDa protein 1A	HSPA1A,HSPA1B	K499ac		0	0	0	0	0	0.098	0.143	0.229	0	0.023	0	0	0	0.096	0.194	0.29	43.04	0.991573	0.000106224		0	0.023	0	0	0	0.097	0.1685	0.2595	0.0463016		0	0	0	0	0.015	0	0.005	0.072	0	0	0	0.015	0.017	0.025
H0YKF0	ENSP00000452777	Electron transfer flavoprotein subunit alpha, mitochondrial (Fragment)		K61ac		0	0.016	0	0.271	0.343	0.225	0.057	0.216	0	0.174	0.106	0	0.125	0.245	0.155	0.295	48.48	0.180392	0.732347		0	0.095	0.106	0.271	0.234	0.235	0.106	0.2555	0.0809048		0	0.376	0.217	0.502	0.205	0.31	0.336	0	0	0.692	0.56	0.522	0.514	0.394
G3V5X1	ENSP00000452567	tRNA (guanine(37)-N1)-methyltransferase (Fragment)		K160ac		0	0	0.308	0	0.054	0	0.222	0.41	0	0.126	0.142	0	0.021	0	0	0.36	42.29	0.758463	0.0804646		0	0.126	0.225	0	0.0375	0	0.222	0.385	0.308325
F5GWW2	ENSP00000442637	L-lactate dehydrogenase A chain		K0acK4ac		0	0	0	0	0	0.151	0.127	0.3	0	0	0	0	0.002	0	0.391	0.3	35.96	0.709601	0.114252		0	0	0	0	0.002	0.151	0.259	0.3	0.0052759
G3V3R6	ENSP00000451381	Galectin		K175ac		0	0.516	0.329	0.287	0.461	0.518	0.516	0.431	0	0.039	0.367	0	0.356	0.582	0.33	0.302	19.98	0.57592	0.231632		0	0.2775	0.348	0.287	0.4085	0.55	0.423	0.3665	0.0311508		0	0	0	0	0.3	0	0.107	0	0	0.007	0.351	0	0	0.181
P10809	ENSP00000373620	60 kDa heat shock protein, mitochondrial (60 kDa chaperonin) (Chaperonin 60) (CPN60) (Heat shock protein 60) (HSP-60) (Hsp60) (HuCHA60) (Mitochondrial matrix protein P1) (P60 lymphocyte protein)	HSPD1	K363ac		0	0.026	0.014	0	0	0.093	0.087	0.171	0	0.018	0.003	0	0	0.076	0.033	0	76.55	0.348067	0.498984		0	0.022	0.0085	0	0	0.0845	0.06	0.171	0.126484		0	0	0	0	0	0	0	0	0	0	0	0	0.136	0.039
P50991	ENSP00000377958	T-complex protein 1 subunit delta (TCP-1-delta) (CCT-delta) (Stimulator of TAR RNA-binding)	CCT4	K287ac		0	0.02	0.046	0	0.089	0.144	0.113	0.473	0	0.059	0.091	0	0.201	0.096	0.245	0.237	49.15	0.681182	0.136264		0	0.0395	0.0685	0	0.145	0.12	0.179	0.355	0.0126485		0	0	0	0	0.057	0.045	0	0	0	0	0	0.228	0	0.023
B1AMS9	ENSP00000377987	Cohesin subunit SA-2 (Fragment)	STAG2	K61ac		0	0.108	0	0	0.022	0.067	0.236	0.186	0	0	0	0.003	0.148	0.163	0.209	0.275	39.93	0.733244	0.0972469		0	0.108	0	0.003	0.085	0.115	0.2225	0.2305	0.0126485		0	0.315	0.169	0	0.156	0.272	0.212	0	0	0.152	0.269	0	0.001	0.279
P60174	ENSP00000484435	Triosephosphate isomerase (TIM) (EC 5.3.1.1) (Triose-phosphate isomerase)	TPI1	K167ac		0	0.753	0.819	0.851	0.759	0.74	0.695	0.068	0	0.389	0.814	0.418	0.78	0.714	0.837	0.494	0.3	0.644497	0.167109		0	0.571	0.8165	0.6345	0.7695	0.727	0.766	0.281	0.719544
Q15233	ENSP00000362963	Non-POU domain-containing octamer-binding protein (NonO protein) (54 kDa nuclear RNA- and DNA-binding protein) (55 kDa nuclear protein) (DNA-binding p52/p100 complex, 52 kDa subunit) (NMT55) (p54(nrb)) (p54nrb)	NONO	K370ac		0	0.273	0.43	0.385	0.578	0.568	0.578	0	0	0	0	0	0	0.092	0.102	0.193	51.12	-0.200427	1		0	0.273	0.43	0.385	0.578	0.33	0.34	0.193	0.904861
A6NDG6	ENSP00000330918	Glycerol-3-phosphate phosphatase (G3PP) (EC 3.1.3.21) (Aspartate-based ubiquitous Mg(2+)-dependent phosphatase) (AUM) (EC 3.1.3.48) (Phosphoglycolate phosphatase) (PGP)	PGP	K299ac		0	0	0	0	0	0	0.043	0.123	0	0	0	0	0	0	0.112	0.142	60.87	0.931507	0.00687618		0	0	0	0	0	0	0.0775	0.1325	0.0485197		0	0.019	0	0	0.025	0	0.044	0.04	0	0	0	0	0.382	0
B1ALH6	ENSP00000380126	Phytanoyl-CoA dioxygenase, peroxisomal	PHYH	K100ac		0	1	0	0.064	0.06	0.105	0.225	0	0	0	0	0.027	0.041	0.045	0.343	0	109	0.0115409	0.982689		0	1	0	0.0455	0.0505	0.075	0.284	0	0.610492
Q00839	ENSP00000283179	Heterogeneous nuclear ribonucleoprotein U (hnRNP U) (Scaffold attachment factor A) (SAF-A) (p120) (pp120)	HNRNPU	K212ac		0	0	0	0.099	0.341	0.425	0.499	0.558	0	0.03	0.016	0.103	0.363	0.492	0.549	0.602	15.78	0.998304	4.31468e-06		0	0.03	0.016	0.101	0.352	0.4585	0.524	0.58	0.000396825
A8MXP9	ENSP00000422319	Matrin-3		K710ac		0	0	0	0	0.142	0.275	0.316	0.418	0	0.005	0	0	0.136	0.314	0.34	0.453	34.25	0.998763	2.29483e-06		0	0.005	0	0	0.139	0.2945	0.328	0.4355	0.0108698		0	0.659	0.684	0	0	0	0	0.694	0	0	0	0.964	0.067	0
Q8IWA0	ENSP00000314193	WD repeat-containing protein 75 (U3 small nucleolar RNA-associated protein 17 homolog)	WDR75	K465ac		0	0.424	0.02	0.163	0.325	0.174	0.304	0.169	0	0.183	0.435	0	0.152	0.166	0.434	0.412	109	0.0763694	0.885669		0	0.3035	0.2275	0.163	0.2385	0.17	0.369	0.2905	0.275099
C9JAG2	ENSP00000411086	Protein C-ets-2 (Fragment)		K-1acK6ac		0	0.312	0.716	0.829	0	0	0	0	0	0.629	0.343	0	0	0	0	0	0	0.369545	0.470916		0	0.4705	0.5295	0.829	0	0	0	0	0.473542		0	0.075	0.141	0.279	0	0.076	0	0.144	0	0.579	0.193	0.348	0	0.106
Q09472	ENSP00000263253	Histone acetyltransferase p300 (p300 HAT) (EC 2.3.1.48) (E1A-associated protein p300)	EP300	K1545ac		0	0.026	0	0.468	0.421	0.556	0.6	0.35	0	0.403	0.209	0.3	0.5	0.355	0	0	15.05	0.0670082	0.899638		0	0.2145	0.209	0.384	0.4605	0.4555	0.6	0.35	0.0610119		0	0.372	0	0	0.514	0	0	0.189	0	0	0.507	0	0	0
O75947	ENSP00000301587	ATP synthase subunit d, mitochondrial (ATPase subunit d)	ATP5H	K108ac		0	0.01	0	0	0	0.01	0.065	0.175	0	0.044	0	0.115	0	0	0.216	0.128	83.45	0.583345	0.224237		0	0.027	0	0.115	0	0.01	0.1405	0.1515	0.0746187		0	0	0.09	0	0	0.161	0.008	0	0	0.135	0	0.091	0.032	0.105
G3XAL0	ENSP00000416929	Malate dehydrogenase (EC 1.1.1.37)	MDH2	K131ac		0	0	0	0	0.341	0.335	0.337	0.485	0	0.046	0	0.003	0.106	0.377	0.419	0.473	25.15	0.890852	0.0172198		0	0.046	0	0.003	0.2235	0.356	0.378	0.479	0.00609055		0	0.134	0	0	0	0.01	0.036	0.255	0	0.214	0	0.012	0.067	0.015
P26641	ENSP00000331901	Elongation factor 1-gamma (EF-1-gamma) (eEF-1B gamma)	EEF1G	K211ac		0	0.05	0.08	0	0	0.096	0.175	0.344	0	0.044	0.001	0.183	0	0.137	0.198	0.35	39.15	0.818051	0.0466466		0	0.047	0.0405	0.183	0	0.1165	0.1865	0.347	0.0460634		0	0	0	0	0.029	0.091	0	0.016	0	0	0	0	0.023	0
Q6FIF0	ENSP00000484971	AN1-type zinc finger protein 6 (Associated with PRK1 protein) (Zinc finger A20 domain-containing protein 3)	ZFAND6	K203ac		0	0	0	0.298	0.608	0.693	0.754	0	0	0.025	0.011	0.351	0.625	0.667	0.735	0.9	6.97	0.602235	0.205859		0	0.025	0.011	0.3245	0.6165	0.68	0.7445	0.9	0.000396825		0	0.146	0.205	0.017	0	0.019	0.13	0.019	0	0.159	0.086	0	0.052	0.047
J3KQ61	ENSP00000388027	Bromodomain-containing protein 1 (Fragment)		K147acK150ac		0	0.047	0.175	0.029	0.27	0.17	0.271	0.333	0	0	0.149	0.277	0.35	0.244	0.359	0.065	36.42	0.425133	0.40072		0	0.047	0.162	0.153	0.31	0.207	0.315	0.199	0.0311508		0	0	0.064	0.023	0.612	0	0	0.084	0	0.05	0.069	0.074	0.094	0
O14686	ENSP00000301067	Histone-lysine N-methyltransferase 2D (Lysine N-methyltransferase 2D) (EC 2.1.1.43) (ALL1-related protein) (Myeloid/lymphoid or mixed-lineage leukemia protein 2)	KMT2D,MLL2	K3078ac		0	0	0	0.026	0.341	0.403	0.448	0.523	0	0	0.074	0.047	0.375	0.414	0.513	0.532	18.88	0.992583	8.23134e-05		0	0	0.074	0.0365	0.358	0.4085	0.4805	0.5275	0.00276959		0	0	0.026	0.153	0	0.035	0	0	0	0.386	0.019	0.028	0.057	0.043
B8ZZL8	ENSP00000386447	10 kDa heat shock protein, mitochondrial (Heat shock 10kDa protein 1 (Chaperonin 10), isoform CRA_b)	HSPE1	K65ac		0	0.031	0.008	0	0.055	0.001	0.1	0.163	0	0.01	0	0.055	0.015	0.08	0.104	0.087	117.03	0.570003	0.237594		0	0.0205	0.008	0.055	0.035	0.0405	0.102	0.125	0.00550595		0	0	0	0	0.025	0	0	0	0	0	0	0.014	0	0
E9PEJ4	ENSP00000376771	Acetyltransferase component of pyruvate dehydrogenase complex (EC 2.3.1.12)		K262ac		0	0	0.067	0.094	0.123	0	0.077	0.1	0	0	0	0	0.01	0	0	0	118.39	0.523576	0.2864		0	0	0.067	0.094	0.0665	0	0.077	0.1	0.126484		0	0.206	0.267	0	0.335	0.318	0.126	0.052	0	0.965	0	0	0.084	0
O00232	ENSP00000348442	26S proteasome non-ATPase regulatory subunit 12 (26S proteasome regulatory subunit RPN5) (26S proteasome regulatory subunit p55)	PSMD12	K220ac		0	0	0	0	0	0.033	0.252	0.151	0	0.183	0.029	0.029	0.047	0	0.264	0.054	51.2	0.652293	0.160331		0	0.183	0.029	0.029	0.047	0.033	0.258	0.1025	0.134625		0	0.026	0	0	0.171	0	0	0	0	0	0	0.168	0	0.077
Q96I24	ENSP00000318177	Far upstream element-binding protein 3 (FUSE-binding protein 3)	FUBP3	K31ac		0	0.276	0	0.228	0.089	0	0	0.02	0	0.207	0.49	0	0.272	0	0.216	0.462	0	-0.225833	1		0	0.2415	0.49	0.228	0.1805	0	0.216	0.241	1		0	0.747	0.69	0.583	0.199	0	0.676	0.243	0	0	0.802	0	0.679	0
Q9GZR7	ENSP00000482106	ATP-dependent RNA helicase DDX24 (EC 3.6.4.13) (DEAD box protein 24)	DDX24	K16ac		0	0.025	0.008	0.25	0.401	0.465	0.468	0.13	0	0.059	0.077	0.323	0.439	0.478	0.552	0.542	11.8	0.818558	0.0463953		0	0.042	0.0425	0.2865	0.42	0.4715	0.51	0.336	0.00550595		0	0.058	0.064	0	0.036	0	0.055	0	0	0.123	0.055	0.028	0.05	0.023
I3L4N8	ENSP00000461407	Actin, cytoplasmic 2 (Fragment)		K205ac		0	0.331	0.347	0.532	0.438	0.478	0.508	0.215	0	0.84	0.554	0	0	0.605	0.682	0.469	48.87	0.198288	0.706467		0	0.5855	0.4505	0.532	0.438	0.5415	0.595	0.342	0.719544		0	0.245	0.274	0.221	0.558	0.529	0	0.36	0	0	0.467	0.589	0.603	0.786
F5H608	ENSP00000437996	ATP synthase subunit d, mitochondrial		K71ac		0	0.159	0.092	0.123	0.12	0.174	0.121	0.264	0	0.176	0.077	0.089	0.109	0.119	0.136	0.228	78.94	0.940692	0.00517179		0	0.1675	0.0845	0.106	0.1145	0.1465	0.1285	0.246	0.0610119		0	0.004	0.125	0.042	0.034	0.023	0.09	0.056	0	0.325	0.298	0.019	0.147	0.086
C9J8P9	ENSP00000417698	Clathrin light chain A	CLTA	K189ac		0	0	0	0.101	0.165	0.04	0.114	0.136	0	0.126	0.01	0	0	0.071	0.02	0.089	124.12	-0.204402	1		0	0.126	0.01	0.101	0.165	0.0555	0.067	0.1125	0.39876		0	0.076	0.181	0.113	0.017	0.133	0.176	0.021	0	0.161	0	0.091	0	0
Q00839	ENSP00000283179	Heterogeneous nuclear ribonucleoprotein U (hnRNP U) (Scaffold attachment factor A) (SAF-A) (p120) (pp120)	HNRNPU	K463ac		0	1	1	0.89	0.83	0.871	0.869	0.736	0	1	0.949	0.942	0.959	0.792	0.898	0.967	0.05	0.954233	0.00309399		0	1	0.9745	0.916	0.8945	0.8315	0.8835	0.8515	0.275099		0	1	1	1	1	1	0.843	0.757	0	1	1	1	1	1
E9PIC4	ENSP00000436663	Histone-binding protein RBBP4		K0acK3ac		0	0	0.028	0	0.078	0.242	0.297	0.276	0	0	0	0	0.139	0.284	0.28	0.44	53.99	0.94937	0.00378022		0	0	0.028	0	0.1085	0.263	0.2885	0.358	0.00508587		0	0	0	0	0	0.001	0	0	0	0	0	0	0	0
K7EM90	ENSP00000466406	Alpha-enolase (Fragment)		K70ac		0	0.001	0.019	0	0.085	0	0	0.234	0	0	0.003	0	0.09	0	0.083	0.085	134.06	0.644844	0.166805		0	0.001	0.011	0	0.0875	0	0.083	0.1595	0.126484		0	0	0	0.195	0	0	0.092	0	0	0	0	0	0	0
Q08J23	ENSP00000264670	tRNA (cytosine(34)-C(5))-methyltransferase (EC 2.1.1.203) (Myc-induced SUN domain-containing protein) (Misu) (NOL1/NOP2/Sun domain family member 2) (Substrate of AIM1/Aurora kinase B) (tRNA (cytosine-5-)-methyltransferase) (tRNA methyltransferase 4 homolog) (hTrm4)	NSUN2	K507ac		0	0.007	0	0.199	0.334	0.384	0.393	0.542	0	0.112	0.013	0.145	0.398	0.424	0.48	0.488	21.71	0.959637	0.00241082		0	0.0595	0.013	0.172	0.366	0.404	0.4365	0.515	0.000396825		0	0.027	0.201	0.167	0.228	0.007	0	0.118	0	0	0.225	0	0.063	0.125
Q5QNW6	ENSP00000358164	Histone H2B type 2-F	HIST2H2BF	K15acK16acK20ac		0	0.1	0.09	0.422	0.754	0.796	0.825	0.869	0	0.144	0.115	0.494	0.79	0.832	0.857	0.888	4.13	0.998524	3.26492e-06		0	0.122	0.1025	0.458	0.772	0.814	0.841	0.8785	0.000396825		0	0.428	0.431	0.474	0.351	0.323	0.32	0.337	0	0.447	0.469	0.463	0.37	0.337
Q5T1V6	ENSP00000330460	Probable ATP-dependent RNA helicase DDX59 (EC 3.6.4.13) (DEAD box protein 59) (Zinc finger HIT domain-containing protein 5)	DDX59	K269ac		0	0.109	0.415	0	0.097	0.193	0.174	0	0	0.487	0	0	0	0	0	0.234	100.66	-0.202453	1		0	0.298	0.415	0	0.097	0.193	0.174	0.234	0.617989		0	0	0.289	0.022	0.252	0.179	0	0.172	0	0	0	0.213	0	0.582
F6UXX1	ENSP00000397782	Heterogeneous nuclear ribonucleoprotein Q (Fragment)	SYNCRIP	K99ac		0	0.005	0.055	0	0.034	0.051	0.071	0.105	0	0.162	0	0.094	0	0.134	0.085	0.269	129.84	0.479458	0.335922		0	0.0835	0.055	0.094	0.034	0.0925	0.078	0.187	0.178869		0	0.127	0.039	0.261	0	0	0	0.067	0	0	0	0.163	0	0.086
A0A087WUL2	ENSP00000487711	Proteasome subunit beta type-3 (Fragment)		K73ac		0	0	0	0.015	0.084	0.088	0.132	0.189	0	0.072	0.073	0.017	0.032	0.118	0.114	0.245	60.8	0.821016	0.045186		0	0.072	0.073	0.016	0.058	0.103	0.123	0.217	0.0141369		0	0	0	0	0	0	0	0.004	0	0	0	0	0	0.055
E9PQU5	ENSP00000434333	RNA-binding protein 25 (Fragment)		K134ac		0	0.419	0.21	0.23	0.317	0.562	0.171	0.071	0	0.116	0.315	0	0.165	0.561	0.588	0.303	0	0.333002	0.51896		0	0.2675	0.2625	0.23	0.241	0.5615	0.3795	0.187	0.719544		0	0	0.466	0	0.019	0.275	0.104	0.089	0	0.445	0.202	0.2	0.376	0.253
A6NMY6	ENSP00000368744	Putative annexin A2-like protein (Annexin A2 pseudogene 2) (Lipocortin II pseudogene)	ANXA2P2	K103ac		0	0.257	0.562	0.865	0.444	0.638	0.686	1	0	0.374	0.598	0.31	1	0.229	0.657	0.644	0.9	0.376168	0.462362		0	0.3155	0.58	0.5875	0.722	0.4335	0.6715	0.822	0.0141369
Q96C19	ENSP00000365147	EF-hand domain-containing protein D2 (Swiprosin-1)	EFHD2	K232ac		0	0.013	0.09	0.46	0.411	0.515	0.524	0.075	0	0.348	0.15	0.269	0.434	0.456	0.448	0.308	28.26	0.691488	0.128087		0	0.1805	0.12	0.3645	0.4225	0.4855	0.486	0.1915	0.0311508		0	0.136	0.006	0.089	0	0.103	0	0.04	0	0	0.172	0.227	0	0.189
H3BQN4	ENSP00000455857	Fructose-bisphosphate aldolase (EC 4.1.2.13)		K329ac		0	0.212	0.135	0.349	0.438	0.367	0.44	0.511	0	0.223	0.247	0.411	0.337	0.36	0.561	0.72	14.45	0.904424	0.0132656		0	0.2175	0.191	0.38	0.3875	0.3635	0.5005	0.6155	0.00550595		0	0	0.018	0.034	0.201	0.08	0.111	0.282	0	0.16	0.192	0.032	0.056	0.078
Q15843	ENSP00000250495	NEDD8 (Neddylin) (Neural precursor cell expressed developmentally down-regulated protein 8) (NEDD-8) (Ubiquitin-like protein Nedd8)	NEDD8	K53ac		0	0.087	0	0	0.262	0.309	0.495	0	0	0.413	0	0.193	0.212	0.062	0.454	0	51.03	0.583234	0.224346		0	0.25	0	0.193	0.237	0.1855	0.4745	0	0.798966		0	0	0.236	0	0.421	0.309	0.142	0.215	0	0	0	0	0	0
Q9Y657	ENSP00000365019	Spindlin-1 (Ovarian cancer-related protein) (Spindlin1)	SPIN1	K28ac		0	0.645	0.592	0.694	0.761	0.811	0.884	0.932	0	0.734	0.739	0.779	0.869	0.829	0.875	0.918	0.31	0.978356	0.000697622		0	0.6895	0.6655	0.7365	0.815	0.82	0.8795	0.925	0.000396825
B7ZAR1	ENSP00000427297	T-complex protein 1 subunit epsilon (cDNA, FLJ79275, highly similar to T-complex protein 1 subunit epsilon)	CCT5	K131ac		0	0	0	0.101	0.153	0.197	0.171	0.232	0	0	0	0	0.074	0.045	0.134	0.46	52.29	0.69772	0.123249		0	0	0	0.101	0.1135	0.121	0.1525	0.346	0.00224139		0	0.126	0.221	0	0	0.087	0.3	0	0	0	0	0	0	0.084
A0A075B784	ENSP00000468549	Ubiquitin carboxyl-terminal hydrolase 36		K229ac		0	0	0	0	0.216	0.315	0.278	0.623	0	0	0	0.19	0.203	0.279	0.397	0.208	36.74	0.615694	0.193158		0	0	0	0.19	0.2095	0.297	0.3375	0.4155	0.00224139
Q8N201	ENSP00000385722	Integrator complex subunit 1 (Int1)	INTS1	K99ac		0	0.018	0.154	0.041	0.368	0.473	0.459	0.004	0	0.047	0	0.29	0.202	0.809	0	0.701	18.4	0.174991	0.740193		0	0.0325	0.154	0.1655	0.285	0.641	0.459	0.3525	0.00550595
C9J0D1	ENSP00000406901	Histone H2A		K4acK7acK11ac		0	0.06	0.129	0.345	0.704	0.766	0.792	0.849	0	0.061	0.14	0.473	0.758	0.804	0.826	0.871	4.65	0.994177	5.07697e-05		0	0.0605	0.1345	0.409	0.731	0.785	0.809	0.86	< 0.0001		0	0.377	0.381	0.444	0.329	0.301	0.296	0.318	0	0.395	0.401	0.439	0.364	0.311
E7ESH4	ENSP00000393670	60 kDa heat shock protein, mitochondrial (Fragment)		K155ac		0	0	0	0.106	0.261	0	0	0	0	0	0	0	0	0	0	0	0		1		0	0	0	0.106	0.261	0	0	0	1
G3V2Y4	ENSP00000450930	Serine hydroxymethyltransferase (EC 2.1.2.1) (Fragment)		K194ac		0	0.118	0.202	0.137	0.119	0.209	0.268	0.152	0	0.216	0.298	0.283	0.141	0.285	0.227	0.528	86	0.522806	0.287239		0	0.167	0.25	0.21	0.13	0.247	0.2475	0.34	0.0610119		0	0.278	0.129	0.171	0.136	0	0.036	0.035	0	0.1	0.054	0.24	0.24	0.143
E5RI98	ENSP00000429485	Nucleophosmin (Fragment)		K85ac		0	0	0.034	0.188	0.228	0.331	0.481	0.42	0	0.068	0	0.15	0.276	0.386	0.523	0.517	23.51	0.980786	0.000550222		0	0.068	0.034	0.169	0.252	0.3585	0.502	0.4685	0.00173611		0	0.148	0.067	0.038	0	0	0.13	0.038	0	0.107	0.188	0	0.02	0.145
P26641	ENSP00000331901	Elongation factor 1-gamma (EF-1-gamma) (eEF-1B gamma)	EEF1G	K433ac		0	0	0	0.027	0.034	0.087	0.12	0.222	0	0	0.004	0	0.048	0.106	0.135	0.232	54.71	0.987954	0.000216803		0	0	0.004	0.027	0.041	0.0965	0.1275	0.227	0.00118873		0	0	0	0.009	0	0	0.005	0	0	0.023	0.008	0	0.003	0.011
E9PBF6	ENSP00000378761	Lamin-B1		K270ac		0	0.045	0	0.104	0.132	0.207	0.081	0.115	0	0.036	0	0.372	0.084	0.214	0.268	0.423	96.9	0.562646	0.24509		0	0.0405	0	0.238	0.108	0.2105	0.1745	0.269	0.0460634		0	0	0.071	0	0.052	0	0.099	0	0	0.235	0.04	0.018	0.096	0
P05204	ENSP00000481160	Non-histone chromosomal protein HMG-17 (High mobility group nucleosome-binding domain-containing protein 2)	HMGN2	K10ac		0	0.048	0	0	0.142	0.201	0.281	0.395	0	0	0	0.068	0.179	0.261	0.212	0.504	41.33	0.94432	0.00456411		0	0.048	0	0.068	0.1605	0.231	0.2465	0.4495	0.00276959		0	0	0.023	0	0	0	0	0	0	0.094	0	0	0.007	0.141
H0YA96	ENSP00000426446	Heterogeneous nuclear ribonucleoprotein D0 (Fragment)		K195ac		0	0.105	0.068	0.418	0.48	0.63	0.411	0	0	0.033	0.111	0.213	0.311	0	0	0	0	0.352807	0.492747		0	0.069	0.0895	0.3155	0.3955	0.63	0.411	0	0.134625		0	0.042	0	0	0.001	0	0.008	0.042	0	0.117	0.043	0.105	0	0
D6R970	ENSP00000423356	Activated RNA polymerase II transcriptional coactivator p15		K52ac		0	0.007	0.065	0.117	0.394	0.451	0.451	0.575	0	0.049	0	0.144	0.431	0.473	0.499	0.622	15.21	0.991901	9.81361e-05		0	0.028	0.065	0.1305	0.4125	0.462	0.475	0.5985	< 0.0001		0	0.009	0.055	0.001	0.042	0	0	0.052	0	0.029	0.03	0.08	0	0.033
E9PEX6	ENSP00000417016	Dihydrolipoyl dehydrogenase (EC 1.8.1.4)	DLD	K119ac		0	0.079	0	0.082	0	0.147	0.039	0.117	0	0.102	0.115	0	0	0	0.109	0.179	138.69	0.138705	0.793276		0	0.0905	0.115	0.082	0	0.147	0.074	0.148	0.318567		0	0	0	0	0	0	0	0	0	0	0	0	0	0
P49327	ENSP00000304592	Fatty acid synthase (EC 2.3.1.85) [Includes: [Acyl-carrier-protein] S-acetyltransferase (EC 2.3.1.38); [Acyl-carrier-protein] S-malonyltransferase (EC 2.3.1.39); 3-oxoacyl-[acyl-carrier-protein] synthase (EC 2.3.1.41); 3-oxoacyl-[acyl-carrier-protein] reductase (EC 1.1.1.100); 3-hydroxyacyl-[acyl-carrier-protein] dehydratase (EC 4.2.1.59); Enoyl-[acyl-carrier-protein] reductase (EC 1.3.1.39); Ole…	FASN	K672ac		0	0	0	0	0.057	0.113	0.159	0.248	0	0	0	0.003	0.061	0.122	0.17	0.276	43.96	0.99966	1.73472e-07		0	0	0	0.003	0.059	0.1175	0.1645	0.262	0.00224139		0	0.004	0	0.007	0	0.007	0	0.01	0	0	0	0.016	0	0.033
A0A087WUI2	ENSP00000478691	Heterogeneous nuclear ribonucleoproteins A2/B1		K-1acK2ac		0	0.026	0	0.189	0.344	0.469	0.428	0.614	0	0.109	0	0.159	0.481	0.484	0.518	0.579	14.73	0.967129	0.00160298		0	0.0675	0	0.174	0.4125	0.4765	0.473	0.5965	0.00609055		0	0.035	0.008	0	0.039	0.088	0.035	0.06	0	0	0.125	0.003	0.091	0.095
E9PLU0	ENSP00000431281	Pyruvate dehydrogenase protein X component, mitochondrial (Fragment)		K133ac		0	0.055	0	0.136	0.656	0.486	0.31	0.9	0	1	0.419	0	0.752	0.32	0.963	0.639	12.11	0.299332	0.564412		0	0.5275	0.419	0.136	0.704	0.403	0.6365	0.7695	0.108681		0	0.492	0	0	0	0.072	0.106	0.283	0	0.156	0.16	0	0	0
O76080	ENSP00000366161	AN1-type zinc finger protein 5 (Zinc finger A20 domain-containing protein 2) (Zinc finger protein 216)	ZFAND5	K208ac		0	0	0.043	0.114	0.339	0.418	0.513	0.679	0	0.047	0	0.174	0.45	0.537	0.702	0.739	12.61	0.984848	0.000342625		0	0.047	0.043	0.144	0.3945	0.4775	0.6075	0.709	0.000396825		0	0.514	0.291	0.371	0.39	0	0	0.86	0	0.507	0.235	0.184	0.474	0.237
M0R0P7	ENSP00000471360	60S ribosomal protein L18a		K96ac		0	0	0	0.017	0.028	0	0	0.075	0	0.032	0	0	0	0.052	0	0.201	224.67	0.8372	0.0375985		0	0.032	0	0.017	0.028	0.052	0	0.138	0.202866		0	0	0.253	0.121	0.23	0.088	0	0.2	0	0	0	0	0	0.033
P25705	ENSP00000381736	ATP synthase subunit alpha, mitochondrial	ATP5A1	K530ac		0	0.067	0	0	0.092	0.103	0.118	0.101	0	0	0.088	0.217	0	0.088	0.048	0.139	104.5	-0.217078	1		0	0.067	0.088	0.217	0.092	0.0955	0.083	0.12	0.108681		0	0.004	0	0	0	0.206	0.031	0.056	0	0.068	0	0.03	0	0
H0YKS0	ENSP00000452917	Proteasome subunit alpha type-4 (Fragment)		K38ac		0	0	0	0.185	0	0.18	0.257	0.448	0	0.041	0.09	0.087	0.035	0.255	0.349	0.32	53.05	0.859877	0.0280762		0	0.041	0.09	0.136	0.035	0.2175	0.303	0.384	0.00550595		0	0.071	0.036	0	0.08	0	0.011	0.043	0	0	0.022	0.105	0	0.05
Q99525	ENSP00000477870	Histone H4-like protein type G	HIST1H4G	K5acK8acK12ac		0	0.103	0.184	0.363	0.54	0	0.5	0	0	0.113	0.156	0.456	0.453	0.739	0	0.594	19.87	-0.177708	1		0	0.108	0.17	0.4095	0.4965	0.739	0.5	0.594	0.00173611		0	0.147	0.276	0.191	0	0.006	0	0.021	0	0.307	0.099	0.18	0.204	0.02
P11182	0	Lipoamide acyltransferase component of branched-chain alpha-keto acid dehydrogenase complex, mitochondrial (EC 2.3.1.168) (52 kDa mitochondrial autoantigen of primary biliary cirrhosis) (Branched chain 2-oxo-acid dehydrogenase complex component E2) (BCOADC-E2) (Branched-chain alpha-keto acid dehydrogenase complex component E2) (BCKAD-E2) (BCKADE2) (Dihydrolipoamide acetyltransferase component of …	DBT	K439ac		0	0.015	0	0	0	0	0.476	0	0	0	0	0.499	0	0.455	0.124	0.474	36.57	-0.12999	1		0	0.015	0	0.499	0	0.455	0.3	0.474	0.202866
A0A087WWE7	ENSP00000480167	Uncharacterized protein C8orf59	C8orf59	K20ac		0	0	0	0.185	0	0.193	0.263	0.098	0	0	0	0.177	0.127	0.279	0	0	2943.52	0.397316	0.435386		0	0	0	0.181	0.127	0.236	0.263	0.098	0.0746187		0	0.116	0.012	0	0.058	0	0.065	0	0	0.059	0.125	0	0.116	0
A6PVH9	ENSP00000380584	Copine-1	CPNE1	K134ac		0	0.055	0	0.092	0.284	0.085	0	0	0	0.034	0.375	0	0.148	0.308	0	1	20.28	-0.215194	1		0	0.0445	0.375	0.092	0.216	0.1965	0	1	0.318567		0	0	0	0.002	0	0.06	0.106	0.19	0	0.096	0	0.051	0	0.143
D6RFM5	ENSP00000426514	Succinate dehydrogenase [ubiquinone] flavoprotein subunit, mitochondrial (EC 1.3.5.1)	SDHA	K178ac		0	0.066	0.069	0.236	0.687	0.214	0.101	0.519	0	0.25	0.428	0.541	0.106	0.364	0.194	0.25	0	-0.103119	1		0	0.158	0.2485	0.3885	0.3965	0.289	0.1475	0.3845	0.275099
H0YF61	ENSP00000437317	Non-specific lipid-transfer protein (Fragment)		K93ac		0	0	0.012	0	0.081	0.004	0	0.12	0	0.06	0	0.075	0.036	0	0.043	0.152	143.16	0.664706	0.149786		0	0.06	0.012	0.075	0.0585	0.004	0.043	0.136	0.39876		0	0	0	0	0	0	0	0.106	0	0	0	0.077	0	0
Q9NV56	ENSP00000359518	MRG/MORF4L-binding protein (MRG-binding protein) (Up-regulated in colon cancer 4) (Urcc4)	MRGBP	K199ac		0	0.105	0	0.437	0.395	0.617	0.566	0	0	0.283	0.103	0.897	0.241	0.624	0.698	0.867	5.57	0.479135	0.336296		0	0.194	0.103	0.667	0.318	0.6205	0.632	0.867	0.0141369		0	0.081	0.38	0.248	0	0	0.12	0	0	0.231	0.264	0.158	0.176	0
Q7RTV0	ENSP00000216252	PHD finger-like domain-containing protein 5A (PHD finger-like domain protein 5A) (Splicing factor 3B-associated 14 kDa protein) (SF3b14b)	PHF5A	K0acK2ac		0	0	0	0	0.054	0.16	0.181	0.311	0	0	0	0.018	0.024	0.216	0.165	0.33	35.92	0.980762	0.000551582		0	0	0	0.018	0.039	0.188	0.173	0.3205	0.00508587		0	0	0	0	0	0.022	0	0.018	0	0	0	0	0	0
P07900	ENSP00000216281	Heat shock protein HSP 90-alpha (Heat shock 86 kDa) (HSP 86) (HSP86) (Lipopolysaccharide-associated protein 2) (LAP-2) (LPS-associated protein 2) (Renal carcinoma antigen NY-REN-38)	HSP90AA1	K557ac		0	0	0	0	0	0.11	0.046	0.159	0	0	0	0.108	0.152	0.069	0.119	0.231	66.42	0.630114	0.17992		0	0	0	0.108	0.152	0.0895	0.0825	0.195	0.0746187
F5GXY2	ENSP00000440161	L-lactate dehydrogenase A chain (Fragment)		K117ac		0	0.847	0.858	0.832	0.847	0.833	0.822	0.844	0	0.861	0.869	0.933	0.837	0.834	0.86	0.878	0.08	0.99382	5.71634e-05		0	0.854	0.8635	0.8825	0.842	0.8335	0.841	0.861	0.904861		0	0.743	0.771	0.78	0.802	0.752	0.777	0.817	0	0.803	0.786	0.832	0.794	0.768
A0A087WXI1	ENSP00000481055	3-hydroxyisobutyryl-CoA hydrolase, mitochondrial (EC 3.1.2.4) (3-hydroxyisobutyryl-coenzyme A hydrolase)		K346ac		0	0.069	0.074	0.15	0.145	0.149	0.195	0.292	0	0.06	0.123	0.132	0.128	0.118	0.136	0.24	46.36	0.940836	0.00514706		0	0.0645	0.0985	0.141	0.1365	0.1335	0.1655	0.266	0.00550595		0	0.105	0.101	0.072	0.048	0.071	0.091	0.009	0	0.342	0	0.054	0.119	0.024
C9JUM1	ENSP00000399487	Actin, cytoplasmic 1 (Fragment)		K70ac		0	0.519	0.568	0.48	0.804	0.75	0.72	0.858	0	0.539	0.285	0.683	0.391	0.852	0.574	0	0.72	0.310528	0.54918		0	0.529	0.4265	0.5815	0.5975	0.801	0.647	0.858	0.00173611		0	0	0.114	0.35	0.064	0	0.545	0.266	0	0	0.036	0.157	0.102	0.063
P53396	ENSP00000466259	ATP-citrate synthase (EC 2.3.3.8) (ATP-citrate (pro-S-)-lyase) (ACL) (Citrate cleavage enzyme)	ACLY	K553ac		0	0	0.09	0.071	0.003	0.062	0.222	0.144	0	0.083	0.023	0.118	0	0.224	0.18	0.148	80.07	0.603073	0.205058		0	0.083	0.0565	0.0945	0.003	0.143	0.201	0.146	0.0311508		0	0	0	0	0.051	0.053	0	0.344	0	0.035	0	0.032	0	0
Q14690	ENSP00000358812	Protein RRP5 homolog (NF-kappa-B-binding protein) (NFBP) (Programmed cell death protein 11)	PDCD11	K1362ac		0	0.013	0.253	0.012	0.091	0.175	0.264	0.055	0	0.133	0	0	0.165	0.179	0.175	0.397	98.67	0.0286196	0.957082		0	0.073	0.253	0.012	0.128	0.177	0.2195	0.226	0.0610119		0	0	0.012	0	0	0.047	0	0	0	0	0	0.191	0.301	0
P55060	ENSP00000262982	Exportin-2 (Exp2) (Cellular apoptosis susceptibility protein) (Chromosome segregation 1-like protein) (Importin-alpha re-exporter)	CSE1L	K439ac		0	0	0	0	0	0.073	0.301	0	0	0.513	0	0.475	0	0	0	0.292	32.23	-0.351595	1		0	0.513	0	0.475	0	0.073	0.301	0.292	0.798966
E7ER27	ENSP00000390208	Peroxisomal multifunctional enzyme type 2		K56ac		0	0	0	0.302	0.347	0	0.041	0.126	0	0.498	0.058	0	0.434	0	0	0.011	0	0.2328	0.657108		0	0.498	0.058	0.302	0.3905	0	0.041	0.0685	1		0	0.043	0.357	0.056	0.232	0.009	0	0.026	0	0.235	0.031	0.024	0.012	0
F8W084	ENSP00000446670	Cleavage and polyadenylation-specificity factor subunit 6		K78ac		0	0	0.092	0.198	0.211	0.045	0.42	0.175	0	0.096	0.026	0.024	0.577	0.364	0.434	0.582	16.71	0.518477	0.291972		0	0.096	0.059	0.111	0.394	0.2045	0.427	0.3785	0.0141369		0	0.052	0.13	0.072	0	0	0.086	0.094	0	0.188	0.094	0.106	0	0.079
P07900	ENSP00000216281	Heat shock protein HSP 90-alpha (Heat shock 86 kDa) (HSP 86) (HSP86) (Lipopolysaccharide-associated protein 2) (LAP-2) (LPS-associated protein 2) (Renal carcinoma antigen NY-REN-38)	HSP90AA1	K282ac		0	0	0	0	0.008	0.319	0.335	0.267	0	0	0	0.063	0.001	0.248	0.426	0.452	44.95	0.926204	0.00796786		0	0	0	0.063	0.0045	0.2835	0.3805	0.3595	0.0108698		0	0.072	0	0.113	0	0.127	0.13	0.124	0	0	0	0.042	0.017	0.088
H3BUN0	ENSP00000457716	E3 ubiquitin-protein ligase RBBP6 (Fragment)		K131ac		0	0	0	0.033	0.209	0.116	0	0	0	0	0.029	0	0.118	0.303	0	0	0	0.677427	0.139297		0	0	0.029	0.033	0.1635	0.2095	0	0	0.506555
H7C086	ENSP00000393496	ATP synthase subunit O, mitochondrial (Fragment)		K53ac		0	0	0	0.157	0.051	0.21	0.206	0.383	0	0.242	0.165	0.108	0.16	0.073	0.239	0.152	82.42	0.0574126	0.913976		0	0.242	0.165	0.1325	0.1055	0.1415	0.2225	0.2675	0.275099		0	0	0.093	0.053	0.088	0	0	0.126	0	0.069	0	0.074	0.058	0.138
P19338	ENSP00000318195	Nucleolin (Protein C23)	NCL	K397ac		0	0	0.041	0	0.084	0.123	0.192	0.287	0	0	0	0.085	0.099	0.153	0.215	0.305	39.19	0.948865	0.00385528		0	0	0.041	0.085	0.0915	0.138	0.2035	0.296	0.00118873		0	0	0.014	0	0	0.037	0	0.045	0	0.023	0.083	0.025	0	0
P62805	ENSP00000484789	Histone H4	HIST1H4L,HIST4H4,HIST1H4K,HIST2H4A,HIST2H4B,HIST1H4A,HIST1H4B,HIST1H4E,HIST1H4F,HIST1H4C,HIST1H4D,HIST1H4I,HIST1H4J,HIST1H4H	K8acK12ac		0	0.008	0.011	0	0.043	0.025	0.017	0.016	0	0.007	0.016	0.428	0.127	0.115	0.095	0.786	25.15	-0.0311973	1		0	0.0075	0.0135	0.428	0.085	0.07	0.056	0.401	0.108681		0	0.228	0.273	0.299	0.22	0.164	0.183	0.184	0	0.254	0.266	0.308	0.218	0.195
B7Z8L1	ENSP00000338510	Periphilin-1 (cDNA FLJ52823, highly similar to Periphilin-1)	PPHLN1	K179ac		0	0.192	0.136	0.173	0	0.457	0.122	0.184	0	0	0.226	0.011	0.005	0.074	0.087	0.161	167.76	0.206941	0.69402		0	0.192	0.181	0.092	0.005	0.2655	0.1045	0.1725	0.719544		0	0.465	0.64	0.294	0	0.169	0	0.472	0	0.337	0.114	0.442	0	0.39
P13639	ENSP00000307940	Elongation factor 2 (EF-2)	EEF2	K271ac		0	0	0.044	0	0.023	0.099	0.105	0.233	0	0	0.029	0.052	0.058	0.093	0.127	0.183	68.6	0.931691	0.00683978		0	0	0.0365	0.052	0.0405	0.096	0.116	0.208	0.00276959		0	0.013	0	0.007	0.052	0.003	0	0	0	0	0	0	0	0
Q9C005	ENSP00000345837	Protein dpy-30 homolog (Dpy-30-like protein) (Dpy-30L)	DPY30	K34ac		0	0.005	0	0.105	0.148	0.2	0.315	0.382	0	0.07	0.064	0	0.135	0.313	0.333	0.486	35.19	0.923828	0.00848233		0	0.0375	0.064	0.105	0.1415	0.2565	0.324	0.434	< 0.0001		0	0	0.007	0.028	0.209	0.008	0.1	0.083	0	0.01	0	0	0.118	0.046
P23368	ENSP00000321070	NAD-dependent malic enzyme, mitochondrial (NAD-ME) (EC 1.1.1.38) (Malic enzyme 2)	ME2	K155ac		0	0.297	0.17	0.263	0	0.44	0.14	0.543	0	0.117	0	0.066	0.27	0.274	0.224	0.398	35.55	0.545205	0.263223		0	0.207	0.17	0.1645	0.27	0.357	0.182	0.4705	0.0610119		0	0.228	0.459	0.381	0.769	0.496	0.205	0.039	0	0.452	0.056	0.578	0.735	0.524
A0A087WW66	ENSP00000479986	26S proteasome non-ATPase regulatory subunit 1		K309ac		0	0.028	0.072	0.047	0.096	0.269	0.338	0.484	0	0	0.134	0.12	0.006	0.219	0.384	0.427	34.11	0.939059	0.00545763		0	0.028	0.103	0.0835	0.051	0.244	0.361	0.4555	0.00550595		0	0.107	0	0	0	0	0	0	0	0.009	0	0	0	0.041
P30414	ENSP00000232978	NK-tumor recognition protein (NK-TR protein) (Natural-killer cells cyclophilin-related protein) [Includes: Putative peptidyl-prolyl cis-trans isomerase (PPIase) (EC 5.2.1.8) (Rotamase)]	NKTR	K178ac		0	0.03	0	0	0	0	0.064	0.031	0	0	0	0	0	0	0	0	145.03		1		0	0.03	0	0	0	0	0.064	0.031	0.315659
P09874	ENSP00000355759	Poly [ADP-ribose] polymerase 1 (PARP-1) (EC 2.4.2.30) (ADP-ribosyltransferase diphtheria toxin-like 1) (ARTD1) (NAD(+) ADP-ribosyltransferase 1) (ADPRT 1) (Poly[ADP-ribose] synthase 1)	PARP1	K107ac		0	0	0	0	0.111	0.389	0.311	0.565	0	0	0.062	0.083	0.088	0.304	0.386	0.541	25.12	0.966377	0.0016768		0	0	0.062	0.083	0.0995	0.3465	0.3485	0.553	0.00118873		0	0	0	0	0	0.035	0	0	0	0	0	0	0	0
Q03164	ENSP00000374157	Histone-lysine N-methyltransferase 2A (Lysine N-methyltransferase 2A) (EC 2.1.1.43) (ALL-1) (CXXC-type zinc finger protein 7) (Myeloid/lymphoid or mixed-lineage leukemia) (Myeloid/lymphoid or mixed-lineage leukemia protein 1) (Trithorax-like protein) (Zinc finger protein HRX) [Cleaved into: MLL cleavage product N320 (N-terminal cleavage product of 320 kDa) (p320); MLL cleavage product C180 (C-ter…	MLL,KMT2A	K2957ac		0	0.084	0	0.193	0.381	0.409	0.476	0.364	0	0.016	0.042	0.291	0.467	0.494	0.469	0.606	24.29	0.938716	0.00551856		0	0.05	0.042	0.242	0.424	0.4515	0.4725	0.485	0.000396825
F8VXC8	ENSP00000449396	SWI/SNF complex subunit SMARCC2	SMARCC2	K372ac		0	0	0.745	0.45	0	0.151	0.463	0.704	0	0	0	0.793	0.543	0	0	0.399	21.53	0.131776	0.80348		0	0	0.745	0.6215	0.543	0.151	0.463	0.5515	0.617989		0	0.144	0.147	0.307	0.527	0	0.647	0	0	0	0	0	0.048	0.011
A0A0A0MR72	ENSP00000331737	E1A-binding protein p400 (Fragment)		K344ac		0	0.038	0.091	0.41	0.42	0.48	0.432	0.687	0	0.2	0.011	0.315	0.399	0.47	0.448	0.758	11.43	0.946281	0.00425114		0	0.119	0.051	0.3625	0.4095	0.475	0.44	0.7225	0.00173611		0	0.271	0.007	0.245	0.176	0.328	0.483	0.295	0	0.316	0.882	0.709	0.3	0.369
P49327	ENSP00000304592	Fatty acid synthase (EC 2.3.1.85) [Includes: [Acyl-carrier-protein] S-acetyltransferase (EC 2.3.1.38); [Acyl-carrier-protein] S-malonyltransferase (EC 2.3.1.39); 3-oxoacyl-[acyl-carrier-protein] synthase (EC 2.3.1.41); 3-oxoacyl-[acyl-carrier-protein] reductase (EC 1.1.1.100); 3-hydroxyacyl-[acyl-carrier-protein] dehydratase (EC 4.2.1.59); Enoyl-[acyl-carrier-protein] reductase (EC 1.3.1.39); Ole…	FASN	K1770ac		0	0.087	0.334	0.048	0.438	0.108	0.233	0	0	0.413	0.348	0.186	0	0.178	0.409	0.3	52.26	-0.0553392	1		0	0.25	0.341	0.117	0.438	0.143	0.321	0.3	0.39876
A0A0A0MTS2	ENSP00000465858	Glucose-6-phosphate isomerase (EC 5.3.1.9) (Fragment)		K468ac		0	0	0.141	0.113	0.122	0	0.256	0.286	0	0.161	0.077	0	0	0	0.052	0.106	814.01	0.186782	0.723085		0	0.161	0.109	0.113	0.122	0	0.154	0.196	0.212486
A0A0A0MRM9	ENSP00000359024	Nucleolar and coiled-body phosphoprotein 1 (Fragment)		K74ac		0	0.015	0	0.075	0.285	0.409	0.472	0.596	0	0.003	0	0.075	0.33	0.418	0.494	0.452	19.18	0.972697	0.001108		0	0.009	0	0.075	0.3075	0.4135	0.483	0.524	0.00276959		0	0	0	0.014	0	0.008	0	0.026	0	0	0	0.035	0.027	0
E9PAV3	ENSP00000403817	Nascent polypeptide-associated complex subunit alpha, muscle-specific form (Alpha-NAC, muscle-specific form) (skNAC)	NACA	K1970ac		0	0.089	0	0	0.002	0.065	0.123	0.225	0	0.043	0.019	0	0.104	0	0.17	0.333	63.96	0.863295	0.026755		0	0.066	0.019	0	0.053	0.065	0.1465	0.279	0.0460634
O43592	ENSP00000327821	Exportin-T (Exportin(tRNA)) (tRNA exportin)	XPOT	K633ac		0	0	0.026	0.167	0.02	0.234	0.207	0.594	0	0.161	0.008	0	0.062	0.14	0.214	0.584	36.34	0.884029	0.0193941		0	0.161	0.017	0.167	0.041	0.187	0.2105	0.589	0.00550595		0	0	0	0	0.043	0	0	0.111	0	0	0	0.003	0	0
H3BM89	ENSP00000454281	60S ribosomal protein L4 (Ribosomal protein L4, isoform CRA_a)	RPL4	K321ac		0	0	0.002	0.1	0.245	0.672	0.444	0.586	0	0.109	0.025	0.3	0.287	0.499	0.516	0.562	14.98	0.927412	0.00771224		0	0.109	0.0135	0.2	0.266	0.5855	0.48	0.574	0.00550595		0	0	0	0.24	0	0	0.031	0	0	0	0.023	0.4	0.052	0
P37837	ENSP00000321259	Transaldolase (EC 2.2.1.2)	TALDO1	K285ac		0	0	0.123	0.126	0	0.187	0.119	0.174	0	0.335	0.186	0	0.173	0.305	0.251	0.382	91.95	0.343875	0.504519		0	0.335	0.1545	0.126	0.173	0.246	0.185	0.278	0.178869		0	0	0	0	0.149	0	0.361	0	0	0.063	0	0	0.138	0
A0A087WV01	ENSP00000479055	Elongation factor 1-alpha		K243ac		0	0.852	0.837	0.877	0.85	0.849	0.875	0.829	0	0.923	0.864	0.883	0.802	0.885	0.872	0.907	0.06	0.991425	0.000109987		0	0.8875	0.8505	0.88	0.826	0.867	0.8735	0.868	0.719544		0	0.317	0.332	0	0.784	0.819	0.233	0.716	0	0.533	0	0.884	0.841	0.869
P12270	ENSP00000356448	Nucleoprotein TPR (Megator) (NPC-associated intranuclear protein) (Translocated promoter region protein)	TPR	K754ac		0	0.338	0.237	0	0.272	0.236	0	0.209	0	0.388	0.088	0	0	0	0	0.438	0	0.526498	0.283226		0	0.363	0.1625	0	0.272	0.236	0	0.3235	0.798966
E7EN20	ENSP00000412077	E3 ubiquitin-protein ligase TRIM33		K762ac		0	0.048	0.026	0.185	0.388	0.418	0.448	0.495	0	0.041	0.032	0.258	0.411	0.477	0.498	0.528	18.98	0.994825	4.01046e-05		0	0.0445	0.029	0.2215	0.3995	0.4475	0.473	0.5115	0.000396825		0	0.09	0.04	0.07	0.032	0.023	0.04	0.076	0	0.127	0.113	0.07	0.033	0.021
A8MVZ9	ENSP00000378729	Fructose-bisphosphate aldolase (EC 4.1.2.13)		K146ac		0	0	0	0.066	0.125	0.216	0.296	0.453	0	0.009	0.008	0.051	0.145	0.218	0.301	0.466	37.33	0.998263	4.5217e-06		0	0.009	0.008	0.0585	0.135	0.217	0.2985	0.4595	0.000396825		0	0.007	0	0.005	0	0	0	0	0	0	0.023	0	0	0
E9PB51	ENSP00000422301	RNA-binding protein 4 (Fragment)		K138ac		0	0	0.031	0	0.278	0.285	0.528	0.443	0	0.03	0.008	0	0.082	0.278	0.437	0.223	43.34	0.910369	0.0116904		0	0.03	0.0195	0	0.18	0.2815	0.4825	0.333	0.0248219
Q96PK6	ENSP00000311747	RNA-binding protein 14 (Paraspeckle protein 2) (PSP2) (RNA-binding motif protein 14) (RRM-containing coactivator activator/modulator) (Synaptotagmin-interacting protein) (SYT-interacting protein)	RBM14	K148ac		0	0.096	0.025	0.004	0.295	0.32	0.345	0.424	0	0.063	0	0.012	0.295	0.337	0.382	0.395	44.41	0.991366	0.0001115		0	0.0795	0.025	0.008	0.295	0.3285	0.3635	0.4095	0.00550595		0	0.007	0.021	0	0	0	0.054	0	0	0	0	0	0.003	0
A6NE09	OTTHUMP00000212632	Deleted.		K88ac		0	0.695	0.735	0.729	0.785	0.778	0.79	0.923	0	0.899	0.813	0.908	0.836	0.807	0.793	0.918	0.13	0.964291	0.00188997		0	0.797	0.774	0.8185	0.8105	0.7925	0.7915	0.9205	0.275099		0	0.642	0	0.595	0	0.666	0.589	0.595	0	0.672	0.619	0	0.699	0.626
C9JYJ8	ENSP00000419872	Replication initiator 1 (Fragment)		K92ac		0	0.269	0.121	0.193	0.363	0.6	0.489	0	0	0.175	0.356	0.148	0.174	0.597	0.737	0.538	12.49	0.520297	0.289979		0	0.222	0.2385	0.1705	0.2685	0.5985	0.613	0.538	0.0141369		0	0.95	0.924	0.945	0.903	0.962	0.959	0.936	0	0.883	0.942	0.857	0.872	0.895
I3L505	ENSP00000461693	Acyl carrier protein (Fragment)		K21ac		0	0	0	0	0	0.066	0.545	0.252	0	0	0	0.094	0.075	0.098	0.172	0.268	131.56	0.699119	0.122175		0	0	0	0.094	0.075	0.082	0.3585	0.26	0.0218957		0	0	0	0	0	0	0	0	0	0	0	0	0	0
P05787	ENSP00000447566	Keratin, type II cytoskeletal 8 (Cytokeratin-8) (CK-8) (Keratin-8) (K8) (Type-II keratin Kb8)	KRT8	K346ac		0	0.182	0.37	0.681	0.654	0.403	0.154	0.739	0	0.543	0.304	0.129	0.637	0.234	0.14	0.226	2.7	0.286269	0.582326		0	0.3625	0.337	0.405	0.6455	0.3185	0.147	0.4825	0.548413
K7EPU6	ENSP00000467541	Putative oxidoreductase GLYR1 (Fragment)		K138ac		0	0	0.045	0.187	0.082	0.493	0.491	0.481	0	0	0.049	0.057	0.314	0.537	0.486	0.673	17.02	0.906952	0.012584		0	0	0.047	0.122	0.198	0.515	0.4885	0.577	0.00276959		0	0.464	0	0.292	0.277	0.018	0.197	0.107	0	0	0	0.194	0.004	0.132
P0C0S5	ENSP00000296417	Histone H2A.Z (H2A/z)	H2AFZ	K7acK11acK13ac		0	0.002	0.036	0.009	0.499	0.561	0.632	0.713	0	0.017	0.002	0.101	0.558	0.596	0.662	0.858	10.52	0.990952	0.000122426		0	0.0095	0.019	0.055	0.5285	0.5785	0.647	0.7855	< 0.0001		0	0.075	0.109	0.313	0.305	0.3	0.299	0.319	0	0.107	0.128	0.298	0.271	0.277
H0YFX9	ENSP00000440902	Histone H2A (Fragment)		K58ac		0	0.023	0.139	0.045	0.188	0.122	0.171	0.132	0	0.276	0.009	0.228	0.189	0.168	0.133	0.362	91.4	0.0735083	0.889936		0	0.1495	0.074	0.1365	0.1885	0.145	0.152	0.247	0.0311508		0	0.1	0	0.205	0	0.204	0.157	0.02	0	0.497	0.107	0.082	0.064	0.147
P31327	ENSP00000233072	Carbamoyl-phosphate synthase [ammonia], mitochondrial (EC 6.3.4.16) (Carbamoyl-phosphate synthetase I) (CPSase I)	CPS1	K914ac		0	0	0	0	0.063	0.061	0.055	0.128	0	0.111	0.046	0.073	0.074	0.055	0.05	0.151	95.33	0.580034	0.227522		0	0.111	0.046	0.073	0.0685	0.058	0.0525	0.1395	0.548413		0	0	0	0.029	0	0.003	0	0	0	0	0	0	0	0
A0A087WW39	ENSP00000479910	Protein AF-17	MLLT6	K442ac		0	0	0	0.03	0	0	0.098	0	0	0	0.075	0	0	0.206	0	0	571.31	-0.250187	1		0	0	0.075	0.03	0	0.206	0.098	0	0.506555		0	0.075	0.033	0.028	0.065	0.107	0.124	0	0	0.161	0	0.115	0.192	0.243
K7EL96	ENSP00000465975	Perilipin-3 (Fragment)		K33ac		0	0	0	0.194	0.632	0.445	0.479	0.54	0	0.557	0.025	0.221	0.799	0.477	0.495	0.6	9.15	0.771562	0.0723156		0	0.557	0.025	0.2075	0.7155	0.461	0.487	0.57	0.108681		0	0.362	0.009	0	0	0.197	0.066	0.071	0	0	0.53	0.233	0.284	0
P23246	ENSP00000349748	Splicing factor, proline- and glutamine-rich (100 kDa DNA-pairing protein) (hPOMp100) (DNA-binding p52/p100 complex, 100 kDa subunit) (Polypyrimidine tract-binding protein-associated-splicing factor) (PSF) (PTB-associated-splicing factor)	SFPQ	K207ac		0	0	0	0.088	0.333	0.457	0.465	0.604	0	0.077	0	0	0.37	0.481	0.572	0.508	16.53	0.960021	0.00236554		0	0.077	0	0.088	0.3515	0.469	0.5185	0.556	0.00276959		0	0.205	0	0	0	0	0	0	0	0	0	0.071	0	0.01
Q02078	ENSP00000284368	Myocyte-specific enhancer factor 2A (Serum response factor-like protein 1)	MEF2A	K248ac		0	0	0.043	0.12	0.239	0.183	0	0	0	0.237	0.253	0	0	0.664	0.537	0	0	0.0492032	0.926255		0	0.237	0.148	0.12	0.239	0.4235	0.537	0	0.318567		0	0.246	0	0.236	0.163	0	0.204	0.078	0	0.126	0.079	0.009	0.199	0.019
Q15050	ENSP00000322396	Ribosome biogenesis regulatory protein homolog	RRS1	K351ac		0	0.064	0.044	0	0.257	0.36	0.369	0.007	0	0	0.016	0.095	0.273	0.243	0.247	0.669	22.81	0.162841	0.757898		0	0.064	0.03	0.095	0.265	0.3015	0.308	0.338	0.000396825		0	0.062	0.009	0	0	0.051	0.037	0	0	0.058	0	0	0.081	0.015
P13639	ENSP00000307940	Elongation factor 2 (EF-2)	EEF2	K234ac		0	0.186	0.503	0.289	0.542	0.662	0.73	0.545	0	0.581	0.449	0.775	0.709	0.558	0.649	0.753	0.97	0.59691	0.210975		0	0.3835	0.476	0.532	0.6255	0.61	0.6895	0.649	0.00173611		0	0.454	0.311	0.473	0.531	0.436	0.509	0.582	0	0.19	0.519	0.412	0.506	0.552
O60814	ENSP00000349430	Histone H2B type 1-K (H2B K) (HIRA-interacting protein 1)	HIST1H2BK	K15acK16acK20ac		0	0.102	0.095	0.432	0.749	0.789	0.82	0.867	0	0.122	0.129	0.505	0.785	0.824	0.85	0.886	4.09	0.998554	3.13298e-06		0	0.112	0.112	0.4685	0.767	0.8065	0.835	0.8765	0.00118873		0	0.431	0.465	0.474	0.365	0.32	0.327	0.339	0	0.434	0.469	0.461	0.376	0.332
H0YAB0	ENSP00000426535	Prelamin-A/C (Fragment)		K87ac		0	0.163	0.252	0	0.177	0.138	0.082	0.427	0	0.36	0.133	0.217	0.146	0.084	0.128	0.118	0	0.0662538	0.900765		0	0.2615	0.1925	0.217	0.1615	0.111	0.105	0.2725	0.904861		0	0.682	0.84	0.627	0.804	0.45	0	0.388	0	0	0.68	0	0.536	0.515
M0QZC5	ENSP00000470447	40S ribosomal protein S11		K44ac		0	0.037	0	0.028	0.122	0.145	0.202	0.244	0	0	0.032	0.047	0.096	0.151	0.199	0.275	42.98	0.968789	0.00144595		0	0.037	0.032	0.0375	0.109	0.148	0.2005	0.2595	0.000396825		0	0	0	0.016	0	0	0.01	0	0	0.01	0	0	0.005	0
P31327	ENSP00000233072	Carbamoyl-phosphate synthase [ammonia], mitochondrial (EC 6.3.4.16) (Carbamoyl-phosphate synthetase I) (CPSase I)	CPS1	K1182ac		0	0	0	0	0	0	0.224	0.181	0	0.089	0	0.067	0.079	0	0.018	0.213	47.35	0.394123	0.439425		0	0.089	0	0.067	0.079	0	0.121	0.197	0.126484		0	0.063	0.019	0	0	0	0	0	0	0	0	0	0	0
A0A0A0MSI0	ENSP00000407034	Peroxiredoxin-1 (Fragment)	PRDX1	K26ac		0	0	0.164	0	0	0.091	0.07	0.349	0	0	0.017	0.069	0.184	0.097	0.284	0.268	40.24	0.475834	0.340118		0	0	0.0905	0.069	0.184	0.094	0.177	0.3085	0.0126485		0	0	0	0	0.131	0	0.208	0	0	0.109	0.064	0.006	0	0
E9PND2	ENSP00000437218	Cysteine and glycine-rich protein 1 (Fragment)		K74ac		0	0.09	0.003	0.259	0.433	0.433	0.48	0.546	0	0.11	0.079	0.241	0.435	0.475	0.514	0.6	13.95	0.990587	0.000132485		0	0.1	0.041	0.25	0.434	0.454	0.497	0.573	0.000396825		0	0.098	0	0.023	0.038	0.003	0.065	0.032	0	0.099	0.108	0.001	0.028	0.026
D6RCF2	ENSP00000423718	Histone H2A		K122ac		0	0.047	0	0.065	0	0.118	0.341	0.593	0	0	0	0.063	0.085	0.288	0.357	0.547	29.66	0.940761	0.00515994		0	0.047	0	0.064	0.085	0.203	0.349	0.57	0.00276959		0	0.112	0	0	0	0.022	0	0	0	0.045	0.079	0.045	0.077	0.083
P06576	ENSP00000262030	ATP synthase subunit beta, mitochondrial (EC 3.6.3.14)	ATP5B	K521ac		0	0	0	0.007	0.045	0.041	0.077	0.12	0	0	0	0	0	0.025	0.063	0.122	72.69	0.937271	0.0057789		0	0	0	0.007	0.045	0.033	0.07	0.121	0.00508587		0	0	0	0.258	0	0	0	0.139	0	0	0	0	0	0
D6RIY6	ENSP00000425782	Exosome complex component RRP45 (Exosome component 9, isoform CRA_f)	EXOSC9	K264ac		0	0	0.019	0.3	0.092	0.3	0.12	0.487	0	0.152	0.264	0	0.222	0.093	0.299	0	38.41	-0.519399	1		0	0.152	0.1415	0.3	0.157	0.1965	0.2095	0.487	0.0141369		0	0	0.182	0	0	0	0.078	0	0	0	0	0	0	0
P31327	ENSP00000233072	Carbamoyl-phosphate synthase [ammonia], mitochondrial (EC 6.3.4.16) (Carbamoyl-phosphate synthetase I) (CPSase I)	CPS1	K559ac		0	0	0.327	0	0.052	0.477	0.136	0.779	0	0.117	0.598	0.649	0.221	0.282	0.644	0	20.78	-0.226789	1		0	0.117	0.4625	0.649	0.1365	0.3795	0.39	0.779	0.0610119
A0A087WVP0	ENSP00000479572	Transcription factor p65		K121ac		0	0	0	0.055	0	0.26	0.079	0	0	0.131	0.014	0.53	0	0.096	0.173	0.504	56.12	-0.0257117	1		0	0.131	0.014	0.2925	0	0.178	0.126	0.504	0.212486		0	0.092	0.07	0.005	0	0.127	0	0.228	0	0	0.011	0	0	0.292
F8W079	ENSP00000446677	ATP synthase subunit beta, mitochondrial (Fragment)		K71ac		0	0	0	0	0.143	0.062	0.057	0.328	0	0	0.015	0	0.05	0.145	0.096	0.177	65.36	0.776374	0.0694211		0	0	0.015	0	0.0965	0.1035	0.0765	0.2525	0.0218957		0	0	0.039	0	0	0	0.025	0	0	0.126	0.013	0.021	0	0
P26447	ENSP00000357705	Protein S100-A4 (Calvasculin) (Metastasin) (Placental calcium-binding protein) (Protein Mts1) (S100 calcium-binding protein A4)	S100A4	K56ac		0	0	0	0.127	0	0	0.156	0	0	0.128	0.158	0.338	0	0.191	0	0.302	47.11	0.0547977	0.917886		0	0.128	0.158	0.2325	0	0.191	0.156	0.302	0.134625		0	0.167	0.116	0	0	0.169	0.164	0	0	0	0.104	0	0	0
P08729	ENSP00000329243	Keratin, type II cytoskeletal 7 (Cytokeratin-7) (CK-7) (Keratin-7) (K7) (Sarcolectin) (Type-II keratin Kb7)	KRT7	K121ac		0	0.031	0.174	0.087	0.016	0.282	0.302	0.593	0	0.246	0	0	0.654	0.544	0	0.185	27.45	-0.0567914	1		0	0.1385	0.174	0.087	0.335	0.413	0.302	0.389	0.0311508		0	0.005	0	0	0	0.047	0	0	0	0	0	0.209	0	0.105
H3BRK1	ENSP00000488415	Poly(A)-specific ribonuclease PARN (Fragment)		K68ac		0	0.084	0	0.213	0.322	0.127	0.358	0.289	0	0	0.027	0.617	0.308	0.471	0.627	0	35.34	0.558327	0.249533		0	0.084	0.027	0.415	0.315	0.299	0.4925	0.289	0.178869		0	0	0	0	0.227	0.12	0.022	0.12	0	0.144	0	0.099	0.186	0.144
P06748	ENSP00000428755	Nucleophosmin (NPM) (Nucleolar phosphoprotein B23) (Nucleolar protein NO38) (Numatrin)	NPM1	K247ac		0	0.018	0	0.206	0.288	0.388	0.407	0	0	0.195	0	0.181	0.377	0.334	0.461	0.535	21.2	0.498632	0.31404		0	0.1065	0	0.1935	0.3325	0.361	0.434	0.535	0.00276959		0	0.051	0.022	0.054	0.15	0	0	0.11	0	0.425	0	0.144	0.027	0.111
A0A087WU03	ENSP00000478269	Heterogeneous nuclear ribonucleoprotein D-like		K-1acK17ac		0	0	0	0.267	0	0.644	0.499	0.716	0	0.084	0.246	0.421	0.262	0.461	0.611	0.728	13.3	0.889993	0.0174867		0	0.084	0.246	0.344	0.262	0.5525	0.555	0.722	0.000396825		0	0.227	0	0	0.15	0	0.694	0	0	0.875	0.642	0.405	0.289	0
P06748	ENSP00000428755	Nucleophosmin (NPM) (Nucleolar phosphoprotein B23) (Nucleolar protein NO38) (Numatrin)	NPM1	K256ac		0	0	0	0.045	0	0.093	0	0.383	0	0	0.224	0.415	0.119	0.134	0.052	0.596	40.93	0.805663	0.0529804		0	0	0.224	0.23	0.119	0.1135	0.052	0.4895	0.318567		0	0	0	0	0	0.05	0	0.519	0	0.005	0	0	0	0
P54136	ENSP00000231572	Arginine--tRNA ligase, cytoplasmic (EC 6.1.1.19) (Arginyl-tRNA synthetase) (ArgRS)	RARS	K376ac		0	0	0.211	0	0.307	0	0	0	0	0.312	0.31	0.773	0.51	0	0.648	0	0	0.215662	0.681522		0	0.312	0.2605	0.773	0.4085	0	0.648	0	1
G3V2Y4	ENSP00000450930	Serine hydroxymethyltransferase (EC 2.1.2.1) (Fragment)		K38ac		0	0	0	0	0.286	0	0	0.507	0	0	0	0.224	0.249	0.296	0.118	0.263	60.7	0.517728	0.292795		0	0	0	0.224	0.2675	0.296	0.118	0.385	0.0218957		0	0.022	0.145	0	0.01	0	0	0	0	0	0.097	0.252	0	0
H0Y3Y9	ENSP00000388089	26S proteasome non-ATPase regulatory subunit 4 (Fragment)		K180ac		0	0.385	0.22	0.08	0.178	0.22	0.361	0.205	0	0.34	0.111	0.294	0.255	0.425	0.402	0.642	17.94	0.482684	0.332202		0	0.3625	0.1655	0.187	0.2165	0.3225	0.3815	0.4235	0.0141369		0	0.126	0.146	0.227	0.287	0.312	0.066	0	0	0.198	0	0.189	0.102	0.22
A8MW50	ENSP00000379385	L-lactate dehydrogenase (EC 1.1.1.27) (Fragment)		K6ac		0	0.238	0	0.089	0	0.275	0	0.26	0	0.378	0	0	0	0	0	0.096	0	0.53487	0.274204		0	0.308	0	0.089	0	0.275	0	0.178	0.894318		0	0	0	0.102	0	0	0	0.114	0	0	0	0	0	0.039
P68431	ENSP00000484841	Histone H3.1 (Histone H3/a) (Histone H3/b) (Histone H3/c) (Histone H3/d) (Histone H3/f) (Histone H3/h) (Histone H3/i) (Histone H3/j) (Histone H3/k) (Histone H3/l)	HIST1H3J,HIST1H3A,HIST1H3B,HIST1H3C,HIST1H3D,HIST1H3E,HIST1H3F,HIST1H3G,HIST1H3H,HIST1H3I	K27acK36ac		0	0.088	0.118	0.355	0	0	0	0	0	0	0.932	0.724	0	0	0.879	0	0	0.492553	0.320919		0	0.088	0.525	0.5395	0	0	0.879	0	0.894318		0	0	0.175	0.46	0.217	0.006	0	0.256	0	0	0	0.135	0	0.112
O60814	ENSP00000349430	Histone H2B type 1-K (H2B K) (HIRA-interacting protein 1)	HIST1H2BK	K20acK23ac		0	0.01	0.082	0.327	0.581	0.651	0.662	0.77	0	0.206	0.214	0.237	0.653	0.684	0.753	0.758	6.52	0.960029	0.00236463		0	0.108	0.148	0.282	0.617	0.6675	0.7075	0.764	< 0.0001		0	0.085	0.164	0.474	0	0.595	0.177	0.252	0	0.105	0.116	0.1	0.59	0.444
E7ETD8	ENSP00000390715	Serine/threonine-protein phosphatase (EC 3.1.3.16) (Fragment)		K111ac		0	0.065	0	0	0.131	0.245	0.191	0.344	0	0.036	0.062	0	0	0.037	0.208	0.287	35.01	0.742407	0.0909852		0	0.0505	0.062	0	0.131	0.141	0.1995	0.3155	0.00609055		0	0.039	0.135	0.177	0.036	0.134	0.06	0.045	0	0	0.01	0	0.201	0
D6RCB6	ENSP00000423816	Bifunctional lysine-specific demethylase and histidyl-hydroxylase MINA (Fragment)		K19ac		0	0.1	0	0.152	0.335	0.46	0.566	0.616	0	0.126	0.03	0.046	0.39	0.512	0.496	0.708	14.14	0.970595	0.00128431		0	0.113	0.03	0.099	0.3625	0.486	0.531	0.662	0.00173611		0	0.027	0	0.052	0.006	0	0.021	0	0	0	0	0.013	0.013	0.008
E7ER27	ENSP00000390208	Peroxisomal multifunctional enzyme type 2		K80ac		0	0	0.066	0.078	0.01	0	0.108	0	0	0.161	0	0	0	0.183	0	0.35	47.08	-0.558176	1		0	0.161	0.066	0.078	0.01	0.183	0.108	0.35	0.108681		0	0	0	0.02	0.074	0	0	0	0	0.355	0.033	0	0.206	0
O14980	ENSP00000385942	Exportin-1 (Exp1) (Chromosome region maintenance 1 protein homolog)	XPO1	K692ac		0	0.049	0.016	0	0.078	0.16	0.105	0.331	0	0	0	0.027	0.01	0.071	0.138	0.3	42.67	0.92029	0.00927728		0	0.049	0.016	0.027	0.044	0.1155	0.1215	0.3155	0.00550595		0	0	0.076	0	0	0	0	0.037	0	0	0	0	0.009	0.083
K7EJ68	ENSP00000465045	3-ketoacyl-CoA thiolase, mitochondrial (Fragment)		K81ac		0	0	0.01	0.035	0.103	0.165	0.216	0.351	0	0	0	0.019	0.073	0.145	0.198	0.306	38.03	0.997671	8.12953e-06		0	0	0.01	0.027	0.088	0.155	0.207	0.3285	0.00118873		0	0	0	0	0	0.003	0	0.02	0	0	0	0.009	0	0.003
P10809	ENSP00000373620	60 kDa heat shock protein, mitochondrial (60 kDa chaperonin) (Chaperonin 60) (CPN60) (Heat shock protein 60) (HSP-60) (Hsp60) (HuCHA60) (Mitochondrial matrix protein P1) (P60 lymphocyte protein)	HSPD1	K300ac		0	0.144	0	0	0.119	0.148	0.218	0.127	0	0	0.095	0.323	0.097	0.42	0.171	0.552	26.75	0.204878	0.696983		0	0.144	0.095	0.323	0.108	0.284	0.1945	0.3395	0.0610119		0	0.008	0	0	0	0	0	0	0	0.032	0.082	0	0	0.098
Q05BQ5	ENSP00000468304	MBT domain-containing protein 1	MBTD1	K573ac		0	0.005	0	0.16	0.35	0.411	0.428	0.464	0	0.032	0.032	0.278	0.496	0.444	0.491	0.655	16.6	0.977969	0.000722694		0	0.0185	0.032	0.219	0.423	0.4275	0.4595	0.5595	< 0.0001		0	0.107	0	0	0.107	0.046	0	0	0	0	0	0	0.233	0.068
Q08J23	ENSP00000264670	tRNA (cytosine(34)-C(5))-methyltransferase (EC 2.1.1.203) (Myc-induced SUN domain-containing protein) (Misu) (NOL1/NOP2/Sun domain family member 2) (Substrate of AIM1/Aurora kinase B) (tRNA (cytosine-5-)-methyltransferase) (tRNA methyltransferase 4 homolog) (hTrm4)	NSUN2	K27ac		0	0	0	0.523	0.245	0.543	0.475	0.296	0	0.214	0.42	0	0.437	0.36	0.346	0.403	28.97	0.0620092	0.907105		0	0.214	0.42	0.523	0.341	0.4515	0.4105	0.3495	0.39876		0	0	0	0.392	0.274	0.372	0.158	0.355	0	0.375	0.19	0.155	0.118	0
Q9UJX3	ENSP00000394394	Anaphase-promoting complex subunit 7 (APC7) (Cyclosome subunit 7)	ANAPC7	K262ac		0	0	0	0	0.044	0	0.105	0.062	0	0	0	0.024	0	0	0.135	0	145.13	0.752799	0.0841094		0	0	0	0.024	0.044	0	0.12	0.062	0.0463016		0	0	0	0.05	0.067	0	0	0	0	0	0	0.075	0	0
E7EWM1	ENSP00000430148	Nuclear receptor coactivator 2		K639ac		0	0.261	0.178	0.422	0.604	0.628	0.631	0.268	0	0.54	0.168	0.445	0.601	0.589	0.719	0	3.51	0.849848	0.0321258		0	0.4005	0.173	0.4335	0.6025	0.6085	0.675	0.268	0.0610119		0	0.157	0.028	0.001	0	0	0.079	0	0	0.146	0.324	0.536	0.223	0.071
Q29RF7	ENSP00000303427	Sister chromatid cohesion protein PDS5 homolog A (Cell proliferation-inducing gene 54 protein) (Sister chromatid cohesion protein 112) (SCC-112)	PDS5A	K1145ac		0	0	0	0.137	0.147	0.225	0.053	0.388	0	0.172	0	0.043	0	0.259	0.192	0.259	38.92	0.579827	0.227728		0	0.172	0	0.09	0.147	0.242	0.1225	0.3235	0.0809048		0	0	0	0.013	0.129	0.165	0	0.043	0	0.016	0	0	0	0
P13639	ENSP00000307940	Elongation factor 2 (EF-2)	EEF2	K856ac		0	0.604	0.473	0.758	0.72	0.764	0.643	0.743	0	0.723	0.731	0.23	0.809	0.774	0.707	0.805	0.2	0.675514	0.140854		0	0.6635	0.602	0.494	0.7645	0.769	0.675	0.774	0.0311508
P60903	ENSP00000357801	Protein S100-A10 (Calpactin I light chain) (Calpactin-1 light chain) (Cellular ligand of annexin II) (S100 calcium-binding protein A10) (p10 protein) (p11)	S100A10	K53ac		0	0.132	0.209	0.22	0.308	0.376	0.332	0.358	0	0.197	0.189	0.78	0.35	0.335	0.392	0.547	29.9	0.567899	0.239728		0	0.1645	0.199	0.5	0.329	0.3555	0.362	0.4525	0.0141369		0	0	0.007	0	0.065	0	0	0	0	1	0	0	0.007	0.003
P00338	ENSP00000445331	L-lactate dehydrogenase A chain (LDH-A) (EC 1.1.1.27) (Cell proliferation-inducing gene 19 protein) (LDH muscle subunit) (LDH-M) (Renal carcinoma antigen NY-REN-59)	LDHA	K221ac		0	0	0.242	0	0	0.054	0.048	0.121	0	0.09	0	0.222	0.105	0.065	0.27	0.311	922.75	-0.106671	1		0	0.09	0.242	0.222	0.105	0.0595	0.159	0.216	0.548413		0	0.228	0	0	0.166	0	0.31	0	0	0	0	0.047	0	0
Q13428	ENSP00000421655	Treacle protein (Treacher Collins syndrome protein)	TCOF1	K1077ac		0	0.456	0.247	0.608	0	0.484	0.698	0	0	0	0.135	0.611	0	0	0	0	0	0.397758	0.434828		0	0.456	0.191	0.6095	0	0.484	0.698	0	0.610492		0	0.174	0.623	0.617	0.598	0.528	0.443	0.379	0	0.099	0	0.836	0.56	0.243
P05455	ENSP00000386636	Lupus La protein (La autoantigen) (La ribonucleoprotein) (Sjoegren syndrome type B antigen) (SS-B)	SSB	K390ac		0	0	0.04	0.069	0	0.209	0	0.161	0	0.05	0	0	0.144	0.023	0.105	0.088	132.01	-0.174727	1		0	0.05	0.04	0.069	0.144	0.116	0.105	0.1245	0.0311508		0	0	0.138	0.044	0	0	0	0	0	0	0	0	0	0
P31327	ENSP00000233072	Carbamoyl-phosphate synthase [ammonia], mitochondrial (EC 6.3.4.16) (Carbamoyl-phosphate synthetase I) (CPSase I)	CPS1	K1478ac		0	0.076	0.046	0.021	0.165	0.119	0.189	0.264	0	0.091	0.031	0.047	0.116	0.112	0.145	0.253	55.41	0.963858	0.00193575		0	0.0835	0.0385	0.034	0.1405	0.1155	0.167	0.2585	0.0141369		0	0.045	0.04	0.055	0.032	0	0	0	0	0.112	0.021	0.072	0.016	0.044
Q9UJX2	ENSP00000378350	Cell division cycle protein 23 homolog (Anaphase-promoting complex subunit 8) (APC8) (Cyclosome subunit 8)	CDC23	K466ac		0	0.093	0.055	0.304	0.142	0.064	0.085	0.15	0	0.078	0	0.144	0.027	0.06	0.088	0.113	160.17	0.783657	0.0651436		0	0.0855	0.055	0.224	0.0845	0.062	0.0865	0.1315	0.178869		0	0.137	0	0.197	0	0.091	0	0	0	0	0.027	0	0.113	0.032
J3KS01	ENSP00000486929	YTH domain-containing protein 1 (Fragment)		K30ac		0	0.855	0.586	0.336	0	0.067	0.055	0.245	0	0	0.079	0.223	0.085	0	0.23	0	62.6	-0.14584	1		0	0.855	0.3325	0.2795	0.085	0.067	0.1425	0.245	0.719544
Q09472	ENSP00000263253	Histone acetyltransferase p300 (p300 HAT) (EC 2.3.1.48) (E1A-associated protein p300)	EP300	K1768ac		0	0.024	0.16	0.13	0.147	0.579	0.645	0.584	0	0.006	0.009	0.038	0.129	0.549	0.826	0.207	16.84	0.855987	0.0296164		0	0.015	0.0845	0.084	0.138	0.564	0.7355	0.3955	0.00550595		0	0.51	0	0.023	0.129	0	0.165	0.821	0	0.032	0	0.009	0.59	0
O15355	ENSP00000342778	Protein phosphatase 1G (EC 3.1.3.16) (Protein phosphatase 1C) (Protein phosphatase 2C isoform gamma) (PP2C-gamma) (Protein phosphatase magnesium-dependent 1 gamma)	PPM1G	K518ac		0	0	0.071	0	0	0	0.476	0	0	0	0	0	0.668	0.489	0	0	82.34	-0.249412	1		0	0	0.071	0	0.668	0.489	0.476	0	0.506555		0	0	0	0.138	0.715	0.762	0	0.414	0	0	0	0.082	0.303	0.05
Q09472	ENSP00000263253	Histone acetyltransferase p300 (p300 HAT) (EC 2.3.1.48) (E1A-associated protein p300)	EP300	K1703ac		0	0	0	0.08	0.061	0.061	0.231	0.436	0	0	0.089	0	0.069	0.045	0.313	0.132	30.77	0.590702	0.217003		0	0	0.089	0.08	0.065	0.053	0.272	0.284	0.0809048		0	0	0	0	0.719	0	0	0	0	0	0	0	0	0
Q9H444	ENSP00000217402	Charged multivesicular body protein 4b (Chromatin-modifying protein 4b) (CHMP4b) (SNF7 homolog associated with Alix 1) (SNF7-2) (hSnf7-2) (Vacuolar protein sorting-associated protein 32-2) (Vps32-2) (hVps32-2)	CHMP4B	K0acK5ac		0	0.526	0.628	0.694	0.801	0.732	0.701	0.792	0	0.713	0.695	0.829	0.727	0.644	0.73	0.636	0.32	0.899838	0.0145462		0	0.6195	0.6615	0.7615	0.764	0.688	0.7155	0.714	0.108681		0	0.143	0.074	0.124	0.113	0.11	0.238	0.15	0	0.296	0.123	0.173	0.125	0.173
Q15459	ENSP00000215793	Splicing factor 3A subunit 1 (SF3a120) (Spliceosome-associated protein 114) (SAP 114)	SF3A1	K485ac		0	0.06	0.094	0.019	0.476	0.418	0.315	0.08	0	0	0.08	0	0.318	0.447	0.373	0.423	42.68	0.730136	0.0994129		0	0.06	0.087	0.019	0.397	0.4325	0.344	0.2515	0.108681		0	0.086	0.061	0.133	0.189	0.153	0.116	0.145	0	1	0	0.211	0.085	0.073
E7EN20	ENSP00000412077	E3 ubiquitin-protein ligase TRIM33		K860ac		0	0.028	0.081	0.136	0.442	0.584	0	0.441	0	0	0.13	0.248	0	0.621	0.514	0	21.31	0.20013	0.703813		0	0.028	0.1055	0.192	0.442	0.6025	0.514	0.441	0.0141369		0	0.588	0.554	0.474	0.514	0.505	0.569	0.459	0	0.589	0	0.426	0.609	0.356
A0A087WWU8	ENSP00000480520	Tropomyosin alpha-3 chain	TPM3	K112ac		0	0.11	0.194	0.079	0.028	0.013	0.051	0.069	0	0.057	0.062	0.379	0.02	0.007	0.249	0.262	0	0.145199	0.783733		0	0.0835	0.128	0.229	0.024	0.01	0.15	0.1655	0.275099
E7EPL9	ENSP00000426272	Peroxisomal multifunctional enzyme type 2		K400ac		0	0	0.162	0.017	0.142	0.088	0.143	0.087	0	0.01	0.068	0.125	0	0.068	0.047	0.282	231.17	0.0557561	0.916452		0	0.01	0.115	0.071	0.142	0.078	0.095	0.1845	0.0311508		0	0.287	0.212	0.094	0	0	0.4	0.189	0	0.113	0	0	0	0.119
M0QXE6	ENSP00000469115	DNA polymerase delta catalytic subunit (Fragment)		K267ac		0	0.383	0.278	0.449	0.599	0.583	0.54	0.583	0	0.349	0.249	0.199	0.52	0.604	0.657	0.671	2.47	0.889096	0.0177677		0	0.366	0.2635	0.324	0.5595	0.5935	0.5985	0.627	0.00173611		0	0.007	0	0.113	0	0.222	0.104	0.066	0	0	0.093	0.171	0.125	0.311
P31948	ENSP00000305958	Stress-induced-phosphoprotein 1 (STI1) (Hsc70/Hsp90-organizing protein) (Hop) (Renal carcinoma antigen NY-REN-11) (Transformation-sensitive protein IEF SSP 3521)	STIP1	K529ac		0	0.102	0.002	0.009	0.069	0.046	0.1	0.323	0	0	0.04	0	0.109	0.108	0.204	0.309	39.85	0.841825	0.0355501		0	0.102	0.021	0.009	0.089	0.077	0.152	0.316	0.0610119		0	0.006	0.028	0	0	0	0	0	0	0	0	0	0	0
O60814	ENSP00000349430	Histone H2B type 1-K (H2B K) (HIRA-interacting protein 1)	HIST1H2BK	K12acK15acK16ac		0	0.088	0.094	0.422	0.751	0.79	0.821	0.867	0	0.106	0.114	0.506	0.783	0.822	0.848	0.886	4.17	0.998045	5.73009e-06		0	0.097	0.104	0.464	0.767	0.806	0.8345	0.8765	< 0.0001		0	0.426	0.449	0.443	0.339	0.302	0.303	0.315	0	0.438	0.454	0.424	0.349	0.315
O60814	ENSP00000349430	Histone H2B type 1-K (H2B K) (HIRA-interacting protein 1)	HIST1H2BK	K16acK20acK23ac		0	0.052	0.081	0.335	0.706	0.763	0.796	0.849	0	0.06	0.049	0.442	0.742	0.797	0.827	0.871	5.02	0.99528	3.33689e-05		0	0.056	0.065	0.3885	0.724	0.78	0.8115	0.86	< 0.0001		0	0.258	0.281	0.435	0.264	0.262	0.303	0.284	0	0.231	0.292	0.39	0.332	0.244
H0YKX3	ENSP00000452975	PCNA-associated factor		K65ac		0	0	0	0.13	0.334	0	0	0.833	0	0	0	0.516	0	0	0	0	30.51	-0.0438974	1		0	0	0	0.323	0.334	0	0	0.833	0.197013		0	0.014	0	0	0	0.059	0	0.005	0	0.077	0.034	0	0	0.079
P60174	ENSP00000484435	Triosephosphate isomerase (TIM) (EC 5.3.1.1) (Triose-phosphate isomerase)	TPI1	K105ac		0	0.382	0	0	0.094	0.293	0.628	0	0	0.469	0.144	0	0.538	0.337	0.455	0.552	18.49	0.464761	0.353054		0	0.4255	0.144	0	0.316	0.315	0.5415	0.552	0.0809048		0	0.062	0.535	0.136	0.6	0.277	0	0.431	0	0	0	0	0.604	0
Q99879	ENSP00000477907	Histone H2B type 1-M (Histone H2B.e) (H2B/e)	HIST1H2BM	K12acK15acK16ac		0	0.059	0.084	0.44	0.769	0.819	0.852	0.897	0	0.089	0.1	0.558	0.81	0.862	0.901	0.914	3.93	0.996293	2.05913e-05		0	0.074	0.092	0.499	0.7895	0.8405	0.8765	0.9055	< 0.0001		0	0.311	0.451	0.355	0.232	0.153	0.237	0.201	0	0.471	0.381	0.275	0.306	0.24
F5H2X7	ENSP00000439244	Cip1-interacting zinc finger protein	CIZ1	K289ac		0	0.014	0	0.235	0.022	0	0	0	0	0	0.249	0	0	0.056	0	0	0	-0.206629	1		0	0.014	0.249	0.235	0.022	0.056	0	0	0.610492		0	0	0.221	0.23	0.107	0	0	0.163	0	0.041	0.239	0	0.276	0
Q9NPJ3	ENSP00000230048	Acyl-coenzyme A thioesterase 13 (Acyl-CoA thioesterase 13) (EC 3.1.2.-) (Thioesterase superfamily member 2) [Cleaved into: Acyl-coenzyme A thioesterase 13, N-terminally processed]	ACOT13	K126ac		0	0.028	0	0	0.056	0.031	0.065	0.584	0	0	0	0.037	0.42	0.001	0.379	0.191	30.06	0.246047	0.638378		0	0.028	0	0.037	0.238	0.016	0.222	0.3875	0.0460634		0	0	0.174	0.017	0.019	0	0	0	0	0.245	0	0	0	0
B4E135	ENSP00000445928	DNA ligase 1 (cDNA FLJ52385, highly similar to DNA ligase 1 (EC 6.5.1.1))	LIG1	K186ac		0	0	0.061	0	0	0	0.133	0	0	0	0.184	0	0	0.258	0.816	0	570.92	0.915816	0.0103321		0	0	0.1225	0	0	0.258	0.4745	0	0.315659		0	0	0.121	0	0.096	0.213	0	0.066	0	0.122	0.063	0.036	0.233	0.194
P00966	ENSP00000361471	Argininosuccinate synthase (EC 6.3.4.5) (Citrulline--aspartate ligase)	ASS1	K111ac		0	0.012	0.012	0.022	0	0.029	0	0.034	0	0.048	0	0.058	0.007	0	0.037	0.271	679.3	0.615678	0.193172		0	0.03	0.012	0.04	0.007	0.029	0.037	0.1525	0.108681		0	0	0	0	0	0	0	0	0	0	0	0.012	0.032	0
B5MD58	ENSP00000379106	Sterol regulatory element-binding protein 1		K58ac		0	0.085	0.2	0.153	0.438	0	0	0	0	0.38	0.224	0	0	0	0	0	0	0.0695912	0.895782		0	0.2325	0.212	0.153	0.438	0	0	0	0.352425		0	0.455	0.646	0	0.627	0.664	0.274	0.388	0	0	0.817	0.802	0.666	0.787
A0A087WV77	ENSP00000479245	Deleted.		K32ac		0	0.032	0.252	0.246	0.175	0.307	0.131	0	0	0.252	0.28	0.287	0.427	0.284	0.322	0.686	18.52	-0.0569927	1		0	0.142	0.266	0.2665	0.301	0.2955	0.2265	0.686	0.0311508		0	0.078	0.353	0.236	0.343	0.032	0.47	0.496	0	0	0	0.315	0.263	0.138
A0A087WWU8	ENSP00000480520	Tropomyosin alpha-3 chain	TPM3	K193ac		0	0.013	0	0.266	0.128	0.055	0.197	0.301	0	0.376	0.096	0.229	0.178	0.188	0.179	0.356	45.75	0.46205	0.356247		0	0.1945	0.096	0.2475	0.153	0.1215	0.188	0.3285	0.178869		0	0	0	0.016	0	0.017	0.029	0.03	0	0.156	0	0	0.022	0.088
P33778	ENSP00000482674	Histone H2B type 1-B (Histone H2B.1) (Histone H2B.f) (H2B/f)	HIST1H2BB	K12acK15acK16ac		0	0.1	0.098	0.421	0.755	0.793	0.823	0.873	0	0.112	0.124	0.519	0.793	0.825	0.852	0.893	4.07	0.997176	1.1947e-05		0	0.106	0.111	0.47	0.774	0.809	0.8375	0.883	< 0.0001		0	0.414	0.435	0.443	0.31	0.276	0.277	0.312	0	0.42	0.438	0.435	0.345	0.297
G3V295	ENSP00000450528	Proteasome subunit alpha type (EC 3.4.25.1)		K180ac		0	0.035	0	0.11	0.081	0.233	0.023	0.265	0	0.264	0.018	0.296	0	0.065	0.066	0.243	55.12	0.370186	0.470085		0	0.1495	0.018	0.203	0.081	0.149	0.0445	0.254	0.275099		0	0.065	0.528	0.036	0.102	0.156	0.075	0	0	0	0	0.062	0.086	0.722
Q9H6F5	ENSP00000227520	Coiled-coil domain-containing protein 86 (Cytokine-induced protein with coiled-coil domain)	CCDC86	K224ac		0	0.037	0.021	0.236	0.408	0.453	0.487	0.558	0	0.034	0.05	0.297	0.467	0.49	0.501	0.549	14.08	0.993319	6.68065e-05		0	0.0355	0.0355	0.2665	0.4375	0.4715	0.494	0.5535	0.00118873		0	0.145	0	0	0.064	0	0.073	0.022	0	0.104	0.094	0	0.197	0
H3BM89	ENSP00000454281	60S ribosomal protein L4 (Ribosomal protein L4, isoform CRA_a)	RPL4	K316ac		0	0	0.087	0.072	0.197	0.428	0.447	0.447	0	0.056	0.078	0.204	0.235	0.381	0.451	0.56	21.75	0.95286	0.00328094		0	0.056	0.0825	0.138	0.216	0.4045	0.449	0.5035	< 0.0001		0	0	0	0.092	0.025	0.028	0.066	0.03	0	0	0	0.007	0	0.054
P17096	ENSP00000399888	High mobility group protein HMG-I/HMG-Y (HMG-I(Y)) (High mobility group AT-hook protein 1) (High mobility group protein A1) (High mobility group protein R)	HMGA1	K14ac		0	0.035	0	0.107	0.317	0.381	0.387	0.473	0	0	0	0.093	0.296	0.39	0.473	0.46	25.86	0.986984	0.000253028		0	0.035	0	0.1	0.3065	0.3855	0.43	0.4665	0.00276959		0	0	0	0.014	0.012	0	0.056	0.009	0	0.008	0	0.063	0.022	0.076
Q99880	ENSP00000366618	Histone H2B type 1-L (Histone H2B.c) (H2B/c)	HIST1H2BL	K5ac		0	0.017	0	0.182	0.384	0.424	0.459	0.547	0	0.058	0.03	0.238	0.432	0.475	0.497	0.562	15.99	0.996767	1.56593e-05		0	0.0375	0.03	0.21	0.408	0.4495	0.478	0.5545	0.000396825		0	0.007	0.038	0.026	0.046	0	0.024	0.084	0	0.014	0.022	0.073	0.067	0.022
H0YNW5	ENSP00000454183	Deoxyuridine 5'-triphosphate nucleotidohydrolase, mitochondrial	DUT	K165ac		0	0.056	0.003	0.094	0.314	0.427	0.517	0.549	0	0	0.068	0.085	0.39	0.459	0.501	0.544	17	0.982793	0.000441566		0	0.056	0.0355	0.0895	0.352	0.443	0.509	0.5465	0.000396825		0	0	0.061	0.41	0	0	0	0	0	0.086	0.041	0	0	0.503
C9J1H7	ENSP00000392747	Nucleolin (Fragment)		K62ac		0	0.018	0.012	0.168	0.407	0.435	0.456	0.526	0	0.06	0.071	0.152	0.403	0.471	0.51	0.554	16.61	0.992393	8.65753e-05		0	0.039	0.0415	0.16	0.405	0.453	0.483	0.54	< 0.0001
Q9Y2W1	ENSP00000433825	Thyroid hormone receptor-associated protein 3 (Thyroid hormone receptor-associated protein complex 150 kDa component) (Trap150)	THRAP3	K526ac		0	0.064	0.112	0.2	0.372	0.43	0.487	0.565	0	0	0.054	0.255	0.383	0.495	0.554	0.586	14.33	0.987604	0.000229545		0	0.064	0.083	0.2275	0.3775	0.4625	0.5205	0.5755	< 0.0001		0	0	0	0.048	0.105	0.032	0	0	0	0	0.174	0	0.051	0
P25705	ENSP00000381736	ATP synthase subunit alpha, mitochondrial	ATP5A1	K538ac		0	0	0	0	0.041	0.176	0.22	0.273	0	0	0.013	0.044	0.033	0.081	0.116	0.186	67.25	0.949942	0.00369594		0	0	0.013	0.044	0.037	0.1285	0.168	0.2295	0.00276959		0	0.069	0	0.008	0.063	0.294	0	0.161	0	0.091	0	0.09	0	0
A0A087WYL7	ENSP00000481920	Mediator of RNA polymerase II transcription subunit 6 (Mediator complex subunit 6)	MED6	K235acK240ac		0	0.025	0.005	0.279	0.499	0.667	0.738	0.742	0	0.145	0.021	0.401	0.825	0.751	0.871	0.82	5.9	0.970019	0.00133485		0	0.085	0.013	0.34	0.662	0.709	0.8045	0.781	0.00173611		0	0.411	0.341	0.431	0.291	0.3	0.312	0.313	0	0.452	0.394	0.363	0.333	0.31
Q92793	ENSP00000262367	CREB-binding protein (EC 2.3.1.48)	CREBBP	K1591acK1594acK1596ac		0	0.054	0.025	0.366	0.817	0.926	0.752	0	0	0.071	0.151	0.624	0.809	0	0	0	5.19	0.315616	0.542296		0	0.0625	0.088	0.495	0.813	0.926	0.752	0	0.212486		0	0.386	0.509	0.475	0.363	0.303	0.32	0.342	0	0.469	0.471	0.45	0.409	0.3
F5H7D6	ENSP00000442594	Transducin-like enhancer protein 3	TLE3	K168ac		0	0.028	0	0.105	0.307	0.357	0.395	0.215	0	0.09	0	0.163	0.453	0.397	0.457	0.505	21.84	0.910299	0.0117086		0	0.059	0	0.134	0.38	0.377	0.426	0.36	0.0460634		0	0.091	0.037	0.014	0.052	0	0.014	0.011	0	0.067	0	0	0.142	0
B7WNR0	ENSP00000384695	Serum albumin		K113ac		0	0.093	0.216	0.375	0.188	0.142	0.148	0.429	0	0.13	0.254	0.033	0.377	0.3	0.374	0.296	33.68	0.165545	0.753951		0	0.1115	0.235	0.204	0.2825	0.221	0.261	0.3625	0.0141369		0	0.118	0.192	0.244	0.182	0.419	0.307	0	0	0.722	0.205	0.342	0.137	0.351
O00299	ENSP00000484581	Chloride intracellular channel protein 1 (Chloride channel ABP) (Nuclear chloride ion channel 27) (NCC27) (Regulatory nuclear chloride ion channel protein) (hRNCC)	CLIC1	K137ac		0	0.647	0.7	0.042	0	0	0.823	0.444	0	0	0	0.668	0.117	0.262	0.545	0.753	14.69	0.0405791	0.939165		0	0.647	0.7	0.355	0.117	0.262	0.684	0.5985	0.719544
B0YJC4	ENSP00000435613	Vimentin (Vimentin variant 3)	VIM	K293ac		0	0.031	0.018	0	0	0.244	0.264	0.209	0	0	0	0.069	0.196	0.194	0.26	0.21	47.65	0.767571	0.0747567		0	0.031	0.018	0.069	0.196	0.219	0.262	0.2095	0.00550595		0	0	0	0.064	0	0	0	0	0	0.117	0	0	0	0
B4DV51	ENSP00000441210	GTP-binding nuclear protein Ran	RAN	K10ac		0	0	0.113	0.063	0	0.099	0.18	0.049	0	0.03	0.034	0.07	0.116	0.121	0.134	0.124	90.13	0.456344	0.363001		0	0.03	0.0735	0.0665	0.116	0.11	0.157	0.0865	0.0311508		0	0.005	0	0	0	0	0	0	0	0.023	0	0	0	0.014
E9PC52	ENSP00000386068	Histone-binding protein RBBP7	RBBP7	K0acK3ac		0	0	0.013	0.168	0.369	0.421	0.442	0.517	0	0.021	0.029	0.208	0.461	0.461	0.506	0.544	17.37	0.995376	3.2016e-05		0	0.021	0.021	0.188	0.415	0.441	0.474	0.5305	0.00118873		0	0.158	0.138	0.177	0.089	0.098	0.555	0.084	0	0.557	0.382	0.079	0.011	0.064
B5MBX1	ENSP00000384671	Protein Jade-2		K31acK37ac		0	0.093	0.089	0.288	0.608	0.676	0.681	0.312	0	0.116	0.215	0.401	0.668	0.704	0.726	0	5.93	0.899012	0.0147828		0	0.1045	0.152	0.3445	0.638	0.69	0.7035	0.312	0.0141369		0	0.402	0.453	0.437	0.316	0.278	0.305	0.309	0	0.417	0.457	0.406	0.289	0.281
P51858	ENSP00000443120	Hepatoma-derived growth factor (HDGF) (High mobility group protein 1-like 2) (HMG-1L2)	HDGF	K125ac		0	0.027	0.239	0	0.094	0	0.117	0.185	0	0.129	0	0.413	0.015	0.074	0.041	0.495	122.81	0.0369914	0.944538		0	0.078	0.239	0.413	0.0545	0.074	0.079	0.34	0.275099
A0A024QZP7	ENSP00000397973	Cell division cycle 2, G1 to S and G2 to M, isoform CRA_a (Cyclin-dependent kinase 1)	CDK1	K-1acK5ac		0	0	0	0.163	0.277	0.328	0.436	0.493	0	0	0.043	0.193	0.271	0.349	0.398	0.494	25.37	0.993396	6.52786e-05		0	0	0.043	0.178	0.274	0.3385	0.417	0.4935	0.00118873		0	0	0	0.053	0	0.041	0.027	0	0	0	0.002	0	0.021	0.021
K7ELW0	ENSP00000466242	Protein deglycase DJ-1	PARK7	K111ac		0	0	0	0.097	0	0.287	0.012	0.084	0	0	0.184	0.222	0.156	0.099	0	0.318	187.25	0.215419	0.68187		0	0	0.184	0.1595	0.156	0.193	0.012	0.201	0.134625		0	0	0.077	0.234	0.045	0.192	0	0	0	0	0.171	0	0	0.076
O60814	ENSP00000349430	Histone H2B type 1-K (H2B K) (HIRA-interacting protein 1)	HIST1H2BK	K15acK16ac		0	0.061	0.069	0.344	0.638	0.677	0.712	0.78	0	0.097	0.102	0.304	0.683	0.719	0.756	0.09	5.9	0.697935	0.123084		0	0.079	0.0855	0.324	0.6605	0.698	0.734	0.435	0.00550595		0	0.315	0.322	0.373	0.243	0.212	0.219	0.235	0	0.327	0.339	0.364	0.354	0.211
E9PS50	ENSP00000432096	40S ribosomal protein S13 (Fragment)		K26ac		0	0	0.073	0.055	0.256	0	0.107	0	0	0.068	0.071	0.45	0	0	0.056	0.055	719.66	-0.0755751	1		0	0.068	0.072	0.2525	0.256	0	0.0815	0.055	0.617989		0	0	0	0	0	0	0	0.305	0	0.148	0	0.15	0.164	0.049
P31327	ENSP00000233072	Carbamoyl-phosphate synthase [ammonia], mitochondrial (EC 6.3.4.16) (Carbamoyl-phosphate synthetase I) (CPSase I)	CPS1	K918ac		0	0.111	0.237	0	0	0.148	0.087	0.084	0	0.043	0	0	0.109	0.014	0.044	0	183.79	-0.302293	1		0	0.077	0.237	0	0.109	0.081	0.0655	0.084	0.617989		0	0	0	0.018	0	0.161	0	0	0	0	0	0.005	0	0
F6SQZ1	ENSP00000404973	Tuftelin-interacting protein 11 (Fragment)	TFIP11	K85ac		0	0.523	0.604	0.581	0.7	0.555	0.753	0.57	0	0.52	0.547	0.526	0.772	0.696	0.644	0.675	0.49	0.931531	0.00687155		0	0.5215	0.5755	0.5535	0.736	0.6255	0.6985	0.6225	0.0610119		0	0	0	0.16	0	0.16	0	0	0	0	0	0.097	0.224	0.048
P05783	ENSP00000373489	Keratin, type I cytoskeletal 18 (Cell proliferation-inducing gene 46 protein) (Cytokeratin-18) (CK-18) (Keratin-18) (K18)	KRT18	K425ac		0	0.196	0.112	0.211	0.252	0.35	0.394	0.509	0	1	0.118	0.084	0.291	0.393	0.41	0.486	36.3	0.399306	0.432874		0	0.598	0.115	0.1475	0.2715	0.3715	0.402	0.4975	0.0610119		0	0.2	0.127	0.29	0.173	0.187	0.094	0.296	0	0.028	0.135	0.184	0.066	0.079
P49748	ENSP00000349297	Very long-chain specific acyl-CoA dehydrogenase, mitochondrial (VLCAD) (EC 1.3.8.9)	ACADVL	K277ac		0	0	0.001	0.034	0.004	0.089	0.091	0.14	0	0.035	0.005	0.038	0.103	0.091	0.1	0.222	83.38	0.842443	0.0352809		0	0.035	0.003	0.036	0.0535	0.09	0.0955	0.181	0.000396825		0	0.089	0.209	0.036	0.083	0.118	0.02	0.003	0	0.043	0.104	0.008	0.001	0.061
A0A087X1N2	ENSP00000484333	CCAAT/enhancer-binding protein zeta		K694ac		0	0.005	0	0.092	0.056	0.15	0.181	0.246	0	0.019	0.096	0.102	0.111	0.147	0.189	0.273	47.32	0.932135	0.00675222		0	0.012	0.096	0.097	0.0835	0.1485	0.185	0.2595	0.00173611		0	0	0.102	0	0.057	0.12	0	0.021	0	0.097	0.075	0.098	0.003	0.035
P62913	ENSP00000363676	60S ribosomal protein L11 (CLL-associated antigen KW-12)	RPL11	K51ac		0	0.133	0.002	0.176	0.234	0.232	0.079	0.027	0	0.28	0.197	0.399	0.141	0.177	0.367	0.114	1837.89	0.319163	0.537512		0	0.2065	0.0995	0.2875	0.1875	0.2045	0.223	0.0705	0.719544		0	0.076	0	0.137	0.111	0.02	0.214	0	0	0.054	0.271	0.224	0	0.111
M0QZD9	ENSP00000470481	Bromodomain-containing protein 4 (Fragment)		K345ac		0	0.093	0.013	0.009	0.473	0.406	0.453	0.52	0	0	0.083	0.234	0.294	0.389	0.394	0.537	20.76	0.862142	0.0271973		0	0.093	0.048	0.1215	0.3835	0.3975	0.4235	0.5285	0.000396825		0	0	1	0	0	0.265	0	0	0	0.704	0	0	0.175	0
P78347	ENSP00000460070	General transcription factor II-I (GTFII-I) (TFII-I) (Bruton tyrosine kinase-associated protein 135) (BAP-135) (BTK-associated protein 135) (SRF-Phox1-interacting protein) (SPIN) (Williams-Beuren syndrome chromosomal region 6 protein)	GTF2I	K449ac		0	0	0	0	0.09	0.126	0.113	0.009	0	0	0.013	0	0.155	0.156	0.216	0.312	36.93	0.518206	0.29227		0	0	0.013	0	0.1225	0.141	0.1645	0.1605	0.0108698		0	0	0	0	0	0	0	0	0	0	0.013	0	0	0
E7EMB3	ENSP00000387065	Calmodulin		K68ac		0	0.002	0.385	0.027	0	0.026	0.35	0.294	0	0.446	0.395	0.137	0.236	0.056	0.158	0.214	0	0.287006	0.581311		0	0.224	0.39	0.082	0.236	0.041	0.254	0.254	0.318567		0	0.149	0.476	0	0.107	0.159	1	0.058	0	0.544	0	0.109	0.061	0.044
P63173	ENSP00000434243	60S ribosomal protein L38	RPL38	K66ac		0	0	0	0.051	0.065	0.099	0.142	0.171	0	0.103	0.009	0.285	0.024	0.074	0.152	0.048	67.44	0.165672	0.753766		0	0.103	0.009	0.168	0.0445	0.0865	0.147	0.1095	0.178869		0	0.115	0	0.043	0	0.08	0	0.065	0	0	0.087	0.085	0.005	0
A0A0A0MRM9	ENSP00000359024	Nucleolar and coiled-body phosphoprotein 1 (Fragment)		K191ac		0	0.019	0.081	0.163	0.346	0.455	0.486	0.531	0	0	0	0.112	0.393	0.43	0.456	0.604	16.76	0.983746	0.000394132		0	0.019	0.081	0.1375	0.3695	0.4425	0.471	0.5675	< 0.0001		0	0.075	0.569	0.051	0	0.036	0.057	0.042	0	0.074	0.027	0.055	0.025	0.02
B4DEB1	ENSP00000355779	Histone H3	H3F3A	K79ac		0	0.136	0	0	0	0	0.202	0	0	0.519	0	0.135	0	0.142	0	0.18	75.3	0.294175	0.571467		0	0.3275	0	0.135	0	0.142	0.202	0.18	0.308325		0	0.37	0	0	0.531	0	0.5	0.361	0	0	0	0	0	0
B1AH99	ENSP00000414852	Myosin-9 (Fragment)	MYH9	K73ac		0	0.028	0.117	0	0.135	0.006	0.054	0.32	0	0.205	0.159	0.369	0	0.079	0.118	0.332	57.36	0.313847	0.544686		0	0.1165	0.138	0.369	0.135	0.0425	0.086	0.326	0.548413		0	0.055	0	0.176	0	0.06	0	0	0	0.006	0	0	0	0
P43686	ENSP00000487367	26S protease regulatory subunit 6B (26S proteasome AAA-ATPase subunit RPT3) (MB67-interacting protein) (MIP224) (Proteasome 26S subunit ATPase 4) (Tat-binding protein 7) (TBP-7)	PSMC4	K417ac		0	0	0	0	0.113	0.155	0.142	0.257	0	0	0	0	0.08	0.137	0.144	0.246	45.73	0.992989	7.3561e-05		0	0	0	0	0.0965	0.146	0.143	0.2515	0.0116027		0	0	0.003	0	0	0.07	0	0	0	0.142	0.032	0	0	0
B4DNK4	ENSP00000373745	Pyruvate kinase (EC 2.7.1.40)	PKM	K230ac		0	0.038	0.053	0.171	0.202	0.092	0.055	0.226	0	0.134	0.224	0.12	0.486	0.133	0.17	0.205	78.56	0.604257	0.203929		0	0.086	0.1385	0.1455	0.344	0.1125	0.1125	0.2155	0.134625		0	0	0.142	0.183	0.059	0.103	0.222	0.31	0	0	0	0.023	0.156	0
P35579	ENSP00000216181	Myosin-9 (Cellular myosin heavy chain, type A) (Myosin heavy chain 9) (Myosin heavy chain, non-muscle IIa) (Non-muscle myosin heavy chain A) (NMMHC-A) (Non-muscle myosin heavy chain IIa) (NMMHC II-a) (NMMHC-IIA)	MYH9	K1440ac		0	0	0.019	0	0	0.07	0.028	0.087	0	0	0	0	0	0.028	0.142	0.148	57.35	0.671382	0.144241		0	0	0.019	0	0	0.049	0.085	0.1175	0.0239258		0	0	0	0	0.115	0	0	0	0	0	0	0	0	0
E9PL69	ENSP00000431464	Ribonucleoside-diphosphate reductase large subunit	RRM1	K273ac		0	0.168	0	0.096	0.069	0	0.187	0.586	0	0	0	0.072	0.137	0.307	0.146	0.086	54.94	-0.0651251	1		0	0.168	0	0.084	0.103	0.307	0.1665	0.336	0.0460634		0	0.046	0.266	0	0.462	0	0.052	0.12	0	0.378	0	0.235	0.026	0.026
A0A0A0MRM9	ENSP00000359024	Nucleolar and coiled-body phosphoprotein 1 (Fragment)		K31ac		0	0	0	0	0	0.142	0	0.169	0	0	0	0	0.101	0	0.131	0.105	105.05	0.156002	0.767895		0	0	0	0	0.101	0.142	0.131	0.137	0.0239258		0	0.178	0.055	0	0.01	0	0	0	0	0	0	0	0	0
P13645	ENSP00000269576	Keratin, type I cytoskeletal 10 (Cytokeratin-10) (CK-10) (Keratin-10) (K10)	KRT10	K8ac		0	0	0	0	0.172	0.143	0.269	0.442	0	0	0	0.183	0.178	0.227	0.229	0.292	59.51	0.814538	0.0484045		0	0	0	0.183	0.175	0.185	0.249	0.367	0.00508587		0	0	0.023	0.024	0.011	0	0.086	0.063	0	0	0	0	0.078	0
P60903	ENSP00000357801	Protein S100-A10 (Calpactin I light chain) (Calpactin-1 light chain) (Cellular ligand of annexin II) (S100 calcium-binding protein A10) (p10 protein) (p11)	S100A10	K36ac		0	0.079	0.178	0.194	0.144	0.507	0.148	0.42	0	0.166	0.353	0.274	0.215	0.458	0.459	0.521	20	0.80147	0.055209		0	0.1225	0.2655	0.234	0.1795	0.4825	0.3035	0.4705	0.0311508		0	0.071	0.142	0.091	0.099	0.096	0.078	0.12	0	0.119	0.122	0.108	0.26	0.314
Q8WW12	ENSP00000265260	PEST proteolytic signal-containing nuclear protein (PCNP) (PEST-containing nuclear protein)	PCNP	K63ac		0	0.277	0.265	0.784	0.747	0.531	0.323	0.842	0	0.727	0.575	0.623	0.88	0.379	0.245	0.684	0.71	0.687527	0.131204		0	0.502	0.42	0.7035	0.8135	0.455	0.284	0.763	0.39876		0	0	0	0	0	0.136	0.034	0	0	0.05	0	0	0	0.054
A0A087WYT3	ENSP00000482075	Prostaglandin E synthase 3	PTGES3	K36ac		0	0	0	0	0	0.03	0.057	0.109	0	0	0	0	0.041	0.058	0.1	0.117	81.6	0.921721	0.0089515		0	0	0	0	0.041	0.044	0.0785	0.113	0.0052759		0	0	0	0	0	0	0	0	0	0	0	0	0	0
P78417	ENSP00000358727	Glutathione S-transferase omega-1 (GSTO-1) (EC 2.5.1.18) (Glutathione S-transferase omega 1-1) (GSTO 1-1) (Glutathione-dependent dehydroascorbate reductase) (EC 1.8.5.1) (Monomethylarsonic acid reductase) (MMA(V) reductase) (EC 1.20.4.2) (S-(Phenacyl)glutathione reductase) (SPG-R)	GSTO1	K159ac		0	0	0	0	0.029	0.064	0.139	0.234	0	0.015	0.014	0.053	0.046	0.067	0.117	0.199	46.3	0.972853	0.00109545		0	0.015	0.014	0.053	0.0375	0.0655	0.128	0.2165	0.00173611		0	0.094	0	0.253	0.122	0.283	0.274	0.237	0	0.006	0.083	0.086	0.206	0.24
P07900	ENSP00000216281	Heat shock protein HSP 90-alpha (Heat shock 86 kDa) (HSP 86) (HSP86) (Lipopolysaccharide-associated protein 2) (LAP-2) (LPS-associated protein 2) (Renal carcinoma antigen NY-REN-38)	HSP90AA1	K406ac		0	0	0	0	0	0.015	0.052	0.145	0	0	0	0	0.032	0.054	0.086	0.15	71.46	0.945535	0.00436891		0	0	0	0	0.032	0.0345	0.069	0.1475	0.0052759		0	0	0.251	0	0	0	0	0	0	0	0.043	0	0	0
D6R970	ENSP00000423356	Activated RNA polymerase II transcriptional coactivator p15		K34ac		0	0	0	0	0.175	0.257	0.411	0.463	0	0.024	0	0	0.152	0.256	0.319	0.486	30.35	0.982947	0.000433739		0	0.024	0	0	0.1635	0.2565	0.365	0.4745	0.0108698		0	0.006	0	0	0	0	0	0	0	0	0	0.192	0.198	0
Q15067	ENSP00000301608	Peroxisomal acyl-coenzyme A oxidase 1 (AOX) (EC 1.3.3.6) (Palmitoyl-CoA oxidase) (Straight-chain acyl-CoA oxidase) (SCOX)	ACOX1	K436ac		0	0.021	0.19	0.117	0	0	0.104	0.208	0	0.276	0.089	0.239	0.03	0	0.206	0.053	113.16	0.171115	0.745833		0	0.1485	0.1395	0.178	0.03	0	0.155	0.1305	1		0	0.059	0	0	0.202	0	0	0	0	0	0	0	0	0
P11388	ENSP00000411532	DNA topoisomerase 2-alpha (EC 5.99.1.3) (DNA topoisomerase II, alpha isozyme)	TOP2A	K1432ac		0	0.159	0	0.01	0.298	0	0	0.512	0	0.164	0	0.184	0	0	0	0	41.9	-0.135623	1		0	0.1615	0	0.097	0.298	0	0	0.512	0.506555		0	0	0.014	0.134	0.015	0	0.217	0.079	0	0.107	0.055	0	0.032	0.169
A8K7Q2	ENSP00000433316	Heat shock cognate 71 kDa protein (cDNA FLJ77848)	HSPA8	K9ac		0	0	0.355	0.118	0.165	0.288	0.294	0.593	0	0	0.243	0.559	0.458	0.43	0.469	0.448	23.5	0.537437	0.271461		0	0	0.299	0.3385	0.3115	0.359	0.3815	0.5205	0.00276959		0	0	0	0	0.153	0	0.069	0.007	0	0	0.092	0.078	0.033	0.08
A0A087X1I3	ENSP00000484230	Succinate dehydrogenase [ubiquinone] flavoprotein subunit, mitochondrial		K395ac		0	0	0	0.088	0	0.153	0.114	0.518	0	0	0.015	0.133	0.041	0.03	0.012	0.211	96.94	0.836908	0.0377295		0	0	0.015	0.1105	0.041	0.0915	0.063	0.3645	0.0248219		0	0	0	0.026	0.118	0.017	0.01	0.055	0	0.274	0	0	0.087	0
H0Y5L2	ENSP00000399233	Ethylmalonyl-CoA decarboxylase (Fragment)		K224ac		0	0.035	0.058	0.006	0	0	0	0.172	0	0.01	0.065	0.022	0	0.127	0.05	0.112	125.3	0.500895	0.311494		0	0.0225	0.0615	0.014	0	0.127	0.05	0.142	0.134625		0	0.068	0	0	0.041	0	0	0	0	0.039	0.06	0	0.005	0
P26639	ENSP00000424387	Threonine--tRNA ligase, cytoplasmic (EC 6.1.1.3) (Threonyl-tRNA synthetase) (ThrRS)	TARS	K242ac		0	0.137	0.03	0	0.275	0.097	0.444	0	0	0	0.055	0	0	0.103	0	0.469	61.56	-0.357884	1		0	0.137	0.0425	0	0.275	0.1	0.444	0.469	0.0460634		0	0	0.044	0	0.378	0.241	0	0.027	0	0	0	0.106	0	0.19
C9K0U5	ENSP00000419584	Geminin (Fragment)		K26ac		0	0	0.004	0.39	0	0	0	0	0	0.123	0.205	0.579	0	0	0	0	0	0.928218	0.00754402		0	0.123	0.1045	0.4845	0	0	0	0	0.315659		0	0.239	0.106	0.049	0.112	0.121	0.048	0.036	0	0.281	0.153	0.011	0.012	0.077
P68371	ENSP00000341289	Tubulin beta-4B chain (Tubulin beta-2 chain) (Tubulin beta-2C chain)	TUBB4B	K57ac		0	0	0	0	0	0	0	0	0	0	0	0	0	0.136	0.067	0.15	42.67		1		0	0	0	0	0	0.136	0.067	0.15	0.0315407		0	0	0.104	0.057	0.307	0	0	0.101	0	0	0	0	0	0.051
B4DNK4	ENSP00000373745	Pyruvate kinase (EC 2.7.1.40)	PKM	K292ac		0	0	0	0.281	0	0.13	0.548	0	0	0	0	0	0	0.199	0	0	0	0.0204117	0.969387		0	0	0	0.281	0	0.1645	0.548	0	0.315659
H0YKH2	ENSP00000452805	SAFB-like transcription modulator (Fragment)		K89ac		0	0.021	0	0	0	0.064	0.111	0.172	0	0.032	0	0	0.143	0.032	0.068	0.175	72.64	0.635696	0.174902		0	0.0265	0	0	0.143	0.048	0.0895	0.1735	0.0416013		0	0	0	0	0.001	0	0	0	0	0	0	0	0	0.052
Q9NYB0	ENSP00000300086	Telomeric repeat-binding factor 2-interacting protein 1 (TERF2-interacting telomeric protein 1) (TRF2-interacting telomeric protein 1) (Dopamine receptor-interacting protein 5) (Repressor/activator protein 1 homolog) (RAP1 homolog) (hRap1)	TERF2IP	K250ac		0	0.171	0	0.174	0.371	0.528	0.558	0.51	0	0	0	0	0.512	0.572	0.635	0	13.33	0.718939	0.107391		0	0.171	0	0.174	0.4415	0.55	0.5965	0.51	0.0126485		0	0	0	0.122	0	0	0	0.046	0	0.394	0	0	0	0.053
C9JL25	ENSP00000414446	60 kDa heat shock protein, mitochondrial (Fragment)		K137ac		0	0.28	0.713	0.103	0	0.468	0.129	0.655	0	0.79	0	0.584	0.632	0.133	0	0.869	27.96	0.0394325	0.940882		0	0.535	0.713	0.3435	0.632	0.3005	0.129	0.762	0.719544
H0Y8S0	ENSP00000421892	Stress-70 protein, mitochondrial (Fragment)		K88ac		0	0.026	0	0	0	0.169	0.158	0.372	0	0	0	0.115	0.213	0.206	0.19	0.268	45.96	0.714662	0.110511		0	0.026	0	0.115	0.213	0.1875	0.174	0.32	0.0248219		0	0.052	0	0.017	0	0.038	0.019	0.187	0	0	0.182	0	0.16	0
A8MT02	ENSP00000342305	Small nuclear ribonucleoprotein-associated proteins B and B'		K7ac		0	0	0	0	0.162	0.082	0.139	0.182	0	0	0	0.102	0.146	0.082	0.212	0.121	68.68	0.791369	0.0607498		0	0	0	0.102	0.154	0.082	0.1755	0.1515	0.0416013		0	0	0	0.139	0	0	0	0	0	0	0	0.072	0.012	0
P39748	ENSP00000305480	Flap endonuclease 1 (FEN-1) (EC 3.1.-.-) (DNase IV) (Flap structure-specific endonuclease 1) (Maturation factor 1) (MF1) (hFEN-1)	FEN1	K199ac		0	0	0	0	0.302	0.388	0.234	0.362	0	0.518	0	0.558	0.498	0.416	0.483	0.22	31.69	0.248397	0.635068		0	0.518	0	0.558	0.4	0.402	0.3585	0.291	1		0	0.695	0.753	0	0.037	0	0.792	0.02	0	0	0	0.125	0	0.024
F8VRG4	ENSP00000448681	Deleted.		K107ac		0	0.005	0	0.029	0	0.104	0.088	0.12	0	0	0	0	0.051	0.032	0.064	0.142	81.47	0.744279	0.0897285		0	0.005	0	0.029	0.051	0.068	0.076	0.131	0.00276959		0	0	0	0	0	0	0.007	0	0	0	0	0	0	0
P13639	ENSP00000307940	Elongation factor 2 (EF-2)	EEF2	K307ac		0	0.248	0.205	0.153	0.182	0.249	0.137	0.54	0	0.129	0.148	0.382	0.516	0.345	0.342	0.381	31.08	0.396586	0.436309		0	0.1885	0.1765	0.2675	0.349	0.297	0.2395	0.4605	0.0311508
E9PI65	ENSP00000436762	Heat shock cognate 71 kDa protein (Fragment)		K145ac		0	0	0	0	0.338	0.129	0.089	0	0	0	0.06	0	0.422	0.272	0.386	0.157	279.27	0.823226	0.0441114		0	0	0.06	0	0.38	0.2005	0.2375	0.157	0.126484		0	0	0.178	0	0.322	0.046	0.268	0	0	0.359	0.113	0.359	0.292	0.312
E7ERZ2	ENSP00000408083	DNA-directed RNA polymerase III subunit RPC8		K31ac		0	0.319	0	0.014	0	0.305	0.213	0.053	0	0.018	0.171	0.364	0.152	0.074	0.341	0.383	34.92	-0.279938	1		0	0.1685	0.171	0.189	0.152	0.1895	0.277	0.218	0.0141369
Q96C19	ENSP00000365147	EF-hand domain-containing protein D2 (Swiprosin-1)	EFHD2	K0acK8ac		0	0.095	0.065	0.173	0.342	0.429	0.454	0.456	0	0.115	0.065	0.232	0.414	0.441	0.476	0.535	24.61	0.991008	0.00012092		0	0.105	0.065	0.2025	0.378	0.435	0.465	0.4955	0.000396825		0	0.285	0.238	0.239	0.366	0.196	0.118	0.283	0	0.146	0.304	0.165	0.263	0.113
Q9H981	ENSP00000336842	Actin-related protein 8 (hArp8) (INO80 complex subunit N)	ACTR8	K5ac		0	0	0	0.038	0.206	0.38	0.423	0.519	0	0	0.008	0.133	0.282	0.364	0.426	0.647	19.6	0.975726	0.000876703		0	0	0.008	0.0855	0.244	0.372	0.4245	0.583	0.00118873		0	0	0.26	0.074	0.195	0	0	0	0	0.053	0	0.179	0.154	0
H3BMX5	ENSP00000454592	Histone acetyltransferase (EC 2.3.1.48) (Fragment)		K151ac		0	0	0	0	0.147	0.179	0.177	0.153	0	0	0	0.145	0.104	0.241	0.27	0.337	34.01	0.817859	0.0467419		0	0	0	0.145	0.1255	0.21	0.2235	0.245	0.00508587		0	0.127	0.063	0	0.114	0.047	0.067	0.133	0	0.151	0.059	0.014	0.029	0.033
Q13185	ENSP00000379670	Chromobox protein homolog 3 (HECH) (Heterochromatin protein 1 homolog gamma) (HP1 gamma) (Modifier 2 protein)	C15orf57,CBX3	K102ac		0	0	0	0	0	0	0	0	0	0	0	0	0	0	0	0	0		1		0	0	0	0	0	0	0	0	1
A8K7Q2	ENSP00000433316	Heat shock cognate 71 kDa protein (cDNA FLJ77848)	HSPA8	K287ac		0	0.015	0.011	0.004	0.045	0.054	0.079	0.214	0	0	0.043	0	0.089	0.116	0.009	0.027	66.62	0.101697	0.847981		0	0.015	0.027	0.004	0.067	0.085	0.044	0.1205	0.0141369		0	0.006	0	0	0.075	0.018	0.056	0.001	0	0.029	0.016	0.277	0.065	0
Q99436	ENSP00000259457	Proteasome subunit beta type-7 (EC 3.4.25.1) (Macropain chain Z) (Multicatalytic endopeptidase complex chain Z) (Proteasome subunit Z)	PSMB7	K248ac		0	0	0	0	0.153	0.156	0.249	0.368	0	0.125	0	0.098	0	0.142	0.414	0.419	54.94	0.821162	0.0451147		0	0.125	0	0.098	0.153	0.149	0.3315	0.3935	0.0126485		0	0	0	0	0	0	0.127	0	0	0	0.026	0.096	0.131	0
B4DJF2	ENSP00000486352	14-3-3 protein epsilon (cDNA FLJ51975, moderately similar to 14-3-3 protein epsilon (14-3-3E))	YWHAE	K49ac		0	0.07	0.028	0	0	0.028	0.191	0.149	0	0	0	0.079	0.058	0.104	0.105	0	87.5	0.112375	0.832147		0	0.07	0.028	0.079	0.058	0.066	0.148	0.149	0.0311508		0	0	0.028	0.015	0	0.155	0.063	0.088	0	0.033	0	0	0.064	0.047
P49207	ENSP00000423983	60S ribosomal protein L34	RPL34	K107ac		0	0	0.064	0.193	0.47	0.031	0.022	0.279	0	0.007	0.041	0.236	0.542	0.032	0.029	0.199	82.91	0.97343	0.0010496		0	0.007	0.0525	0.2145	0.506	0.0315	0.0255	0.239	0.178869
B4DEB1	ENSP00000355779	Histone H3	H3F3A	K18acK23ac		0	0.047	0.051	0.297	0.598	0.653	0.69	0.753	0	0.065	0.065	0.37	0.647	0.696	0.731	0.784	6.43	0.998356	4.05077e-06		0	0.056	0.058	0.3335	0.6225	0.6745	0.7105	0.7685	< 0.0001		0	0.256	0.287	0.342	0.245	0.21	0.219	0.222	0	0.263	0.288	0.339	0.266	0.227
Q92522	ENSP00000329662	Histone H1x	H1FX	K0acK18ac		0	0.044	0	0	0.185	0.302	0.639	0.488	0	0	0	0.093	0.255	0.402	0.207	0.393	26.69	0.717141	0.108698		0	0.044	0	0.093	0.22	0.352	0.423	0.4405	0.00276959		0	0	0.012	0.174	0	0.116	0.094	0.16	0	0	0	0	0	0.099
Q9Y2W1	ENSP00000433825	Thyroid hormone receptor-associated protein 3 (Thyroid hormone receptor-associated protein complex 150 kDa component) (Trap150)	THRAP3	K251ac		0	0	0.017	0.212	0	0	0.382	0	0	0.099	0.056	0.191	0.467	0	0	0	154.93	-0.126335	1		0	0.099	0.0365	0.2015	0.467	0	0.382	0	0.798966		0	0.161	0	0.287	0.212	0.108	0	0.085	0	0	0.073	0	0.061	0.068
B4DT28	ENSP00000475760	Heterogeneous nuclear ribonucleoprotein R (Heterogeneous nuclear ribonucleoprotein R, isoform CRA_a) (cDNA FLJ54544, highly similar to Heterogeneous nuclear ribonucleoprotein R)	HNRNPR	K24ac		0	0.017	0.017	0.068	0.168	0.337	0.299	0.37	0	0	0.021	0.065	0.225	0.274	0.351	0.37	28.11	0.971055	0.0012446		0	0.017	0.019	0.0665	0.1965	0.3055	0.325	0.37	< 0.0001		0	0	0	0	0.019	0.014	0.02	0.023	0	0.025	0.003	0.091	0.127	0
I3L4J3	ENSP00000461299	KAT8 regulatory NSL complex subunit 1	KANSL1	K179ac		0	0.091	0	0	0	0	0	0.747	0	0	0	0	0	0	0	0.456	70.15	0.992556	8.29244e-05		0	0.091	0	0	0	0	0	0.6015	0.742308
Q9Y5J1	ENSP00000225298	U3 small nucleolar RNA-associated protein 18 homolog (WD repeat-containing protein 50)	UTP18	K40ac		0	0.149	0.174	0.086	0	0.176	0.307	0.33	0	0	0	0	0.196	0.271	0.249	0.236	129.66	0.506666	0.305034		0	0.149	0.174	0.086	0.196	0.2235	0.278	0.283	0.00173611		0	0	0	0	0	0	0	0	0	0	0.695	0	0	0
K4DI93	ENSP00000338919	Cullin 4B, isoform CRA_e (Cullin-4B)	CUL4B	K41ac		0	0	0	0	0	0.096	0.485	0	0	0.435	0	0	0.554	0.678	0.53	0	267.11	0.454255	0.365485		0	0.435	0	0	0.554	0.387	0.5075	0	0.690242		0	0	0	0.318	0.116	0.357	0.198	0	0	0.689	0.326	0.138	0	0.09
Q14739	ENSP00000339883	Lamin-B receptor (Integral nuclear envelope inner membrane protein) (LMN2R)	LBR	K600ac		0	0.064	0.03	0	0.089	0.252	0.141	0.035	0	0.047	0	0.127	0.058	0.11	0.187	0.394	35.99	0.0718246	0.892448		0	0.0555	0.03	0.127	0.0735	0.181	0.164	0.2145	0.00550595		0	0.04	0	0	0	0	0	0.074	0	0	0.027	0.049	0.11	0
O60814	ENSP00000349430	Histone H2B type 1-K (H2B K) (HIRA-interacting protein 1)	HIST1H2BK	K5ac		0	0.014	0.04	0.158	0.387	0.42	0.465	0.523	0	0.02	0.023	0.214	0.414	0.465	0.498	0.557	16.83	0.996876	1.46218e-05		0	0.017	0.0315	0.186	0.4005	0.4425	0.4815	0.54	< 0.0001		0	0.076	0.074	0.079	0.055	0.055	0.062	0.054	0	0.083	0.075	0.093	0.043	0.07
Q96CN7	ENSP00000173527	Isochorismatase domain-containing protein 1	ISOC1	K285ac		0	0.321	0.311	0	0.134	0.118	0.284	0	0	0	0	0	0.124	0	0	0.3	48.36	-0.417737	1		0	0.321	0.311	0	0.129	0.118	0.284	0.3	0.803089		0	0	0	0.059	0	0.193	0	0	0	0	0	0.13	0.082	0
B5MBX1	ENSP00000384671	Protein Jade-2		K37ac		0	0.034	0.025	0.142	0.298	0.315	0.345	0.437	0	0.087	0.069	0.188	0.351	0.363	0.406	0.491	24.3	0.996498	1.83796e-05		0	0.0605	0.047	0.165	0.3245	0.339	0.3755	0.464	0.000396825		0	0.025	0.569	0.058	0.022	0.117	0.109	0.533	0	0.758	0.307	0.303	0.324	0.037
Q7Z3Z5	ENSP00000333125	Mediator of RNA polymerase II transcription subunit 12 (Mediator of RNA polymerase II transcription, subunit 12 homolog (Yeast), isoform CRA_e) (TNRC11 protein)	MED12	K1617ac		0	0	0.051	0.126	0.055	0.043	0.139	0.383	0	0	0.025	0.139	0.176	0.196	0.04	0.142	40.73	0.353374	0.492003		0	0	0.038	0.1325	0.1155	0.1195	0.0895	0.2625	0.0460634		0	0	0	0.335	0.141	0	0.243	0.113	0	0.008	0	0.454	0	0
G3V5Z3	ENSP00000452596	Serine/threonine-protein phosphatase 4 regulatory subunit 3A		K641ac		0	0	0.016	0.152	0.354	0.419	0.423	0.56	0	0.009	0.021	0.175	0.435	0.465	0.475	0.547	17.4	0.992169	9.17577e-05		0	0.009	0.0185	0.1635	0.3945	0.442	0.449	0.5535	< 0.0001		0	0.03	0.074	0	0	0	0	0.021	0	0.112	0.042	0.046	0.009	0.012
Q92585	ENSP00000292599	Mastermind-like protein 1 (Mam-1)	MAML1	K404ac		0	0	0	0.443	0.771	0	0	0	0	0.668	0.256	0.662	0	0.736	0	0	0	-0.0839187	1		0	0.668	0.256	0.5525	0.771	0.736	0	0	1		0	0	0.006	0	0	0	0	0	0	0	0	0.297	0	0.014
B4DDC6	ENSP00000389090	Prostaglandin E synthase 3 (cDNA FLJ59832, moderately similar to Prostaglandin E synthase 3 (EC 5.3.99.3))	PTGES3	K-1acK6ac		0	0	0	0.09	0	0.122	0.208	0.296	0	0	0.06	0.011	0.034	0.187	0.194	0.231	40.68	0.884163	0.01935		0	0	0.06	0.0505	0.034	0.1545	0.201	0.2635	0.0126485		0	0	0	0.073	0	0	0	0.056	0	0	0	0.058	0	0.021
D6RBL5	ENSP00000424106	Annexin		K18ac		0	0.111	0	0.052	0.209	0.189	0.29	0.226	0	0.123	0.193	0.216	0.247	0.308	0.23	0.504	26.72	0.628521	0.181364		0	0.117	0.193	0.134	0.228	0.2485	0.26	0.365	0.000396825		0	0.021	0	0	0	0	0.037	0	0	0	0.089	0	0	0.122
C9J5S7	ENSP00000405975	Peptidyl-prolyl cis-trans isomerase (PPIase) (EC 5.2.1.8)		K43ac		0	0.018	0.391	0.293	0.326	0.395	0.095	0.119	0	0.293	0.359	0.458	0.545	0.323	0.371	0.216	143.12	0.64233	0.169014		0	0.1555	0.375	0.3755	0.4355	0.359	0.233	0.1675	0.719544		0	0	0	0	0.072	0	0.058	0.045	0	0.043	0	0	0.011	0.012
P15408	ENSP00000264716	Fos-related antigen 2 (FRA-2)	FOSL2	K239ac		0	0	0.073	0.138	0.418	0.482	0.593	0.483	0	0	0	0	0.419	0.691	0.234	0.369	27.31	0.798682	0.0567139		0	0	0.073	0.138	0.4185	0.5865	0.4135	0.426	0.0126485		0	0.038	0	0	0	0	0	0.359	0	0.137	0	0	0	0
I7HJJ0	OTTHUMP00000022827	Deleted.	SLC25A6	K32ac		0	0	0	0.025	0.089	0.02	0.254	0.378	0	0.121	0.088	0.544	0	0	0.389	0	91.63	0.014611	0.978085		0	0.121	0.088	0.2845	0.089	0.02	0.3215	0.378	0.108681		0	0.064	0	0	0	0	0	0	0	0	0	0.086	0.079	0.067
Q99504	ENSP00000362978	Eyes absent homolog 3 (EC 3.1.3.48)	EYA3	K-1acK12ac		0	0.02	0	0.304	0.252	0.433	0.41	0.675	0	0.135	0.152	0.303	0.44	0.326	0.475	0.786	14.5	0.92203	0.00888195		0	0.0775	0.152	0.3035	0.346	0.3795	0.4425	0.7305	< 0.0001		0	0.218	0	0.111	0	0	0	0.295	0	0.642	0	0	0	0.092
P10809	ENSP00000373620	60 kDa heat shock protein, mitochondrial (60 kDa chaperonin) (Chaperonin 60) (CPN60) (Heat shock protein 60) (HSP-60) (Hsp60) (HuCHA60) (Mitochondrial matrix protein P1) (P60 lymphocyte protein)	HSPD1	K416ac		0	0.971	0	0.72	0	0	0.903	0.202	0	0	0	0.97	0	0	0.373	0	0	0.528721	0.28082		0	0.971	0	0.845	0	0	0.638	0.202	1		0	0	0.207	0.805	0	0.168	0	0.946	0	0	0.141	0	0	0
A0A087WYS6	ENSP00000482057	Proteasome (Prosome, macropain) subunit, alpha type, 8, isoform CRA_b (Proteasome subunit alpha type-7-like)	PSMA8	K27ac		0	0.078	0.064	0.431	0.238	0.134	0.181	0.487	0	0.519	0.038	0	0.378	0.135	0.204	0.174	31.33	-0.0847127	1		0	0.2985	0.051	0.431	0.308	0.1345	0.1925	0.3305	0.275099		0	0.224	0.655	0	0.314	0	0	0.283	0	0.401	0.026	0.096	0.41	0.048
H0YKU1	ENSP00000452939	Tropomodulin-3 (Fragment)		K6ac		0	0.15	0.133	0.49	0.598	0.469	0.649	0.581	0	0.196	0	0.278	0.418	0.325	0.45	0.586	9.82	0.914929	0.0105478		0	0.173	0.133	0.384	0.508	0.397	0.5495	0.5835	0.00173611		0	0.057	0.349	0.05	0.32	0.145	0.626	0.025	0	0.086	0.036	0.571	0.04	0
P02545	ENSP00000357283	Prelamin-A/C [Cleaved into: Lamin-A/C (70 kDa lamin) (Renal carcinoma antigen NY-REN-32)]	LMNA	K269ac		0	0.027	0	0.017	0.091	0.144	0.181	0.198	0	0	0	0.031	0.036	0.098	0.197	0.313	38.51	0.905988	0.0128419		0	0.027	0	0.024	0.0635	0.121	0.189	0.2555	0.00609055		0	0.191	0.304	0.002	0.34	0.003	0.179	0.094	0	0.378	0.006	0	0.165	0.062
D6RAF8	ENSP00000421952	Heterogeneous nuclear ribonucleoprotein D0 (Fragment)		K196ac		0	0	0.04	0	0	0	0	0.235	0	0	0.354	0	0.056	0.174	0.134	0.279	75.25	0.578595	0.228956		0	0	0.197	0	0.056	0.174	0.134	0.257	0.0746187		0	0.061	0	0.025	0.057	0	0	0.146	0	0.424	0.097	0.128	0.142	0.052
F5GWF6	ENSP00000441847	T-complex protein 1 subunit beta		K271ac		0	0.058	0	0.01	0	0.059	0.071	0	0	0	0	0	0.074	0.16	0.076	0.281	43.9	0.0092324	0.986152		0	0.058	0	0.01	0.074	0.1095	0.0735	0.281	0.0248219		0	0.04	0	0	0.15	0	0	0.211	0	0	0	0.001	0.011	0
Q92688	ENSP00000345848	Acidic leucine-rich nuclear phosphoprotein 32 family member B (Acidic protein rich in leucines) (Putative HLA-DR-associated protein I-2) (PHAPI2) (Silver-stainable protein SSP29)	ANP32B	K85ac		0	0	0.552	0.538	0.158	0.264	0.23	0	0	0	0.083	0.135	0.71	0.309	0	0	0	0.108108	0.838469		0	0	0.3175	0.3365	0.434	0.2865	0.23	0	1		0	0.812	0	0	0	0	0.284	0.434	0	0	0.546	0.219	0.334	0
Q9P2N5	ENSP00000265271	RNA-binding protein 27 (RNA-binding motif protein 27)	RBM27	K798ac		0	0.022	0	0.209	0.214	0.292	0	0.376	0	0	0.114	0	0.518	0.52	0.546	0	21.21	0.0940322	0.859367		0	0.022	0.114	0.209	0.366	0.406	0.546	0.376	0.00173611		0	0	0.224	0.276	0	0.331	0.01	0	0	0.004	0.138	0.1	0.165	0.413
Q9Y2D9	ENSP00000416305	Zinc finger protein 652	ZNF652	K134ac		0	0.048	0	0.023	0.216	0.322	0.422	0.176	0	0	0	0.063	0.219	0.386	0.387	0.732	25.8	0.6601	0.153663		0	0.048	0	0.043	0.2175	0.354	0.4045	0.454	0.00609055		0	0	0.13	0	0	0	0	0.145	0	0.008	0	0.074	0	0.084
E9PND2	ENSP00000437218	Cysteine and glycine-rich protein 1 (Fragment)		K70ac		0	0.367	0	0	0.634	0.598	0.463	0	0	0.54	0	0.426	0	0.799	0	0.504	12.38	0.141205	0.7896		0	0.4535	0	0.426	0.634	0.6985	0.463	0.504	0.0809048		0	0.169	0.177	0.459	0.279	0.281	0.296	0.256	0	0.673	0	0.268	0.369	0.44
F5GWF6	ENSP00000441847	T-complex protein 1 subunit beta		K247ac		0	0	0.157	0	0.068	0.063	0.208	0.469	0	0.2	0.089	0.148	0.253	0	0.217	0.144	32.31	0.159551	0.762704		0	0.2	0.123	0.148	0.1605	0.063	0.2125	0.3065	0.108681		0	0.115	0.142	0.162	0.05	0	0	0.004	0	0.075	0	0.107	0	0.109
E7EUP3	ENSP00000409477	Histone acetyltransferase (EC 2.3.1.48)		K90ac		0	0	0	0.112	0.216	0.326	0.293	0.237	0	0.038	0	0.123	0.268	0.342	0.382	0.367	40.19	0.972829	0.00109735		0	0.038	0	0.1175	0.242	0.334	0.3375	0.302	0.0126485		0	0	0	0	0.001	0	0	0.017	0	0	0.004	0	0	0
J3KS06	ENSP00000462243	Importin subunit beta-1 (Fragment)		K12ac		0	0	0.036	0.057	0	0.214	0.185	0.302	0	0	0.085	0	0.081	0.087	0.202	0.288	39.97	0.84146	0.0357098		0	0	0.0605	0.057	0.081	0.1505	0.1935	0.295	0.00276959		0	0.012	0.041	0.064	0	0.064	0	0.049	0	0.14	0.011	0.086	0	0.121
H0Y6E7	ENSP00000405117	RNA-binding motif protein, X chromosome (Fragment)		K31ac		0	0.114	0	0	0	0.019	0.027	0.099	0	0	0.046	0.114	0.163	0.053	0.031	0.387	258.71	0.340179	0.509414		0	0.114	0.046	0.114	0.163	0.036	0.029	0.243	0.454427		0	0.057	0	0.053	0	0.059	0.041	0.207	0	0.081	0.144	0	0.24	0.077
F8VXC8	ENSP00000449396	SWI/SNF complex subunit SMARCC2	SMARCC2	K799ac		0	0.001	0	0.07	0	0.066	0.057	0.124	0	0.017	0.005	0.086	0.094	0.054	0.102	0.124	109.92	0.740192	0.0924819		0	0.009	0.005	0.078	0.094	0.06	0.0795	0.124	0.0141369		0	0	0	0	0	0	0	0	0	0.008	0.008	0.182	0.094	0
C9J5L1	ENSP00000418465	U2 snRNP-associated SURP motif-containing protein (Fragment)		K87ac		0	0.073	0.037	0.197	0.258	0.369	0.288	0.155	0	0.215	0.135	0.196	0.337	0.354	0.329	0.167	56.53	0.901598	0.014048		0	0.144	0.086	0.1965	0.2975	0.3615	0.3085	0.161	0.0610119		0	0.002	0	0	0	0	0	0	0	0.003	0.072	0.162	0	0
H7C1M2	ENSP00000400985	Protein SON (Fragment)		K700ac		0	0.013	0	0.189	0.393	0.444	0.521	0.647	0	0.025	0.049	0.596	0.491	0.551	0.512	0.643	10.1	0.870561	0.0240472		0	0.019	0.049	0.3925	0.442	0.4975	0.5165	0.645	< 0.0001
A0A0A0MRX9	ENSP00000370382	Presequence protease, mitochondrial	PITRM1	K316ac		0	1	0	0	0	0.376	0	0.178	0	1	0	1	1	0.856	0.355	0.114	0.02	0.434321	0.389482		0	1	0	1	1	0.616	0.355	0.146	0.897842
E9PEJ4	ENSP00000376771	Acetyltransferase component of pyruvate dehydrogenase complex (EC 2.3.1.12)		K270ac		0	0	0	0	0.715	0.226	0	0.367	0	0	0	0	0	0	0.303	0	120.95	-0.251467	1		0	0	0	0	0.715	0.226	0.303	0.367	0.0463016
Q96JK9	ENSP00000421180	Mastermind-like protein 3 (Mam-3)	MAML3	K189ac		0	0.127	0.331	0.334	0.665	0.354	0	0	0	0.325	0.197	0.526	0.784	0.448	0	0	0	0.926661	0.00787074		0	0.226	0.264	0.43	0.7245	0.401	0	0	1
Q92585	ENSP00000292599	Mastermind-like protein 1 (Mam-1)	MAML1	K462ac		0	0.212	0.284	0.315	0.117	0	0	0.174	0	0	0	0	1	0.574	0	0.28	0	-0.265064	1		0	0.212	0.284	0.315	0.5585	0.574	0	0.227	0.318567		0	0	0	0	0	0	0	0.219	0	0	0.227	0	0	0
E5RHR6	ENSP00000430845	Zinc finger protein 706		K33ac		0	0	0.174	0	0	0	0	0	0	0	0	0	0.642	0	0	0	0	-0.142857	1		0	0	0.174	0	0.642	0	0	0	1
H0Y3Y3	ENSP00000387871	ATP-dependent 6-phosphofructokinase, platelet type (Fragment)		K49ac		0	0.41	0.294	0.217	0.39	0.523	0.415	0.52	0	0.391	0.432	0.31	0.439	0.419	0.479	0.407	19.3	0.855934	0.0296373		0	0.4005	0.363	0.2635	0.4145	0.471	0.447	0.4635	0.0311508		0	0	0.001	0.014	0.073	0.051	0	0	0	0	0	0.085	0.058	0.033
E7ETY2	ENSP00000427484	Treacle protein	TCOF1	K745ac		0	0	0.124	0	0.517	0.446	0.622	0.712	0	0.37	0	0.049	0.699	0.35	0.394	0.564	13.19	0.767652	0.0747066		0	0.37	0.124	0.049	0.608	0.398	0.508	0.638	0.0311508		0	0	0.007	0	0.189	0	0.342	0	0	0.206	0.606	0.577	0.042	0.186
E5RFP6	ENSP00000428029	Voltage-dependent anion-selective channel protein 3		K90ac		0	0.127	0	0.028	0.057	0	0.108	0	0	0.107	0.241	0.197	0.525	0.275	0.364	0	0	0.304055	0.557972		0	0.117	0.241	0.1125	0.291	0.275	0.236	0	0.803089
Q8TCS8	ENSP00000400646	Polyribonucleotide nucleotidyltransferase 1, mitochondrial (EC 2.7.7.8) (3'-5' RNA exonuclease OLD35) (PNPase old-35) (Polynucleotide phosphorylase 1) (PNPase 1) (Polynucleotide phosphorylase-like protein)	PNPT1	K249ac		0	0	0.198	0.001	0.308	0.068	0.147	0.509	0	0.167	0.338	0.329	0.302	0.333	0.121	0.596	48.97	0.737218	0.0945084		0	0.167	0.268	0.165	0.305	0.2005	0.134	0.5525	0.275099		0	0.153	0.129	0	0	0	0.414	0	0	0.508	0	0	0.137	0.001
P55201	ENSP00000410210	Peregrin (Bromodomain and PHD finger-containing protein 1) (Protein Br140)	BRPF1	K579ac		0	0.101	0.056	0.009	0.173	0.165	0.137	0.106	0	0.133	0.005	0.057	0.114	0.083	0.192	0.248	54.87	0.559468	0.248356		0	0.117	0.0305	0.033	0.1435	0.124	0.1645	0.177	0.00550595		0	0.197	0.247	0.144	0.096	0.087	0.65	0.297	0	0.595	0.124	0.206	0.033	0.181
B5MDF5	ENSP00000376174	GTP-binding nuclear protein Ran	RAN	K70ac		0	0.446	0.166	1	0.828	0.447	0.513	0.353	0	0	0	0	0.914	0.329	0.563	0.027	1.6	0.4341	0.389751		0	0.446	0.166	1	0.871	0.388	0.538	0.19	0.719544		0	0.233	0.717	0.362	0.492	0.448	0.594	0.35	0	0.142	0.172	0.035	0.577	0.244
E9PFF2	ENSP00000418340	Transketolase		K15ac		0	0.182	0	0	0.163	0.15	0	0.323	0	0.462	0	0.145	0.084	0.081	0.254	0.228	56.95	0.420974	0.405842		0	0.322	0	0.145	0.1235	0.1155	0.254	0.2755	0.318567
P10412	ENSP00000307705	Histone H1.4 (Histone H1b) (Histone H1s-4)	HIST1H1E	K84ac		0	0	0.057	0.091	0.202	0.318	0.342	0.441	0	0	0.064	0.03	0.265	0.369	0.367	0.524	25.4	0.988003	0.000215031		0	0	0.0605	0.0605	0.2335	0.3435	0.3545	0.4825	0.0016814		0	0	0	0	0.005	0.009	0	0	0	0	0	0.008	0.009	0
H0YK42	ENSP00000452651	Sorting nexin-1		K18ac		0	0.409	0.499	0.751	0.674	0.573	0.32	0.689	0	0.623	0.408	0.554	0.81	0.296	0.377	0.649	0.52	0.782912	0.0655753		0	0.516	0.4535	0.6525	0.742	0.4345	0.3485	0.669	0.548413		0	0.197	0.447	0.172	0.779	0.449	0.289	0.493	0	0.724	0.477	0.249	0.295	0.491
P49321	ENSP00000255120	Nuclear autoantigenic sperm protein (NASP)	NASP	K416ac		0	0	0.069	0	0.17	0.286	0.32	0.39	0	0	0	0.02	0.192	0.263	0.352	0.479	33	0.97826	0.00070383		0	0	0.069	0.02	0.181	0.2745	0.336	0.4345	0.00276959		0	0.075	0.037	0	0.237	0.039	0.039	0.048	0	0.053	0.033	0	0.079	0.112
P00558	ENSP00000362413	Phosphoglycerate kinase 1 (EC 2.7.2.3) (Cell migration-inducing gene 10 protein) (Primer recognition protein 2) (PRP 2)	PGK1	K290ac		0	0.153	0	0.031	0	0.109	0.315	0.3	0	0.214	0.104	0.452	0.4	0.515	0.376	0.282	40.08	0.243269	0.642294		0	0.1835	0.104	0.2415	0.4	0.312	0.3455	0.291	0.0610119		0	0	0.193	0	0.004	0.214	0.034	0.039	0	0.104	0	0.136	0	0.147
Q96JC9	ENSP00000380054	ELL-associated factor 1	EAF1	K149ac		0	0.035	0	0.006	0.05	0.127	0.236	0.342	0	0	0	0	0.058	0.145	0.177	0.349	33.35	0.979474	0.000627637		0	0.035	0	0.006	0.054	0.136	0.2065	0.3455	0.00609055		0	0	0.011	0	0.031	0	0	0	0	0	0	0	0	0
B4DJF2	ENSP00000486352	14-3-3 protein epsilon (cDNA FLJ51975, moderately similar to 14-3-3 protein epsilon (14-3-3E))	YWHAE	K-1acK11ac		0	0.514	0.549	0.679	0.643	0.614	0.447	0.636	0	0.804	0.612	0.73	0.762	0.348	0.511	0.488	0.11	0.775022	0.070229		0	0.659	0.5805	0.7045	0.7025	0.481	0.479	0.562	0.904861		0	0.683	0.744	0.674	0.756	0.607	0.834	0.799	0	0	0.144	0	0.908	0.776
Q13177	ENSP00000314067	Serine/threonine-protein kinase PAK 2 (EC 2.7.11.1) (Gamma-PAK) (PAK65) (S6/H4 kinase) (p21-activated kinase 2) (PAK-2) (p58) [Cleaved into: PAK-2p27 (p27); PAK-2p34 (p34) (C-t-PAK2)]	PAK2	K61ac		0	0.119	0.044	0.246	0.444	0.533	0.437	0.754	0	0.492	0.187	0.311	0.644	0.632	0.65	0.644	7.64	0.839123	0.0367402		0	0.3055	0.1155	0.2785	0.544	0.5825	0.5435	0.699	0.0141369		0	0.248	0.327	0.204	0.185	0.062	0.074	0.076	0	0.356	0.149	0.208	0.153	0.071
Q9H6F5	ENSP00000227520	Coiled-coil domain-containing protein 86 (Cytokine-induced protein with coiled-coil domain)	CCDC86	K260ac		0	0	0	0.007	0.094	0.167	0.207	0.319	0	0	0	0.037	0.081	0.1	0.166	0.257	46.62	0.983863	0.000388508		0	0	0	0.022	0.0875	0.1335	0.1865	0.288	0.00224139		0	0	0	0	0	0	0	0	0	0	0	0	0	0
K7ELW1	ENSP00000466243	UV excision repair protein RAD23 homolog A		K46ac		0	0.025	0	0	0	0.042	0.038	0	0	0.128	0	0.098	0.077	0.015	0.247	0.475	79.06	-0.0204441	1		0	0.0765	0	0.098	0.077	0.0285	0.1425	0.475	0.0460634		0	0	0	0	0	0	0.021	0	0	0	0	0	0.042	0
P12270	ENSP00000356448	Nucleoprotein TPR (Megator) (NPC-associated intranuclear protein) (Translocated promoter region protein)	TPR	K722ac		0	0	0	0.042	0.054	0.153	0.138	0.29	0	0.229	0.022	0.376	0.238	0.158	0.056	0.269	42.83	0.255395	0.625236		0	0.229	0.022	0.209	0.146	0.1555	0.097	0.2795	0.39876		0	0.049	0.137	0.136	0.347	0.518	0.278	0.093	0	0.053	0	0	0	0.173
F8W7U8	ENSP00000376933	Double-strand break repair protein MRE11A	MRE11A	K671ac		0	0.033	0	0.126	0.206	0.566	0.293	0	0	0	0.175	0	0	0.162	0.701	0	58.03	0.407533	0.422542		0	0.033	0.175	0.126	0.206	0.364	0.497	0	0.134625		0	0.227	0.342	0.135	0.047	0.049	0.201	0	0	0	0.322	0.047	0.029	0.422
O60814	ENSP00000349430	Histone H2B type 1-K (H2B K) (HIRA-interacting protein 1)	HIST1H2BK	K20ac		0	0.021	0.017	0.171	0.379	0.422	0.46	0.531	0	0.006	0.025	0.204	0.4	0.461	0.451	0.546	17.92	0.996936	1.40692e-05		0	0.0135	0.021	0.1875	0.3895	0.4415	0.4555	0.5385	< 0.0001		0	0.11	0	0.127	0.104	0.146	0	0.025	0	0.037	0	0.09	0.101	0
A6PVH9	ENSP00000380584	Copine-1	CPNE1	K170ac		0	0.075	0	0.095	0.205	0.326	0.407	0.428	0	0.06	0.136	0.266	0.133	0.253	0.329	0.602	24.68	0.814523	0.0484124		0	0.0675	0.136	0.1805	0.169	0.2895	0.368	0.515	0.000396825		0	0	0	0.01	0.012	0	0.021	0	0	0	0	0.065	0.009	0
Q9H967	ENSP00000263795	WD repeat-containing protein 76	WDR76	K9ac		0	0.552	0.761	0.006	0.115	0.303	0.833	0.113	0	0	0	0.416	0.197	1	0.729	0.793	7.5	-0.0276571	1		0	0.552	0.761	0.211	0.156	0.6515	0.781	0.453	0.39876
E9PJK2	ENSP00000431778	Polycomb protein EED	EED	K18ac		0	0	0	0.095	0.344	0.34	0.395	0.527	0	0	0	0.071	0.197	0.565	0.544	0.599	18.02	0.922888	0.00869008		0	0	0	0.083	0.2705	0.4525	0.4695	0.563	0.00224139		0	0.141	0	0	0.218	0.291	0.244	0.135	0	0.353	0	0.166	0.219	0.139
Q92585	ENSP00000292599	Mastermind-like protein 1 (Mam-1)	MAML1	K821ac		0	0	0.054	0	0.081	0.325	0.412	0.489	0	0	0	0.059	0.135	0.307	0.382	0.671	23.39	0.958057	0.00260196		0	0	0.054	0.059	0.108	0.316	0.397	0.58	0.00118873		0	0	0	0	0	0	0	0.002	0	0	0	0	0.053	0
Q96G25	ENSP00000361535	Mediator of RNA polymerase II transcription subunit 8 (Activator-recruited cofactor 32 kDa component) (ARC32) (Mediator complex subunit 8)	MED8	K258ac		0	0	0.22	0.052	0.505	0.507	0.542	0	0	0.201	0.107	0.768	0.528	0.701	0.567	0.626	6.19	0.379674	0.457854		0	0.201	0.1635	0.41	0.5165	0.604	0.5545	0.626	0.00173611		0	0.105	0.215	0	0.077	0	0.059	0	0	0	0.072	0.026	0.243	0.096
A0A0A0MR03	ENSP00000299543	RNA polymerase II subunit A C-terminal domain phosphatase	CTDP1	K660ac		0	0	0.448	0.606	0.561	0.626	0.628	0.32	0	0.455	0	0.407	0.342	0.145	0.601	0.685	2.72	0.155255	0.768989		0	0.455	0.448	0.5065	0.4515	0.3855	0.6145	0.5025	0.275099		0	0.085	0.151	0.194	0.414	0.2	0.262	0.107	0	0.109	0.214	0.175	0.178	0.011
H0YET3	ENSP00000436510	Protein NPAT (Fragment)		K226ac		0	0.109	0.016	0.253	0.145	0.188	0	0.104	0	0.127	0	0.044	0.222	0.263	0	0.071	652.95	0.591801	0.215931		0	0.118	0.016	0.1485	0.1835	0.2255	0	0.0875	0.454427		0	0	0.046	0.163	0	0.062	0	0	0	0.16	0	0	0	0
O00193	ENSP00000228136	Small acidic protein	C11orf58	K173ac		0	0.078	0.059	0.299	0.443	0.488	0.5	0.594	0	0.073	0.129	0.394	0.476	0.536	0.536	0.573	10.12	0.985751	0.000303106		0	0.0755	0.094	0.3465	0.4595	0.512	0.518	0.5835	< 0.0001		0	0.149	0.041	0.108	0.097	0.01	0.097	0.093	0	0.153	0.112	0.066	0.068	0.098
A0A087X0X3	ENSP00000483715	Heterogeneous nuclear ribonucleoprotein M		K238ac		0	0	0	0.08	0.132	0.218	0.262	0.382	0	0	0	0.125	0.137	0.157	0.296	0.349	57.07	0.971684	0.00119136		0	0	0	0.1025	0.1345	0.1875	0.279	0.3655	0.00224139		0	0.03	0.143	0	0.097	0	0.115	0.098	0	0.156	0	0.137	0.271	0
P31327	ENSP00000233072	Carbamoyl-phosphate synthase [ammonia], mitochondrial (EC 6.3.4.16) (Carbamoyl-phosphate synthetase I) (CPSase I)	CPS1	K156ac		0	0.254	0.086	0	0.277	0	0	0.284	0	0	0	0	0.387	0	0.33	0.523	32.94	0.556803	0.251108		0	0.254	0.086	0	0.332	0	0.33	0.4035	0.202866		0	0.005	0.536	0.006	0.407	0.343	0.898	0.01	0	0.381	0.046	0.389	0.523	0.042
P00338	ENSP00000445331	L-lactate dehydrogenase A chain (LDH-A) (EC 1.1.1.27) (Cell proliferation-inducing gene 19 protein) (LDH muscle subunit) (LDH-M) (Renal carcinoma antigen NY-REN-59)	LDHA	K242ac		0	0.151	0.208	0.294	0.278	0.179	0.025	0.049	0	0.36	0.48	0.595	0.407	0.347	0.394	0.664	0	0.419269	0.407947		0	0.2555	0.344	0.4445	0.3425	0.263	0.2095	0.3565	0.548413		0	0.19	0	0.054	0.037	0	0.107	0.117	0	0.133	0	0.166	0.143	0
P06748	ENSP00000428755	Nucleophosmin (NPM) (Nucleolar phosphoprotein B23) (Nucleolar protein NO38) (Numatrin)	NPM1	K272ac		0	0.224	0.029	0.155	0.021	0.046	0.084	0.19	0	0	0	0	0.519	0.401	0.022	0.512	177.21	-0.0519888	1		0	0.224	0.029	0.155	0.27	0.2235	0.053	0.351	0.178869		0	0.006	0.32	0.424	0.098	0.071	0.222	0.155	0	0.254	0	0	0.085	0.08
F8VS12	ENSP00000448455	SAP domain-containing ribonucleoprotein		K0acK9ac		0	0	0.027	0.12	0.12	0.122	0.138	0.251	0	0	0.034	0	0.304	0.18	0.218	0.234	53.85	0.718219	0.107914		0	0	0.0305	0.12	0.212	0.151	0.178	0.2425	0.00609055
B7Z8J4	ENSP00000439263	Glycylpeptide N-tetradecanoyltransferase 1 (cDNA FLJ54222, highly similar to Glycylpeptide N-tetradecanoyltransferase 1 (EC 2.3.1.97))	NMT1	K54ac		0	0.102	0	0.043	0.089	0.225	0.299	0.371	0	0.087	0.043	0.061	0.13	0.175	0.255	0.417	52.84	0.961579	0.00218591		0	0.0945	0.043	0.052	0.1095	0.2	0.277	0.394	0.00173611		0	0.038	0	0.213	0	0	0	0.004	0	0.046	0	0	0.014	0
C9JI87	ENSP00000390129	Voltage-dependent anion-selective channel protein 1 (Fragment)		K27ac		0	0	0	0	0.039	0	0.098	0.178	0	0	0.042	0	0	0	0.067	0.061	61.61	0.771527	0.0723365		0	0	0.042	0	0.039	0	0.0825	0.1195	0.0841768
G3V241	ENSP00000450452	Serine hydroxymethyltransferase, mitochondrial (Fragment)		K81ac		0	0	0	0	0.068	0.055	0.065	0.344	0	0	0	0.097	0.05	0.08	0	0.182	101.25	0.803136	0.0543184		0	0	0	0.097	0.059	0.0675	0.065	0.263	0.0416013		0	0	0.013	0.034	0.06	0.03	0	0	0	0.06	0.009	0.007	0.039	0
A8MUH2	ENSP00000382971	ATP synthase-coupling factor 6, mitochondrial (ATPase subunit F6)		K40ac		0	0	0.012	0	0	0	0	0	0	0	0	0	0	0.016	0.11	0	0	-0.165332	1		0	0	0.012	0	0	0.016	0.11	0	0.315659		0	0	0.003	0	0	0.054	0	0	0	0	0.05	0	0	0.031
P10809	ENSP00000373620	60 kDa heat shock protein, mitochondrial (60 kDa chaperonin) (Chaperonin 60) (CPN60) (Heat shock protein 60) (HSP-60) (Hsp60) (HuCHA60) (Mitochondrial matrix protein P1) (P60 lymphocyte protein)	HSPD1	K515ac		0	0.908	0	0.899	0.819	0.688	0.868	0.807	0	0	0.942	0	0.504	0	0.854	0	0.79	-0.246369	1		0	0.908	0.942	0.899	0.6615	0.688	0.861	0.807	0.904861		0	0.897	0.804	0.853	0.714	0.881	0.653	0.733	0	0.144	0.879	0.469	0.932	0.185
E7ETY2	ENSP00000427484	Treacle protein	TCOF1	K295ac		0	0	0	0.028	0.233	0.363	0.429	0.453	0	0	0	0.119	0.248	0.384	0.437	0.538	22.35	0.985555	0.000311493		0	0	0	0.0735	0.2405	0.3735	0.433	0.4955	0.00224139		0	0	0	0	0	0	0	0.021	0	0.029	0	0.019	0	0
F5H5D3	ENSP00000443475	Tubulin alpha-1C chain	TUBA1C	K380ac		0	0.076	0	0	0.116	0.066	0.067	0.336	0	0.317	0.04	0	0.226	0.247	0.358	0.445	80	0.786697	0.0633948		0	0.1965	0.04	0	0.171	0.1565	0.2125	0.3905	0.0809048		0	0.001	0	0	0.066	0.05	0.094	0	0	0.089	0.072	0	0	0
H7C068	ENSP00000393211	ATP synthase subunit O, mitochondrial (Fragment)		K67ac		0	0	0.072	0.087	0	0	0.244	0.164	0	0	0	0	0.114	0.036	0.149	0.16	69.9	0.654552	0.158389		0	0	0.072	0.087	0.114	0.036	0.1965	0.162	0.0248219		0	0	0	0	0	0	0.106	0	0	0	0	0	0	0.014
P23527	ENSP00000477527	Histone H2B type 1-O (Histone H2B.2) (Histone H2B.n) (H2B/n)	HIST1H2BO	K5ac		0	0	0.023	0.073	0.325	0.256	0.376	0.47	0	0.013	0.005	0.079	0.339	0.413	0.422	0.492	25.94	0.971925	0.00117125		0	0.013	0.014	0.076	0.332	0.3345	0.399	0.481	< 0.0001		0	0.059	0.107	0.099	0.061	0.045	0.062	0.008	0	0.002	0	0.017	0	0.037
P49454	0	Centromere protein F (CENP-F) (AH antigen) (Kinetochore protein CENPF) (Mitosin)	CENPF	K2874ac		0	0	0	0.013	0.32	0.533	0.436	0.576	0	0	0.116	0.074	0.334	0.335	0.456	0.372	22.73	0.918733	0.00963815		0	0	0.116	0.0435	0.327	0.434	0.446	0.474	0.00276959
O60814	ENSP00000349430	Histone H2B type 1-K (H2B K) (HIRA-interacting protein 1)	HIST1H2BK	K5acK11acK12ac		0	0.091	0.087	0.347	0.701	0.761	0.798	0.841	0	0.058	0.106	0.454	0.777	0.811	0.841	0.883	4.74	0.995461	3.08536e-05		0	0.0745	0.0965	0.4005	0.739	0.786	0.8195	0.862	< 0.0001		0	0.442	0.497	0.523	0.422	0.334	0.363	0.361	0	0.435	0.507	0.467	0.419	0.408
Q92769	ENSP00000430432	Histone deacetylase 2 (HD2) (EC 3.5.1.98)	HDAC2	K473ac		0	0.057	0.11	0.195	0.358	0.501	0	0.546	0	0.054	0.164	0	0.391	0.506	0	0	25.43	0.542043	0.266564		0	0.0555	0.137	0.195	0.3745	0.5035	0	0.546	0.0460634		0	0.151	0	0	0	0	0.244	0	0	0	0	0.269	0	0.017
A0A087WZX0	ENSP00000482938	B-cell CLL/lymphoma 9-like protein	BCL9L	K1296ac		0	0.054	0	0	0.106	0.094	0.237	0.354	0	0	0	0.219	0.153	0.101	0.285	0.327	36.06	0.794452	0.0590329		0	0.054	0	0.219	0.1295	0.0975	0.261	0.3405	0.0248219		0	0	0.022	0.073	0.07	0.002	0.062	0	0	0.222	0.045	0	0.23	0.034
Q09472	ENSP00000263253	Histone acetyltransferase p300 (p300 HAT) (EC 2.3.1.48) (E1A-associated protein p300)	EP300	K1545acK1548ac		0	0.466	0.032	0.537	0.57	0	0	0.723	0	0.479	0.367	0.567	0.801	0.63	0	0	0.91	0.242423	0.643489		0	0.4725	0.1995	0.552	0.6855	0.63	0	0.723	0.134625		0	0.56	0	0.87	0.218	0	0.516	0.432	0	0.968	0.565	0.931	0.553	0.974
P00558	ENSP00000362413	Phosphoglycerate kinase 1 (EC 2.7.2.3) (Cell migration-inducing gene 10 protein) (Primer recognition protein 2) (PRP 2)	PGK1	K130ac		0	0.04	0	0.232	0.145	0.173	0.135	0.145	0	0.268	0.084	0.056	0.185	0.123	0.302	0.156	83.66	0.122096	0.817766		0	0.154	0.084	0.144	0.165	0.148	0.2185	0.1505	0.108681		0	0	0	0	0	0	0	0	0	0	0	0	0	0.133
C9JW96	ENSP00000393320	Prohibitin (Fragment)		K201ac		0	0.019	0.113	0	0	0.02	0.315	0.17	0	0.056	0	0.226	0.239	0.085	0.083	0.247	59.51	-0.0433967	1		0	0.0375	0.113	0.226	0.239	0.0525	0.199	0.2085	0.108681		0	0	0.002	0.013	0.044	0	0.104	0.097	0	0	0	0	0	0
I3L0X5	ENSP00000458405	Sperm-associated antigen 7	SPAG7	K145ac		0	0.109	0.052	0.338	0.549	0.543	0.619	0.538	0	0.232	0.122	0.33	0.544	0.579	0.61	0.697	7.38	0.966938	0.00162162		0	0.1705	0.087	0.334	0.5465	0.561	0.6145	0.6175	0.000396825		0	0.137	0.022	0.097	0.163	0.131	0.078	0.086	0	0.262	0.032	0.056	0.065	0.112
Q99879	ENSP00000477907	Histone H2B type 1-M (Histone H2B.e) (H2B/e)	HIST1H2BM	K15acK16acK20ac		0	0.141	0.139	0.456	0.81	0.802	0.828	0.48	0	0.156	0.056	0.487	0.795	0.836	0.342	0.512	3.8	0.855375	0.0298622		0	0.1485	0.0975	0.4715	0.8025	0.819	0.585	0.496	0.0610119		0	0.433	0.37	0.324	0.354	0.304	0.293	0.161	0	0.407	0.406	0.325	0.345	0.242
Q9NXG2	ENSP00000379392	THUMP domain-containing protein 1	THUMPD1	K293ac		0	0.019	0.065	0.176	0.001	0.518	0.28	0	0	0.138	0.008	0	0.085	0.386	0.424	0.667	19.76	0.295085	0.57022		0	0.0785	0.0365	0.176	0.043	0.452	0.352	0.667	0.0141369
P55201	ENSP00000410210	Peregrin (Bromodomain and PHD finger-containing protein 1) (Protein Br140)	BRPF1	K895ac		0	0.022	0.034	0.029	0.101	0.172	0.222	0.364	0	0.039	0.075	0.072	0.1	0.48	0.218	0.328	62.15	0.754298	0.0831376		0	0.0305	0.0545	0.0505	0.1005	0.326	0.22	0.346	0.00173611		0	0.035	0.094	0.024	0.03	0.048	0	0.034	0	0.007	0.041	0.024	0.028	0.021
B4DP61	ENSP00000487289	Survival motor neuron protein (cDNA FLJ60754, moderately similar to Survival motor neuron protein)	SMN2,SMN1	K64ac		0	0	0.047	0.051	0.032	0.141	0.05	0	0	0.215	0.051	0.157	0.103	0	0.094	0	0	-0.246939	1		0	0.215	0.049	0.104	0.0675	0.141	0.072	0	1
P40227	ENSP00000275603	T-complex protein 1 subunit zeta (TCP-1-zeta) (Acute morphine dependence-related protein 2) (CCT-zeta-1) (HTR3) (Tcp20)	CCT6A	K364ac		0	0.086	0	0.032	0.111	0.075	0.126	0.223	0	0.042	0.287	0.158	0.131	0.022	0.071	0.447	62.94	0.489323	0.324596		0	0.064	0.287	0.095	0.121	0.0485	0.0985	0.335	0.178869		0	0.25	0.515	0.401	0.243	0.222	0	0	0	0.211	0.328	0.619	0.551	0.591
P07954	ENSP00000355518	Fumarate hydratase, mitochondrial (Fumarase) (EC 4.2.1.2)	FH	K291ac		0	0.006	0.004	0	0.026	0.125	0.142	0.229	0	0.107	0	0.219	0.118	0.096	0.165	0.283	52.23	0.634324	0.176129		0	0.0565	0.004	0.219	0.072	0.1105	0.1535	0.256	0.0141369		0	0.014	0.032	0	0.02	0	0	0	0	0.064	0	0	0	0.025
J3JS69	ENSP00000437050	40S ribosomal protein S18 (HCG1777176, isoform CRA_a) (Ribosomal protein S18) (Ribosomal protein S18, isoform CRA_a)	RPS18,RPS18P5	K23ac		0	0	0	0.145	0.043	0.062	0	0	0	0	0.025	0	0.061	0.036	0.021	0.319	51.15	-0.244627	1		0	0	0.025	0.145	0.052	0.049	0.021	0.319	0.134625
B5MCW3	ENSP00000384845	Bromodomain-containing protein 8	BRD8	K383ac		0	0.193	0	0.129	0.521	0.214	0.667	0.292	0	0.184	0	0.501	0.393	0.467	0.649	0.306	23.35	0.757605	0.0810121		0	0.1885	0	0.315	0.457	0.3405	0.658	0.299	0.0809048		0	0	0	0	0	0	0.953	0	0	0.328	0	0.03	0	0
Q9Y3I0	ENSP00000216038	tRNA-splicing ligase RtcB homolog (EC 6.5.1.3)	C22orf28,RTCB	K495ac		0	0.084	0.088	0.051	0.078	0.061	0.059	0.233	0	0.028	0.064	0.017	0.09	0.051	0.082	0.231	68.28	0.934417	0.00631072		0	0.056	0.076	0.034	0.084	0.056	0.0705	0.232	0.0809048		0	0	0.018	0	0	0.006	0	0.02	0	0.037	0.006	0	0.012	0.062
O43257	ENSP00000304593	Zinc finger HIT domain-containing protein 1 (Cyclin-G1-binding protein 1) (Zinc finger protein subfamily 4A member 1) (p18 Hamlet)	ZNHIT1	K65ac		0	0	0.133	0.049	0	0	0.179	0	0	0	0	0.169	0.271	0.241	0.388	0	0	0.380345	0.456994		0	0	0.133	0.109	0.271	0.241	0.2835	0	0.202866		0	0	0.043	0.021	0.107	0	0	0	0	0	0.021	0.018	0	0.002
A0A087WV57	ENSP00000479197	Protein kinase C-binding protein 1		K387ac		0	0.024	0.053	0.034	0.244	0.3	0.294	0.604	0	0.02	0	0.072	0.207	0.256	0.313	0.489	26.14	0.981171	0.000528487		0	0.022	0.053	0.053	0.2255	0.278	0.3035	0.5465	0.00118873		0	0	0	0	0.073	0.07	0	0.023	0	0.058	0.109	0.102	0.024	0.117
D6RF62	ENSP00000424907	Multifunctional protein ADE2 (Phosphoribosylaminoimidazole carboxylase, phosphoribosylaminoimidazole succinocarboxamide synthetase, isoform CRA_b)	PAICS	K153ac		0	0.066	0.107	0.072	0.123	0.183	0.132	0.239	0	0.13	0.076	0.064	0.095	0.108	0.23	0.345	59.49	0.803268	0.0542484		0	0.098	0.0915	0.068	0.109	0.1455	0.181	0.292	0.00550595		0	0	0	0	0	0.073	0	0	0	0	0	0.013	0.015	0.083
A0A087WV01	ENSP00000479055	Elongation factor 1-alpha		K389ac		0	0.037	0	0.044	0.104	0.214	0.232	0.185	0	0.045	0.003	0	0.129	0.115	0.128	0.262	49.82	0.782844	0.0656147		0	0.041	0.003	0.044	0.1165	0.1645	0.18	0.2235	0.000396825		0	0.047	0	0.019	0.082	0.051	0.114	0.074	0	0	0.018	0.059	0.055	0.096
Q99879	ENSP00000477907	Histone H2B type 1-M (Histone H2B.e) (H2B/e)	HIST1H2BM	K5ac		0	0	0	0.118	0.378	0.416	0.484	0.511	0	0.1	0.085	0.243	0.423	0.468	0.489	0.549	17.17	0.982733	0.000444634		0	0.1	0.085	0.1805	0.4005	0.442	0.4865	0.53	0.000396825		0	0	0	0.01	0.041	0	0.027	0.05	0	0.075	0.008	0.044	0.008	0.047
P38646	ENSP00000297185	Stress-70 protein, mitochondrial (75 kDa glucose-regulated protein) (GRP-75) (Heat shock 70 kDa protein 9) (Mortalin) (MOT) (Peptide-binding protein 74) (PBP74)	HSPA9	K299ac		0	0	0.044	0.233	0	0	0.279	0.386	0	0	0	0	0.074	0.076	0	0.42	34.12	0.597139	0.210754		0	0	0.044	0.233	0.074	0.076	0.279	0.403	0.00609055
H3BN84	ENSP00000454730	SAGA-associated factor 29 (Fragment)		K84ac		0	0.009	0	0.25	0.126	0.116	0.152	0.354	0	0.137	0.021	0.022	0.227	0.137	0.196	0.255	49.41	0.517569	0.292969		0	0.073	0.021	0.136	0.1765	0.1265	0.174	0.3045	0.0141369		0	0.258	0.094	0.034	0	0.182	0.101	0.205	0	0	0.293	0.311	0.111	0.173
P07954	ENSP00000355518	Fumarate hydratase, mitochondrial (Fumarase) (EC 4.2.1.2)	FH	K79ac		0	0.065	0	0	0.02	0.142	0.005	0.158	0	0.103	0.182	0.173	0.069	0.196	0.011	0.364	99.47	0.724713	0.103243		0	0.084	0.182	0.173	0.0445	0.169	0.008	0.261	0.548413		0	0.174	0	0.154	0	0.192	0.236	0.204	0	0.042	0.04	0.007	0.139	0.072
P06703	ENSP00000473589	Protein S100-A6 (Calcyclin) (Growth factor-inducible protein 2A9) (MLN 4) (Prolactin receptor-associated protein) (PRA) (S100 calcium-binding protein A6)	S100A6	K25ac		0	0.061	0	0	0	0.111	0.105	0.198	0	0.027	0	0.074	0.079	0.105	0.121	0.267	51.22	0.868096	0.0249506		0	0.044	0	0.074	0.079	0.108	0.113	0.2325	0.00276959		0	0.037	0	0	0.076	0	0	0.116	0	0	0	0	0	0
Q9UHX1	ENSP00000484860	Poly(U)-binding-splicing factor PUF60 (60 kDa poly(U)-binding-splicing factor) (FUSE-binding protein-interacting repressor) (FBP-interacting repressor) (Ro-binding protein 1) (RoBP1) (Siah-binding protein 1) (Siah-BP1)	PUF60	K453ac		0	0.039	0.043	0.474	0.485	0.443	0.488	0.246	0	0.052	0.038	0.235	0.022	0.434	0.527	0.555	18.9	0.526655	0.283056		0	0.0455	0.0405	0.3545	0.2535	0.4385	0.5075	0.4005	0.0141369		0	0.052	0	0.014	0.055	0	0.012	0.004	0	0.057	0	0	0	0.037
P33778	ENSP00000482674	Histone H2B type 1-B (Histone H2B.1) (Histone H2B.f) (H2B/f)	HIST1H2BB	K15acK16acK20ac		0	0.1	0.097	0.424	0.784	0.803	0.839	0.876	0	0.158	0.14	0.544	0.817	0.838	0.866	0.912	3.83	0.995797	2.64612e-05		0	0.129	0.1185	0.484	0.8005	0.8205	0.8525	0.894	0.000396825		0	0.387	0.424	0.458	0.325	0.268	0.298	0.297	0	0.417	0.443	0.429	0.356	0.329
C9J4W5	ENSP00000417133	Eukaryotic translation initiation factor 5A (eIF-5A) (Fragment)		K47ac		0	0	0	0.145	0	0.272	0.369	0.237	0	0.057	0.064	0.139	0.217	0.362	0.399	0.146	37.54	0.817108	0.0471156		0	0.057	0.064	0.142	0.217	0.317	0.384	0.1915	0.00550595		0	0.243	0	0.047	0	0.176	0.036	0	0	0	0	0	0	0
A8WI61	ENSP00000413655	Bromodomain and PHD finger-containing protein 3 (Fragment)	BRPF3	K88ac		0	0	0.005	0.107	0.382	0.429	0.429	0.541	0	0.125	0.036	0.098	0.534	0.546	0.456	0.628	15.29	0.976543	0.000818927		0	0.125	0.0205	0.1025	0.458	0.4875	0.4425	0.5845	0.0141369		0	0.105	0.081	0	0.009	0	0.095	0.076	0	0.127	0.002	0.009	0.123	0
Q9P258	ENSP00000486447	Protein RCC2 (RCC1-like protein TD-60) (Telophase disk protein of 60 kDa)	RCC2	K292ac		0	0.321	0.789	0.692	0.738	0.721	0.584	0.807	0	0.81	0.65	0.837	0.668	0.703	0.756	0.299	0.35	0.502364	0.309845		0	0.5655	0.7195	0.7645	0.703	0.712	0.67	0.553	0.904861		0	0.095	0	0.227	0.011	0.269	0	0.005	0	0.046	0.174	0.431	0.284	0.18
A8K7Q2	ENSP00000433316	Heat shock cognate 71 kDa protein (cDNA FLJ77848)	HSPA8	K364ac		0	0.018	0	0.153	0.012	0.159	0.089	0.131	0	0	0.008	0.151	0.17	0.318	0.209	0.407	29.41	0.78289	0.0655884		0	0.018	0.008	0.152	0.091	0.2385	0.149	0.269	0.0141369		0	0	0	0	0	0	0	0	0	0	0	0	0	0
B1AKN5	ENSP00000360227	Nuclear factor 1	NFIA	K253ac		0	0.071	0.138	0.165	0.455	0.465	0.564	0.446	0	0.149	0.125	0.272	0.468	0.487	0.553	0.505	14.67	0.978713	0.000674886		0	0.11	0.1315	0.2185	0.4615	0.476	0.5585	0.4755	0.00173611		0	0.04	0.093	0.012	0.096	0	0.01	0.145	0	0.151	0.094	0	0	0
H0Y9L6	ENSP00000424510	Sister chromatid cohesion protein PDS5 homolog A (Fragment)		K100ac		0	0	0	0	0	0.661	0	1	0	1	0.118	0	0	0.231	0	0	19	-0.133027	1		0	1	0.118	0	0	0.446	0	1	0.788653		0	0	0	0	0.347	0.168	0	0.132	0	0	0	0	0	0.062
H3BNW0	ENSP00000455033	THUMP domain-containing protein 1		K0acK14ac		0	0	0	0.332	0.474	0.7	0	0.619	0	0.216	0.209	0.245	0.612	0.53	0.531	0.117	20.44	0.342544	0.506281		0	0.216	0.209	0.2885	0.543	0.615	0.531	0.368	0.0610119		0	0.316	0.279	0.432	0.043	0.224	0.311	0	0	0.038	0	0.118	0	0
P33778	ENSP00000482674	Histone H2B type 1-B (Histone H2B.1) (Histone H2B.f) (H2B/f)	HIST1H2BB	K15acK16ac		0	0.065	0.062	0.3	0.424	0.404	0.42	0.388	0	0.076	0.08	0.367	0.403	0.431	0.407	0.358	22.73	0.985648	0.000307507		0	0.0705	0.071	0.3335	0.4135	0.4175	0.4135	0.373	0.0248219		0	0.28	0.287	0.309	0.192	0.189	0.187	0.168	0	0.305	0.32	0.334	0.177	0.181
H3BND8	ENSP00000454795	Ubiquitin carboxyl-terminal hydrolase 7 (Fragment)		K769ac		0	0.158	0.106	0.174	0.235	0.234	0.282	0.294	0	0.386	0.139	0.173	0.22	0.24	0.294	0.282	41	0.727456	0.101298		0	0.272	0.1225	0.1735	0.2275	0.237	0.288	0.288	0.0248219		0	0.266	0.17	0.103	0.253	0.258	0.185	0.309	0	0.671	0.138	0	0.054	0.082
C9JB63	ENSP00000417459	Enoyl-CoA delta isomerase 2, mitochondrial (Fragment)		K108ac		0	0.019	0.291	0	0.016	0.075	0.083	0.065	0	0.721	0.006	0.116	0.036	0.073	0.118	0	0	-0.25916	1		0	0.37	0.1485	0.116	0.026	0.074	0.1005	0.065	0.548413
B4DEB1	ENSP00000355779	Histone H3	H3F3A	K23ac		0	0.222	0.855	0.843	0.87	0.427	0.764	0.579	0	0.688	0.942	0.162	0.887	0.493	0.535	0.541	0.41	0.506796	0.30489		0	0.455	0.8985	0.5025	0.8785	0.46	0.6495	0.56	0.39876		0	0.012	0	0.074	0	0.026	0.114	0.088	0	0	0.014	0	0	0.002
O60934	ENSP00000265433	Nibrin (Cell cycle regulatory protein p95) (Nijmegen breakage syndrome protein 1)	NBN	K333ac		0	0	0.013	0.715	0.474	0.684	0.649	0	0	0.598	0.542	0.673	0.704	0.738	0.636	0	2.69	0.689559	0.129601		0	0.598	0.2775	0.694	0.589	0.711	0.6425	0	0.617989		0	0.412	0.366	0.433	0.467	0.538	0.547	0.341	0	0.471	0.55	0.049	0.231	0.411
Q92793	ENSP00000262367	CREB-binding protein (EC 2.3.1.48)	CREBBP	K1594acK1596ac		0	0.022	0.075	0.106	0.128	0.046	0.13	0.213	0	0.067	0.019	0.032	0.05	0.131	0.075	0.193	75.08	0.604834	0.20338		0	0.0445	0.047	0.069	0.089	0.0885	0.1025	0.203	0.000396825		0	0.332	0.32	0.297	0.202	0.169	0.179	0	0	0.136	0.349	0.313	0.005	0.23
P61978	ENSP00000353552	Heterogeneous nuclear ribonucleoprotein K (hnRNP K) (Transformation up-regulated nuclear protein) (TUNP)	HNRNPK	K-1acK20ac		0	0	0.031	0.418	0.261	0.567	0.269	0.793	0	0	0	0.599	0.449	0.148	0.382	0.823	14.03	0.799219	0.0564225		0	0	0.031	0.5085	0.355	0.3575	0.3255	0.808	0.0460634
H7BY37	ENSP00000353218	Histone-lysine N-methyltransferase 2C (Fragment)		K346ac		0	0.314	0	0	0.089	0.211	0.26	0.439	0	0	0.022	0	0.212	0.215	0.298	0	41.9	0.129789	0.80641		0	0.314	0.022	0	0.1505	0.213	0.279	0.439	0.0809048		0	0.262	0	0.063	0	0.3	0	0.4	0	0.425	0.083	0.296	0	0.278
J9JID7	ENSP00000327054	Lamin B2, isoform CRA_a (Lamin-B2)	LMNB2	K289ac		0	0	0	0.056	0	0	0.027	0.147	0	0	0.168	0	0.148	0.085	0.169	0	107.09	-0.404518	1		0	0	0.168	0.056	0.148	0.085	0.098	0.147	0.212486
P42285	ENSP00000230640	Superkiller viralicidic activity 2-like 2 (EC 3.6.4.13) (ATP-dependent RNA helicase DOB1) (ATP-dependent RNA helicase SKIV2L2) (TRAMP-like complex helicase)	SKIV2L2	K42ac		0	0.061	0.136	0.167	0.348	0.388	0.453	0	0	0.077	0.093	0	0.331	0.433	0.46	0	64.95	0.947864	0.00400641		0	0.069	0.1145	0.167	0.3395	0.4105	0.4565	0	0.0809048		0	0	0.087	0.071	0	0.052	0	0	0	0	0	0	0.082	0
B7Z6Z4	ENSP00000441750	Myosin light polypeptide 6 (cDNA FLJ56329, highly similar to Myosin light polypeptide 6)	MYL6	K118ac		0	0	0.049	0.301	0.35	0.292	0.049	0	0	0.172	0.083	0	0	0.278	0	0.302	60.81	-0.166558	1		0	0.172	0.066	0.301	0.35	0.285	0.049	0.302	0.275099		0	0.287	0.356	0	0	0.192	0	0.162	0	0.058	0.067	0.326	0.228	0.149
E9PK25	ENSP00000431696	Cofilin-1		K181ac		0	0	0.183	0	0	0	0.217	0.594	0	0	0.224	0.187	0.422	0	0.132	0.582	42.83	0.70829	0.115231		0	0	0.2035	0.187	0.422	0	0.1745	0.588	0.202866		0	0	0	0	0.128	0	0	0	0	0	0.276	0.123	0.048	0.073
B8ZZ54	ENSP00000387101	10 kDa heat shock protein, mitochondrial (Heat shock 10kDa protein 1 (Chaperonin 10), isoform CRA_h)	HSPE1	K14ac		0	0.003	0.012	0.054	0	0.174	0.041	0.197	0	0.168	0	0	0.017	0.074	0.105	0.281	69.08	0.602599	0.205511		0	0.0855	0.012	0.054	0.017	0.124	0.073	0.239	0.0610119		0	0.015	0	0.091	0	0.042	0	0	0	0.028	0.01	0	0.053	0
Q09472	ENSP00000263253	Histone acetyltransferase p300 (p300 HAT) (EC 2.3.1.48) (E1A-associated protein p300)	EP300	K1557acK1559ac		0	0.079	0.18	0.399	0.659	0.712	0.726	0.426	0	0.125	0.134	0.463	0.66	0.755	0.765	0.853	4.5	0.901311	0.0141286		0	0.102	0.157	0.431	0.6595	0.7335	0.7455	0.6395	0.00550595		0	0.326	0.357	0.334	0.207	0.167	0.209	0.19	0	0.343	0.331	0.331	0.227	0.18
A0A0A0MRM9	ENSP00000359024	Nucleolar and coiled-body phosphoprotein 1 (Fragment)		K263ac		0	0	0	0.067	0.062	0.479	0.558	0	0	0.063	0	0.187	0	0	0	0.636	27.25	-0.322244	1		0	0.063	0	0.127	0.062	0.479	0.558	0.636	0.0126485
P30048	ENSP00000298510	Thioredoxin-dependent peroxide reductase, mitochondrial (EC 1.11.1.15) (Antioxidant protein 1) (AOP-1) (HBC189) (Peroxiredoxin III) (Prx-III) (Peroxiredoxin-3) (Protein MER5 homolog)	PRDX3	K90ac		0	0.093	0.038	0.087	0.079	0.13	0.146	0.211	0	0.22	0.19	0.199	0.101	0.146	0.102	0.198	66.27	0.454515	0.365175		0	0.1565	0.114	0.143	0.09	0.138	0.124	0.2045	0.39876		0	0.016	0	0	0.07	0	0.075	0	0	0.579	0.024	0	0.031	0.041
Q5T7F5	ENSP00000414233	Cap-specific mRNA (nucleoside-2'-O-)-methyltransferase 1 (Fragment)	FTSJD2,CMTR1	K13ac		0	0.504	0.065	0.241	0.44	0.446	0.507	0.612	0	0.11	0.117	0.514	0.554	0.567	0.589	0.558	7.22	0.671352	0.144266		0	0.307	0.091	0.3775	0.497	0.5065	0.548	0.585	0.000396825		0	0.951	0.848	0.759	0.962	0.695	0.956	0	0	0.913	0	0.68	0.933	0.645
E9PPU1	ENSP00000436335	40S ribosomal protein S3		K89ac		0	0.335	0.044	0.245	0.148	0.562	0.214	0.342	0	0	0.26	0.007	0.312	0.412	0.727	0.249	34.23	0.210767	0.68853		0	0.335	0.152	0.126	0.23	0.487	0.4705	0.2955	0.178869		0	0.061	0	0.179	0	0.423	0	0	0	0.371	0.201	0	0.275	0
D6R9G1	ENSP00000478687	Cyclin-dependent kinase 7	CDK7	K234ac		0	0.1	0.102	0.434	0.25	0.242	0.332	0.346	0	0.087	0.129	0	0.188	0.263	0.283	0.369	50.89	0.404836	0.42592		0	0.0935	0.1155	0.434	0.219	0.2525	0.3075	0.3575	0.0141369
A0A087WUE9	ENSP00000479480	Symplekin		K357ac		0	0	0	0.13	0.368	0.42	0.405	0.497	0	0.026	0.086	0.206	0.388	0.448	0.462	0.526	21.46	0.990498	0.000135005		0	0.026	0.086	0.168	0.378	0.434	0.4335	0.5115	0.000396825		0	0.015	0	0.027	0.025	0	0.002	0.207	0	0	0.036	0.048	0.035	0
P58876	ENSP00000367008	Histone H2B type 1-D (HIRA-interacting protein 2) (Histone H2B.1 B) (Histone H2B.b) (H2B/b)	HIST1H2BD	K5ac		0	0.048	0.007	0.177	0.387	0.44	0.471	0.528	0	0.023	0.043	0.215	0.434	0.47	0.506	0.559	16.01	0.996398	1.94386e-05		0	0.0355	0.025	0.196	0.4105	0.455	0.4885	0.5435	0.000396825		0	0.101	0.06	0.025	0.052	0	0.062	0.076	0	0.079	0.094	0.028	0.101	0
Q29RF7	ENSP00000303427	Sister chromatid cohesion protein PDS5 homolog A (Cell proliferation-inducing gene 54 protein) (Sister chromatid cohesion protein 112) (SCC-112)	PDS5A	K1266ac		0	0.012	0	0	0.152	0.154	0.243	0.373	0	0.023	0	0.095	0	0.129	0.246	0.38	93.33	0.880608	0.0205308		0	0.0175	0	0.095	0.152	0.1415	0.2445	0.3765	0.00609055		0	0	0.152	0	0	0	0.135	0	0	0	0.027	0.09	0.028	0.073
Q9H204	ENSP00000237380	Mediator of RNA polymerase II transcription subunit 28 (Endothelial-derived protein 1) (Mediator complex subunit 28) (Merlin and Grb2-interacting cytoskeletal protein) (Magicin) (Tumor angiogenesis marker EG-1)	MED28	K175ac		0	0	0	0	0	0	0.232	0	0	0	0	0.355	0	0	0.187	0	0	0.361631	0.481201		0	0	0	0.355	0	0	0.2095	0	0.742308
P51858	ENSP00000443120	Hepatoma-derived growth factor (HDGF) (High mobility group protein 1-like 2) (HMG-1L2)	HDGF	K145ac		0	0	0	0	0.019	0.199	0.215	0.314	0	0.033	0.008	0	0.112	0.216	0.202	0.37	139.53	0.965396	0.00177541		0	0.033	0.008	0	0.0655	0.2075	0.2085	0.342	0.0126485
P07814	ENSP00000355890	Bifunctional glutamate/proline--tRNA ligase (Bifunctional aminoacyl-tRNA synthetase) (Cell proliferation-inducing gene 32 protein) (Glutamatyl-prolyl-tRNA synthetase) [Includes: Glutamate--tRNA ligase (EC 6.1.1.17) (Glutamyl-tRNA synthetase) (GluRS); Proline--tRNA ligase (EC 6.1.1.15) (Prolyl-tRNA synthetase)]	EPRS	K242ac		0	0	0.073	0.064	0.069	0.149	0.031	0.216	0	0.11	0	0	0.027	0.081	0.324	0	77.09	-0.288612	1		0	0.11	0.073	0.064	0.048	0.115	0.1775	0.216	0.0610119		0	0.039	0	0.223	0	0	0.056	0.486	0	0.914	0.079	0	0	0
A0A087X2B0	ENSP00000484833	Zinc finger protein 79	ZNF79	K140ac		0	0.042	0.044	0.188	0.172	0.422	0.213	0.67	0	0.101	0	0.195	0.153	0	0.33	0.312	32.66	0.501427	0.310896		0	0.0715	0.044	0.1915	0.1625	0.422	0.2715	0.491	0.00550595		0	0.006	0.278	0	0.056	0	0.008	0	0	0	0	0	0	0.129
P08238	ENSP00000481908	Heat shock protein HSP 90-beta (HSP 90) (Heat shock 84 kDa) (HSP 84) (HSP84)	HSP90AB1	K480ac		0	0.087	0.081	0.528	0.351	0	0.155	0	0	0.573	0.356	0	0.68	0.217	0	0	0	0.114071	0.829636		0	0.33	0.2185	0.528	0.5155	0.217	0.155	0	0.454427
Q9BSH5	ENSP00000363295	Haloacid dehalogenase-like hydrolase domain-containing protein 3	HDHD3	K14ac		0	0.297	0.223	0.149	0.199	0.204	0.169	0.16	0	0.198	0.112	0.031	0.076	0.098	0.115	0.364	2102.54	0.402891	0.428362		0	0.2475	0.1675	0.09	0.1375	0.151	0.142	0.262	0.39876		0	0	0.103	0.259	0.131	0.297	0	0.436	0	0	0.462	0.042	0.461	0.349
Q9Y2W1	ENSP00000433825	Thyroid hormone receptor-associated protein 3 (Thyroid hormone receptor-associated protein complex 150 kDa component) (Trap150)	THRAP3	K374ac		0	0.138	0.172	0	0.073	0	0.467	0	0	0.003	0.082	0.328	0.422	0.405	0.139	0.314	98.09	-0.351462	1		0	0.0705	0.127	0.328	0.2475	0.405	0.303	0.314	0.0311508		0	0	0	0.025	0.046	0.007	0	0.139	0	0.103	0.009	0.013	0	0.05
C9JNW5	ENSP00000420380	60S ribosomal protein L24 (Ribosomal protein L24, isoform CRA_e)	RPL24	K26ac		0	0.109	0.26	0.064	0.816	0.246	0.73	0.486	0	0.111	0.094	0.533	0.593	0.853	0	0.865	6.7	0.189275	0.719478		0	0.11	0.177	0.2985	0.7045	0.5495	0.73	0.6755	0.00550595
Q9H814	ENSP00000297540	Phosphorylated adapter RNA export protein (RNA U small nuclear RNA export adapter protein)	PHAX	K182ac		0	0.15	0	0.114	0	0	0	0.236	0	0	0	0	0	0	0	0	32.95		1		0	0.15	0	0.114	0	0	0	0.236	0.886017
E9PND2	ENSP00000437218	Cysteine and glycine-rich protein 1 (Fragment)		K46ac		0	0.402	0	0	0	0	0	0	0	0	0	0	0	0.319	0	0	0	-0.142857	1		0	0.402	0	0	0	0.319	0	0	0.742308		0	0.025	0	0.175	0.127	0	0.322	0.047	0	0	0.013	0.125	0.1	0
A0A0A0MRM9	ENSP00000359024	Nucleolar and coiled-body phosphoprotein 1 (Fragment)		K409ac		0	0.053	0.024	0	0.046	0.095	0.188	0.151	0	0.033	0	0	0	0.051	0.188	0.284	69.95	0.87982	0.020797		0	0.043	0.024	0	0.046	0.073	0.188	0.2175	0.0126485		0	0	0	0	0	0	0	0	0	0	0	0	0	0
A0A087WZ27	ENSP00000482310	Zinc finger protein 90	LOC388519	K3ac		0	0.192	0	0.106	0.11	0.042	0.189	0.253	0	0	0	0.114	0.086	0.07	0.013	0	69.8	-0.148781	1		0	0.192	0	0.11	0.098	0.056	0.101	0.253	0.318567		0	0.153	0.395	0.153	0.269	0.1	0.514	0.316	0	0.599	0	0.057	0.206	0.246
C9JCN8	ENSP00000396497	Fos-related antigen 2 (Fragment)		K182ac		0	0.537	0.544	0	0	0	0.435	0	0	0.023	0	0	0.293	0.261	0.531	0.61	18.65	-0.177843	1		0	0.28	0.544	0	0.293	0.261	0.483	0.61	0.134625		0	0	0	0	0.33	0	0	0	0	0.563	0.226	0	0.408	0.209
Q8NEF9	ENSP00000341324	Serum response factor-binding protein 1 (SRF-dependent transcription regulation-associated protein) (p49/STRAP)	SRFBP1	K422ac		0	0.074	0.357	0.419	0.855	0.601	0.375	0.272	0	0.492	0.102	0.375	0.401	0.484	0.608	0.799	3.97	0.212609	0.685892		0	0.283	0.2295	0.397	0.628	0.5425	0.4915	0.5355	0.0610119
C9JI87	ENSP00000390129	Voltage-dependent anion-selective channel protein 1 (Fragment)		K60ac		0	0	0.008	0.041	0.015	0.077	0	0.23	0	0	0.037	0.012	0.062	0.097	0.177	0.343	38.7	0.833147	0.0394373		0	0	0.0225	0.0265	0.0385	0.087	0.177	0.2865	0.00118873		0	0.066	0.241	0.2	0.4	0	0.085	0.061	0	0.183	0.131	0.041	0.025	0.109
Q92917	ENSP00000156109	G patch domain and KOW motifs-containing protein (G patch domain-containing protein 5) (Protein MOS2 homolog) (Protein T54)	GPKOW	K177ac		0	0.017	0.077	0	0.104	0.117	0.192	0.379	0	0.154	0.098	0.093	0.024	0.38	0.189	0.231	36.21	0.472025	0.344548		0	0.0855	0.0875	0.093	0.064	0.2485	0.1905	0.305	0.0141369
Q09472	ENSP00000263253	Histone acetyltransferase p300 (p300 HAT) (EC 2.3.1.48) (E1A-associated protein p300)	EP300	K1589ac		0	0.01	0.032	0.128	0.038	0.198	0.295	0.486	0	0.095	0	0	0.113	0.219	0.196	0.497	41.54	0.900883	0.0142494		0	0.0525	0.032	0.128	0.0755	0.2085	0.2455	0.4915	0.00173611		0	0	0	0.036	0	0.129	0.198	0.187	0	0	0	0.254	0.116	0.002
E5RK69	ENSP00000430420	Annexin		K406ac		0	0	0.408	0	0.483	0.387	0.411	0.441	0	0	0.645	0.577	0.387	0.373	0.446	0.461	32.28	0.565368	0.242305		0	0	0.5265	0.577	0.435	0.38	0.4285	0.451	0.454427
P62805	ENSP00000484789	Histone H4	HIST1H4L,HIST4H4,HIST1H4K,HIST2H4A,HIST2H4B,HIST1H4A,HIST1H4B,HIST1H4E,HIST1H4F,HIST1H4C,HIST1H4D,HIST1H4I,HIST1H4J,HIST1H4H	K8acK16ac		0	0.334	0.385	0.49	0.723	0.595	0.751	0.713	0	0.663	0.221	0.422	0.833	0.702	0.832	0.808	1.23	0.888243	0.0180366		0	0.4985	0.303	0.456	0.778	0.6485	0.7915	0.7605	0.0311508		0	0.038	0.007	0.028	0.029	0.035	0.015	0	0	0.018	0.048	0	0.072	0.02
H0YD06	ENSP00000432645	Non-specific lipid-transfer protein (Fragment)		K52ac		0	0.3	0.255	0.284	0.338	0.363	0.357	0.406	0	0.421	0.278	0.305	0.316	0.3	0.391	0.429	29.43	0.92244	0.00879008		0	0.3605	0.2665	0.2945	0.327	0.3315	0.374	0.4175	0.0141369		0	0.195	0	0.264	0.125	0.069	0.112	0.062	0	0	0.268	0.295	0.296	0.111
P49915	ENSP00000419851	GMP synthase [glutamine-hydrolyzing] (EC 6.3.5.2) (GMP synthetase) (Glutamine amidotransferase)	GMPS	K0acK8ac		0	0	0.105	0	0.233	0.208	0.135	0.01	0	0.236	0	0	0.232	0.501	0.106	0.465	47.22	0.315792	0.542059		0	0.236	0.105	0	0.2325	0.3545	0.1205	0.2375	0.212486
O14686	ENSP00000301067	Histone-lysine N-methyltransferase 2D (Lysine N-methyltransferase 2D) (EC 2.1.1.43) (ALL1-related protein) (Myeloid/lymphoid or mixed-lineage leukemia protein 2)	KMT2D,MLL2	K2932ac		0	0.03	0.444	0	0.679	0.579	0	0	0	0.242	0	0.511	0.599	0	0.151	0	0	0.173907	0.741769		0	0.136	0.444	0.511	0.639	0.579	0.151	0	0.617989		0	0.274	0	0.138	0	0	0	0.001	0	0.216	0	0.225	0	0
H7BY37	ENSP00000353218	Histone-lysine N-methyltransferase 2C (Fragment)		K314ac		0	0.691	0.712	0.338	0.493	0.793	0.707	0.975	0	0.423	0.702	0.357	0.298	0.681	0.942	0.427	0.32	0.692209	0.127524		0	0.557	0.707	0.3475	0.3955	0.737	0.8245	0.701	0.108681		0	0.16	0.166	0	0	0.029	0.117	0.211	0	0.162	0.528	0.214	0	0.047
F2Z2E3	ENSP00000388077	Dihydrolipoyl dehydrogenase, mitochondrial		K65ac		0	0.024	0.16	0	0.022	0.063	0.204	0.086	0	0.026	0	0.033	0	0	0	0.089	242.79	-0.122889	1		0	0.025	0.16	0.033	0.022	0.063	0.204	0.0875	0.108681		0	0	0.166	0	0.175	0.081	0.297	0	0	0	0.135	0.564	0.243	0
Q5QNW6	ENSP00000358164	Histone H2B type 2-F	HIST2H2BF	K16acK20ac		0	0.032	0.033	0.212	0.588	0.66	0.693	0.752	0	0.011	0.086	0.327	0.614	0.695	0.722	0.791	7.16	0.993098	7.12857e-05		0	0.0215	0.0595	0.2695	0.601	0.6775	0.7075	0.7715	< 0.0001		0	0.187	0.166	0.427	0.192	0.19	0.236	0.347	0	0.307	0.203	0.285	0.207	0.195
Q9NWX6	ENSP00000231198	Probable tRNA(His) guanylyltransferase (EC 2.7.7.79) (Interphase cytoplasmic foci protein 45) (tRNA-histidine guanylyltransferase)	THG1L	K262ac		0	0	0	0.104	0.344	0.469	0.492	0.578	0	0.006	0	0.151	0.403	0.482	0.535	0.601	15.14	0.996883	1.45569e-05		0	0.006	0	0.1275	0.3735	0.4755	0.5135	0.5895	0.00276959
E9PBS1	ENSP00000424053	Multifunctional protein ADE2 (Fragment)		K0acK10ac		0	0	0	0	0.138	0.181	0.266	0.415	0	0.084	0	0	0.148	0.182	0.249	0.399	56.63	0.98067	0.000556859		0	0.084	0	0	0.143	0.1815	0.2575	0.407	0.0108698		0	0	0	0.013	0	0	0	0	0	0.095	0	0	0	0
P49411	0	Elongation factor Tu, mitochondrial (EF-Tu) (P43)	TUFM	K417ac		0	0.179	0.254	0.299	0.216	0.147	0.043	0	0	0	0.092	0.036	0.009	0.037	0.112	0.112	139.95	-0.260897	1		0	0.179	0.173	0.1675	0.1125	0.092	0.0775	0.112	0.275099		0	0.396	0.566	0.336	0.546	0.395	0.412	0	0	0	0.382	0.002	0.383	0.336
E5RHJ4	ENSP00000429739	Cell cycle and apoptosis regulator protein 2 (Fragment)		K32ac		0	0.012	0.188	0.211	0.34	0.439	0.451	0.473	0	0.14	0.125	0	0.387	0.501	0.508	0.25	20.13	0.789142	0.062004		0	0.076	0.1565	0.211	0.3635	0.47	0.4795	0.3615	0.00550595		0	0.103	0.044	0.147	0	0.182	0.243	0	0	0	0.014	0.019	0	0
O60814	ENSP00000349430	Histone H2B type 1-K (H2B K) (HIRA-interacting protein 1)	HIST1H2BK	K16acK20ac		0	0.042	0.044	0.293	0.598	0.62	0.671	0.75	0	0.053	0.058	0.366	0.559	0.674	0.721	0.782	7.04	0.994326	4.82069e-05		0	0.0475	0.051	0.3295	0.5785	0.647	0.696	0.766	< 0.0001		0	0.146	0.276	0.319	0.219	0.191	0.194	0.21	0	0.254	0.178	0.319	0.235	0.204
E9PEX6	ENSP00000417016	Dihydrolipoyl dehydrogenase (EC 1.8.1.4)	DLD	K253ac		0	0	0	0	0	0.075	0.048	0.213	0	0.105	0	0.013	0.016	0.044	0.102	0.28	48.47	0.891989	0.0168697		0	0.105	0	0.013	0.016	0.0595	0.075	0.2465	0.0460634		0	0	0.043	0	0.043	0.019	0.024	0.038	0	0.227	0	0	0	0
Q6KC79	ENSP00000282516	Nipped-B-like protein (Delangin) (SCC2 homolog)	NIPBL	K964ac		0	0.332	0.112	0.204	0	0.141	0	0.431	0	0	0.743	0.424	0.38	0.466	0.312	0.789	65.82	0.302484	0.560113		0	0.332	0.4275	0.314	0.38	0.3035	0.312	0.61	0.548413
E7EQU1	ENSP00000405601	High mobility group protein B3 (Fragment)		K11ac		0	0.107	0.217	0.2	0.429	0.485	0.442	0.367	0	0.107	0.059	0.302	0.459	0.434	0.642	0.482	11.98	0.890277	0.0173981		0	0.107	0.138	0.251	0.444	0.4595	0.542	0.4245	0.00550595		0	0.052	0.1	0	0	0	0.362	0.057	0	0	0.12	0.123	0.04	0.229
C9JB63	ENSP00000417459	Enoyl-CoA delta isomerase 2, mitochondrial (Fragment)		K136ac		0	0.101	0.112	0	0.019	0	0.095	0.179	0	0	0.048	0.142	0.081	0.193	0.137	0.254	52.77	0.261594	0.61656		0	0.101	0.08	0.142	0.05	0.193	0.116	0.2165	0.0610119		0	0.19	0	0.135	0.002	0.041	0.095	0.035	0	0	0.134	0	0.079	0.029
E7EUT5	ENSP00000380065	Glyceraldehyde-3-phosphate dehydrogenase		K258ac		0	0.144	0.195	0.09	0.186	0.009	0.282	0.202	0	0.311	0	0.181	0.356	0.199	0.294	0.258	83.18	0.453562	0.36631		0	0.2275	0.195	0.1355	0.271	0.104	0.288	0.23	0.275099
E9PEX6	ENSP00000417016	Dihydrolipoyl dehydrogenase (EC 1.8.1.4)	DLD	K108ac		0	0.048	0.037	0.296	0.059	0.084	0.296	0	0	0.375	0.171	0	0.085	0.231	0	0	285.32	-0.328947	1		0	0.2115	0.104	0.296	0.072	0.1575	0.296	0	0.900004
P33778	ENSP00000482674	Histone H2B type 1-B (Histone H2B.1) (Histone H2B.f) (H2B/f)	HIST1H2BB	K5ac		0	0.038	0.004	0.227	0.429	0.472	0.474	0.544	0	0.05	0.024	0.201	0.454	0.476	0.495	0.557	14.85	0.997718	7.80711e-06		0	0.044	0.014	0.214	0.4415	0.474	0.4845	0.5505	0.000396825		0	0	0.027	0.063	0.02	0.024	0.022	0.005	0	0	0.021	0.072	0.001	0.022
C9J0D1	ENSP00000406901	Histone H2A		K7acK11ac		0	0.01	0.013	0.181	0.517	0.616	0.658	0.729	0	0.019	0.015	0.244	0.563	0.658	0.696	0.77	8.63	0.998613	2.88331e-06		0	0.0145	0.014	0.2125	0.54	0.637	0.677	0.7495	0.000396825		0	0.067	0.101	0.242	0.204	0.164	0.184	0.159	0	0.09	0.112	0.261	0.219	0.183
P06703	ENSP00000473589	Protein S100-A6 (Calcyclin) (Growth factor-inducible protein 2A9) (MLN 4) (Prolactin receptor-associated protein) (PRA) (S100 calcium-binding protein A6)	S100A6	K39ac		0	0	0.119	0.128	0.134	0.076	0.133	0.15	0	0.103	0	0.084	0.077	0.067	0.128	0.106	132.85	0.336558	0.514224		0	0.103	0.119	0.106	0.1055	0.0715	0.1305	0.128	0.178869		0	0.185	0.079	0.058	0.273	0.152	0.032	0.108	0	0.131	0.428	0.265	0.125	0
A0A0A0MSM0	ENSP00000396090	Heat shock protein 105 kDa	HSPH1	K195ac		0	0.462	0.41	0.026	0.513	0.559	0.495	0.474	0	0.526	0.101	0.567	0.497	0.253	0.341	0.506	18.36	0.237072	0.651054		0	0.494	0.2555	0.2965	0.505	0.406	0.418	0.49	0.178869
A0A0A0MTN0	ENSP00000444856	Cullin-2	CUL2	K405ac		0	0.195	0	0.097	0.145	0.249	0.197	0.235	0	0.156	0	0.189	0	0.091	0.033	0.237	52.12	0.531672	0.277637		0	0.1755	0	0.143	0.145	0.17	0.115	0.236	0.212486		0	0.162	0	0.196	0.182	0.162	0	0.153	0	0	0.168	0	0.174	0.148
E5RIT9	ENSP00000430670	Uncharacterized protein C2orf81 (Fragment)		K0acK6ac		0	0	0	0.066	0.34	0.309	0.368	0.468	0	0.133	0	0.036	0.405	0.367	0.459	0.417	36.74	0.950137	0.00366744		0	0.133	0	0.051	0.3725	0.338	0.4135	0.4425	0.0126485
Q09472	ENSP00000263253	Histone acetyltransferase p300 (p300 HAT) (EC 2.3.1.48) (E1A-associated protein p300)	EP300	K1554acK1557acK1559ac		0	0.182	0.008	0.507	0.725	0.465	0.503	0.068	0	0.161	0.297	0.503	0	0	0	0.372	438.55	-0.250686	1		0	0.1715	0.1525	0.505	0.725	0.465	0.503	0.22	0.275099		0	0.352	0.528	0.47	0.295	0.369	0.301	0.206	0	0.495	0.442	0.41	0.404	0.41
P08559	ENSP00000394382	Pyruvate dehydrogenase E1 component subunit alpha, somatic form, mitochondrial (EC 1.2.4.1) (PDHE1-A type I)	PDHA1	K76ac		0	0.039	0.126	0.219	0.2	0.197	0.366	0.377	0	0.198	0.113	0.293	0.221	0.221	0.289	0.396	33.84	0.864469	0.0263082		0	0.1185	0.1195	0.256	0.2105	0.209	0.3275	0.3865	0.00550595		0	0	0	0.094	0	0	0.066	0	0	0.279	0	0	0.042	0
P20042	ENSP00000364119	Eukaryotic translation initiation factor 2 subunit 2 (Eukaryotic translation initiation factor 2 subunit beta) (eIF-2-beta)	EIF2S2	K323ac		0	0.187	0.345	0.499	0.449	0	1	0.296	0	0.558	0.317	0.791	0	0.61	0.734	0.777	2.27	0.347191	0.500139		0	0.3725	0.331	0.645	0.449	0.61	0.867	0.5365	0.0610119
Q9Y230	ENSP00000473172	RuvB-like 2 (EC 3.6.4.12) (48 kDa TATA box-binding protein-interacting protein) (48 kDa TBP-interacting protein) (51 kDa erythrocyte cytosolic protein) (ECP-51) (INO80 complex subunit J) (Repressing pontin 52) (Reptin 52) (TIP49b) (TIP60-associated protein 54-beta) (TAP54-beta)	RUVBL2	K426ac		0	0	0.023	0.287	0.013	0.186	0.058	0.327	0	0.218	0.103	0.023	0.133	0.342	0.034	0.357	51.58	0.433418	0.390583		0	0.218	0.063	0.155	0.073	0.264	0.046	0.342	0.275099
O75533	ENSP00000335321	Splicing factor 3B subunit 1 (Pre-mRNA-splicing factor SF3b 155 kDa subunit) (SF3b155) (Spliceosome-associated protein 155) (SAP 155)	SF3B1	K140ac		0	0.056	0	0.079	0	0.358	0.31	0	0	0.069	0	0.207	0.498	0.439	0	0	77	0.257708	0.621995		0	0.0625	0	0.143	0.498	0.3985	0.31	0	0.444833
H3BMQ8	ENSP00000454499	Fructose-bisphosphate aldolase A (Fragment)		K96ac		0	0	0	0	0.035	0.084	0.132	0.218	0	0	0	0.008	0.082	0.089	0.142	0.249	49.39	0.984829	0.000343493		0	0	0	0.008	0.0585	0.0865	0.137	0.2335	0.00224139		0	0.004	0	0	0	0.004	0.003	0.018	0	0	0	0	0	0
P38646	ENSP00000297185	Stress-70 protein, mitochondrial (75 kDa glucose-regulated protein) (GRP-75) (Heat shock 70 kDa protein 9) (Mortalin) (MOT) (Peptide-binding protein 74) (PBP74)	HSPA9	K287ac		0	0	0.121	0.029	0.072	0.182	0.155	0.299	0	0	0.067	0.039	0	0.037	0.695	0.262	45.7	0.480033	0.335258		0	0	0.094	0.034	0.072	0.1095	0.425	0.2805	0.0126485		0	0	0.17	0.105	0.103	0	0	0	0	0	0	0.067	0	0.096
P18583	ENSP00000348984	Protein SON (Bax antagonist selected in saccharomyces 1) (BASS1) (Negative regulatory element-binding protein) (NRE-binding protein) (Protein DBP-5) (SON3)	SON	K287ac		0	0.281	0.223	0.237	0	0.006	0.6	0	0	0.32	0.038	0.62	0.199	0.456	0.364	0	0	0.379706	0.457813		0	0.3005	0.1305	0.4285	0.199	0.231	0.482	0	0.617989		0	0	0.202	0.255	0	0.071	0.278	0.131	0	0.27	0.373	0.311	0.167	0.023
A6NGP5	ENSP00000372157	Hematological and neurological-expressed 1-like protein (cDNA FLJ50401, highly similar to Hematological and neurological expressed1-like protein) (cDNA, FLJ79413, highly similar to Hematological and neurological expressed 1-like protein)	HN1L	K129ac		0	0	0.06	0.204	0.381	0.471	0.46	0.536	0	0.107	0.088	0.169	0.52	0.437	0.525	0.566	15.02	0.962512	0.00208171		0	0.107	0.074	0.1865	0.4505	0.454	0.4925	0.551	0.000396825		0	0.036	0	0.016	0.075	0	0	0	0	0.033	0	0.08	0.024	0
E9PDW2	ENSP00000425348	Succinyl-CoA:3-ketoacid coenzyme A transferase 1, mitochondrial		K268ac		0	0.088	0.055	0.223	0	0.145	0	0.773	0	0	0.147	0.28	0.239	0.038	0.24	0.082	35.08	-0.12151	1		0	0.088	0.101	0.2515	0.239	0.0915	0.24	0.4275	0.0311508		0	0.026	0.108	0	0	0	0.004	0.021	0	0.276	0	0.068	0	0
P22314	ENSP00000366568	Ubiquitin-like modifier-activating enzyme 1 (EC 6.2.1.45) (Protein A1S9) (Ubiquitin-activating enzyme E1)	UBA1	K670ac		0	0.011	0	0.296	0	0.137	0.071	0.261	0	0	0.247	0.231	0.257	0.162	0.319	0.431	31.94	0.518276	0.292193		0	0.011	0.247	0.2635	0.257	0.1495	0.195	0.346	0.108681		0	0.192	0	0	0.145	0.217	0	0	0	0.354	0	0.217	0	0.126
C9J8M3	ENSP00000411300	Replication factor C subunit 4 (Fragment)		K12ac		0	0	0	0	0.104	0.122	0.176	0.237	0	0	0.064	0.054	0.133	0.17	0.212	0.358	46.43	0.967819	0.00153674		0	0	0.064	0.054	0.1185	0.146	0.194	0.2975	0.00276959
P24539	ENSP00000358737	ATP synthase F(0) complex subunit B1, mitochondrial (ATP synthase proton-transporting mitochondrial F(0) complex subunit B1) (ATP synthase subunit b) (ATPase subunit b)	ATP5F1	K161ac		0	0.006	0	0.02	0.107	0.119	0.096	0	0	0.478	0.246	0.33	0.219	0.133	0.125	0.241	53.85	-0.303002	1		0	0.242	0.246	0.175	0.163	0.126	0.1105	0.241	0.719544		0	0	0.675	0.523	0.318	0	0.013	0.058	0	0.309	0	0.163	0.251	0.087
P23246	ENSP00000349748	Splicing factor, proline- and glutamine-rich (100 kDa DNA-pairing protein) (hPOMp100) (DNA-binding p52/p100 complex, 100 kDa subunit) (Polypyrimidine tract-binding protein-associated-splicing factor) (PSF) (PTB-associated-splicing factor)	SFPQ	K461ac		0	0	0	0	0.071	0.337	0	0	0	0.129	0	0	0.355	0.005	0.361	0.431	59.69	-0.244062	1		0	0.129	0	0	0.213	0.171	0.361	0.431	0.0218957
K7EM90	ENSP00000466406	Alpha-enolase (Fragment)		K125ac		0	0.038	0.021	0.106	0.188	0.199	0.253	0.222	0	0.098	0.13	0.102	0.328	0.323	0.467	0.417	44.56	0.956862	0.00275114		0	0.068	0.0755	0.104	0.258	0.261	0.36	0.3195	0.000396825		0	0	0.047	0	0.038	0	0.005	0	0	0	0	0	0.029	0
P13639	ENSP00000307940	Elongation factor 2 (EF-2)	EEF2	K313ac		0	0	0	0.02	0.037	0.121	0.15	0.172	0	0.022	0	0.239	0.151	0.078	0.099	0.345	60.85	0.566184	0.241474		0	0.022	0	0.1295	0.094	0.0995	0.1245	0.2585	0.0248219		0	0	0.03	0.031	0.03	0.072	0	0	0	0.129	0	0.033	0.047	0.162
F8VPD4	ENSP00000384510	CAD protein	CAD	K696ac		0	0	0	0	0	0.202	0.061	0.218	0	0	0.075	0.184	0.034	0.133	0	0	52.52	0.0264102	0.960394		0	0	0.075	0.184	0.034	0.1675	0.061	0.218	0.0809048
C9JG32	ENSP00000390679	Elongation factor Ts (Fragment)		K14ac		0	0	0.139	0.207	0.296	0.348	0.576	0.423	0	0.149	0.013	0	0.211	0.322	0.56	0.398	27.35	0.871704	0.0236339		0	0.149	0.076	0.207	0.2535	0.335	0.568	0.4105	0.00173611		0	0.019	0.074	0.055	0	0.132	0	0.013	0	0	0	0.072	0.086	0.011
P25705	ENSP00000381736	ATP synthase subunit alpha, mitochondrial	ATP5A1	K426ac		0	0	0	0	0	0.022	0.033	0.092	0	0	0	0.018	0	0.038	0.039	0.167	96.58	0.984271	0.000369154		0	0	0	0.018	0	0.03	0.036	0.1295	0.0116027
D3DPZ1	ENSP00000414640	HCG27868, isoform CRA_g		K40ac		0	0.068	0	0	0	0	0	0	0	0	0	0	0	0	0	0	0		1		0	0.068	0	0	0	0	0	0	0.382733		0	0.308	0	0.183	0	0.062	0.175	0.194	0	0.517	0.336	0.14	0	0.156
O75533	ENSP00000335321	Splicing factor 3B subunit 1 (Pre-mRNA-splicing factor SF3b 155 kDa subunit) (SF3b155) (Spliceosome-associated protein 155) (SAP 155)	SF3B1	K332ac		0	0.068	0	0	0.413	0.466	0	0	0	0	0	0	0	0	0	0	0		1		0	0.068	0	0	0.413	0.466	0	0	0.886017
A6NMY6	ENSP00000368744	Putative annexin A2-like protein (Annexin A2 pseudogene 2) (Lipocortin II pseudogene)	ANXA2P2	K211ac		0	0.532	0.471	0.651	0.46	0.714	0.612	0.73	0	0.551	0.724	0.835	0.757	0.708	0.819	0.876	0.48	0.912251	0.0112121		0	0.5415	0.5975	0.743	0.6085	0.711	0.7155	0.803	0.00550595		0	0.674	0.815	0.665	0.836	0.767	0.83	0.666	0	0.676	0.765	0.752	0.676	0.774
E9PHV6	ENSP00000387311	Nuclear autoantigen Sp-100		K404ac		0	0.019	0.049	0.284	0.413	0.405	0	0	0	0.098	0.114	0.29	0.015	0.478	0.4	0.542	20.91	0.0224311	0.966359		0	0.0585	0.0815	0.287	0.214	0.4415	0.4	0.542	0.00173611		0	0.038	0.119	0.079	0.12	0.017	0	0.069	0	0.058	0.069	0	0	0
P62328	ENSP00000414376	Thymosin beta-4 (T beta-4) (Fx) [Cleaved into: Hematopoietic system regulatory peptide (Seraspenide)]	TMSB4X	K38ac		0	0.02	0	0.014	0.057	0.346	0.102	0.495	0	0.077	0	0.186	0.533	0.411	0.179	0.396	48.42	0.607186	0.201148		0	0.0485	0	0.1	0.295	0.3785	0.1405	0.4455	0.0126485		0	0.028	0	0	0	0	0	0	0	0	0	0.093	0	0
E7EN20	ENSP00000412077	E3 ubiquitin-protein ligase TRIM33		K762acK768ac		0	0.165	0.235	0.344	0	0.768	0	0	0	0.134	0.18	0	0.18	0	0	0	0	-0.178284	1		0	0.1495	0.2075	0.344	0.18	0.768	0	0	1		0	0.637	0.729	0.581	0.21	0.546	0.698	0.86	0	0.034	0.625	0.67	0.734	0.711
P31949	ENSP00000271638	Protein S100-A11 (Calgizzarin) (Metastatic lymph node gene 70 protein) (MLN 70) (Protein S100-C) (S100 calcium-binding protein A11) [Cleaved into: Protein S100-A11, N-terminally processed]	S100A11	K54ac		0	0.742	0	0.746	0.382	0.395	0.502	0.379	0	0	0	0.68	0.621	0.668	0.441	0.444	4.91	0.447847	0.373141		0	0.742	0	0.713	0.5015	0.5315	0.4715	0.4115	0.803089		0	0	0.388	0.269	0.656	0.235	0.183	0.057	0	0	0.06	0.892	0.474	0.225
P10809	ENSP00000373620	60 kDa heat shock protein, mitochondrial (60 kDa chaperonin) (Chaperonin 60) (CPN60) (Heat shock protein 60) (HSP-60) (Hsp60) (HuCHA60) (Mitochondrial matrix protein P1) (P60 lymphocyte protein)	HSPD1	K358ac		0	0	0.022	0	0.045	0.111	0.193	0.354	0	0	0	0	0.075	0.173	0.242	0.364	30.71	0.98169	0.000499841		0	0	0.022	0	0.06	0.142	0.2175	0.359	0.00508587		0	0.012	0.002	0.02	0	0	0	0	0	0	0	0	0.007	0
P08559	ENSP00000394382	Pyruvate dehydrogenase E1 component subunit alpha, somatic form, mitochondrial (EC 1.2.4.1) (PDHE1-A type I)	PDHA1	K82ac		0	0	0	0.24	0.041	0.112	0.195	0.337	0	0.018	0	0.319	0.026	0.132	0.175	0.365	42.78	0.982125	0.000476417		0	0.018	0	0.2795	0.0335	0.122	0.185	0.351	0.0248219		0	0	0.151	0	0.072	0	0.002	0	0	0	0.01	0	0	0
F8W9G7	ENSP00000403466	Histone acetyltransferase type B catalytic subunit		K0acK8ac		0	0.152	0.575	0.072	0.172	0.298	0.363	0.149	0	0	0	0.25	0.372	0.632	0	0	0	-0.0287508	1		0	0.152	0.575	0.161	0.272	0.465	0.363	0.149	0.548413
A8K7Q2	ENSP00000433316	Heat shock cognate 71 kDa protein (cDNA FLJ77848)	HSPA8	K270ac		0	0.012	0.008	0.079	0	0	0.087	0.304	0	0	0.011	0.406	0.069	0.281	0.202	0.479	53.85	0.761332	0.0786462		0	0.012	0.0095	0.2425	0.069	0.281	0.1445	0.3915	0.0141369		0	0.349	0.566	0.308	0.34	0.278	0.513	0.599	0	0.36	0.308	0.689	0.479	0.13
B4DEB1	ENSP00000355779	Histone H3	H3F3A	K9acK14ac		0	0.058	0.059	0.329	0.631	0.682	0.717	0.775	0	0.065	0.083	0.405	0.674	0.724	0.757	0.798	5.77	0.998079	5.53061e-06		0	0.0615	0.071	0.367	0.6525	0.703	0.737	0.7865	< 0.0001		0	0.268	0.288	0.345	0.22	0.193	0.204	0.212	0	0.275	0.297	0.385	0.252	0.205
Q9NQW6	ENSP00000265748	Actin-binding protein anillin	ANLN	K451ac		0	0	0.039	0.088	0.387	0.291	0.323	0.369	0	0.316	0.163	0.253	0.008	0.426	0.375	0.377	27.53	0.285891	0.582847		0	0.316	0.101	0.1705	0.1975	0.3585	0.349	0.373	0.0141369		0	0.191	0	0	0	0	0	0.044	0	0.08	0.015	0	0	0.421
P16403	ENSP00000339566	Histone H1.2 (Histone H1c) (Histone H1d) (Histone H1s-1)	HIST1H1C	K167ac		0	0.215	0.254	0.358	0.392	0.408	0.469	0.511	0	0.341	0.299	0.072	0.434	0.477	0.482	0.577	19.18	0.790264	0.0613708		0	0.278	0.2765	0.215	0.413	0.4425	0.4755	0.544	0.00550595		0	0	0.151	0.012	0.007	0.059	0.002	0.513	0	0.089	0.002	0.024	0.003	0
F8VQQ8	ENSP00000450260	Ubiquitin-conjugating enzyme E2 N		K28ac		0	0.047	0.159	0.209	0.164	0.2	0.234	0.285	0	0.241	0.093	0.258	0.196	0.151	0.252	0.322	45.73	0.68799	0.130838		0	0.144	0.126	0.2335	0.18	0.1755	0.243	0.3035	0.0141369		0	0	0.128	0.017	0.055	0.039	0.033	0.066	0	0.015	0.011	0.243	0.366	0.162
P06748	ENSP00000428755	Nucleophosmin (NPM) (Nucleolar phosphoprotein B23) (Nucleolar protein NO38) (Numatrin)	NPM1	K5ac		0	0	0	0.08	0.351	0.25	0.263	0.833	0	0.195	0	0.286	0.265	0.815	0.541	0.287	17.55	0.31679	0.540711		0	0.195	0	0.183	0.308	0.5325	0.402	0.56	0.0126485
E9PEJ4	ENSP00000376771	Acetyltransferase component of pyruvate dehydrogenase complex (EC 2.3.1.12)		K256ac		0	0	0	0	0.026	0.064	0.048	0.077	0	0	0	0.027	0	0.02	0.026	0.108	141.63	0.726506	0.10197		0	0	0	0.027	0.026	0.042	0.037	0.0925	0.0108698		0	0	0	0.028	0	0	0	0.04	0	0	0.033	0	0.015	0.035
Q99879	ENSP00000477907	Histone H2B type 1-M (Histone H2B.e) (H2B/e)	HIST1H2BM	K16acK20ac		0	0.033	0.027	0.287	0.612	0.66	0.708	0.765	0	0.003	0.039	0.349	0.639	0.696	0.741	0.796	6.65	0.998021	5.86976e-06		0	0.018	0.033	0.318	0.6255	0.678	0.7245	0.7805	< 0.0001		0	0.177	0.26	0.273	0.16	0.179	0.121	0.182	0	0.202	0.273	0.25	0.189	0.177
P22307	ENSP00000360569	Non-specific lipid-transfer protein (NSL-TP) (EC 2.3.1.176) (Propanoyl-CoA C-acyltransferase) (SCP-chi) (SCPX) (Sterol carrier protein 2) (SCP-2) (Sterol carrier protein X) (SCP-X)	SCP2	K521ac		0	0.016	0.079	0	0	0.039	0.048	0.123	0	0	0.001	0	0.007	0.074	0.082	0.134	85.07	0.739757	0.0927767		0	0.016	0.04	0	0.007	0.0565	0.065	0.1285	0.0248219		0	0.048	0	0	0.001	0	0	0	0	0	0	0	0	0.094
C9JUG7	ENSP00000419484	F-actin-capping protein subunit alpha-2		K85ac		0	0	0	0	0	0.465	0.129	0	0	0.488	0	0.711	0.47	0.189	0	0.484	40.25	-0.267196	1		0	0.488	0	0.711	0.47	0.327	0.129	0.484	0.803089		0	0.144	0	0	0	0.34	0.505	0	0	0.256	0.24	0	0	0
P13639	ENSP00000307940	Elongation factor 2 (EF-2)	EEF2	K437ac		0	0.017	0	0	0.038	0.195	0.12	0.268	0	0	0	0.306	0.018	0.12	0.129	0.373	46.06	0.599277	0.208694		0	0.017	0	0.306	0.028	0.1575	0.1245	0.3205	0.0460634		0	0.069	0.026	0.054	0.185	0.015	0.125	0.085	0	0.138	0	0	0.236	0.035
E7ETY2	ENSP00000427484	Treacle protein	TCOF1	K73ac		0	0.028	0.02	0.237	0.42	0.444	0.469	0.522	0	0.013	0.044	0.277	0.478	0.532	0.524	0.588	13.52	0.99819	4.91248e-06		0	0.0205	0.032	0.257	0.449	0.488	0.4965	0.555	< 0.0001		0	0.346	0	0	0	0	0.94	0	0	0	0.172	0	0.855	0.665
A0A0A0MSQ0	ENSP00000398945	Plastin-3		K531ac		0	0.055	0.018	0.123	0	0.08	0.005	0.064	0	0	0.097	0.019	0.143	0.029	0.057	0.239	832.31	-0.121942	1		0	0.055	0.0575	0.071	0.143	0.0545	0.031	0.1515	0.275099		0	0	0	0.038	0.036	0	0	0.139	0	0.031	0.11	0.101	0.153	0
A8MW50	ENSP00000379385	L-lactate dehydrogenase (EC 1.1.1.27) (Fragment)		K57ac		0	0.099	0.203	0.214	0.027	0	0	0.026	0	0	0.193	0.097	0	0	0	0	0	0.860483	0.0278395		0	0.099	0.198	0.1555	0.027	0	0	0.026	0.444833
K7EIE9	ENSP00000464719	Tyrosine-protein phosphatase non-receptor type 2 (Fragment)		K112ac		0	0.377	0.089	0.255	0.365	0.429	0.534	0.628	0	0.143	0	0.388	0.48	0.578	0.548	0.545	10.65	0.846589	0.0334971		0	0.26	0.089	0.3215	0.4225	0.5035	0.541	0.5865	0.000396825
Q9NR30	ENSP00000346120	Nucleolar RNA helicase 2 (EC 3.6.4.13) (DEAD box protein 21) (Gu-alpha) (Nucleolar RNA helicase Gu) (Nucleolar RNA helicase II) (RH II/Gu)	DDX21	K136ac		0	0	0	0.081	0.18	0.325	0.403	0.553	0	0.036	0.036	0.061	0.334	0.443	0.471	0.55	19.85	0.96499	0.00181706		0	0.036	0.036	0.071	0.257	0.384	0.437	0.5515	0.00118873		0	0	0	0	0.203	0	0	0.022	0	0	0	0.006	0	0
H3BRQ4	ENSP00000456357	Uncharacterized protein (Fragment)		K48ac		0	0.004	0.047	0.15	0.341	0.411	0.435	0.586	0	0.172	0.003	0.122	0.414	0.438	0.491	0.545	17.19	0.94858	0.00389811		0	0.088	0.025	0.136	0.3775	0.4245	0.463	0.5655	0.000396825		0	0	0.122	0.002	0	0.002	0	0	0	0	0	0	0	0
P11413	ENSP00000483686	Glucose-6-phosphate 1-dehydrogenase (G6PD) (EC 1.1.1.49)	G6PD	K496ac		0	0	0.037	0	0	0.04	0	0.061	0	0	0	0	0	0.047	0	0.155	65.18	0.822618	0.044406		0	0	0.037	0	0	0.0435	0	0.108	0.197013		0	0.011	0.032	0.01	0.076	0	0	0	0	0	0	0.001	0.129	0.074
A0A075B6F9	ENSP00000343497	Nitric oxide synthase-interacting protein	NOSIP	K296ac		0	0.038	0.016	0.21	0.405	0.493	0.458	0.556	0	0.039	0.013	0.327	0.495	0.525	0.474	0.651	12.63	0.987184	0.000245332		0	0.0385	0.0145	0.2685	0.45	0.509	0.466	0.6035	0.00173611		0	0.165	0.057	0.022	0	0	0.11	0.028	0	0.138	0.129	0	0.034	0.146
A0A0A0MRM9	ENSP00000359024	Nucleolar and coiled-body phosphoprotein 1 (Fragment)		K259ac		0	0	0.044	0.104	0.381	0.45	0.457	0.527	0	0.014	0.044	0	0.388	0.458	0.632	0.151	18.46	0.783938	0.0649808		0	0.014	0.044	0.104	0.3845	0.454	0.5445	0.339	0.00550595		0	0.021	0.106	0.005	0.054	0.034	0	0	0	0.011	0.001	0	0.029	0.036
C9J0D1	ENSP00000406901	Histone H2A		K7acK11acK13ac		0	0.039	0.206	0.772	0.948	0.427	0.344	0.921	0	0.615	0.235	0.813	0.697	0	0.839	0.491	1.88	0.453619	0.366242		0	0.327	0.2205	0.7925	0.8225	0.427	0.5915	0.706	0.108681		0	0.025	0	0.249	0.477	0.282	0.214	0.928	0	0.496	0.092	0.262	0.829	0.268
Q99879	ENSP00000477907	Histone H2B type 1-M (Histone H2B.e) (H2B/e)	HIST1H2BM	K16acK20acK23ac		0	0.112	0.1	0.334	0.734	0.822	0.894	0.904	0	0.114	0.091	0.42	0.776	0.851	0.881	0.905	4.65	0.996361	1.9844e-05		0	0.113	0.0955	0.377	0.755	0.8365	0.8875	0.9045	0.000396825		0	0.371	0.306	0.374	0.465	0.208	0.178	0.499	0	0.243	0.571	0.564	0.654	0.452
C9J1H7	ENSP00000392747	Nucleolin (Fragment)		K107ac		0	0.027	0.024	0.147	0.393	0.474	0.525	0.601	0	0	0.034	0.187	0.414	0.49	0.528	0.608	13.87	0.997337	1.06318e-05		0	0.027	0.029	0.167	0.4035	0.482	0.5265	0.6045	< 0.0001		0	0.011	0	0.009	0.016	0	0.018	0	0	0	0	0.019	0	0
A0A0A6YYP9	ENSP00000473591	Ubiquitin-conjugating enzyme E2 E3		K57ac		0	0.025	0.202	0.163	0.026	0.193	0.165	0.371	0	0.085	0.09	0.305	0.15	0.193	0.17	0.249	61.08	0.640039	0.171038		0	0.055	0.146	0.234	0.088	0.193	0.1675	0.31	0.0311508
K7EKJ7	ENSP00000465652	Polypyrimidine tract-binding protein 1 (Fragment)		K-1acK12ac		0	0.03	0	0.233	0.524	0.442	0.499	0.575	0	0.085	0	0.114	0.382	0.513	0.309	0.552	16.83	0.925472	0.00812465		0	0.0575	0	0.1735	0.453	0.4775	0.404	0.5635	0.0126485		0	0.234	0.235	0.181	0.154	0.147	0.024	0.114	0	0.166	0.219	0.191	0.16	0.284
P50995	ENSP00000404412	Annexin A11 (56 kDa autoantigen) (Annexin XI) (Annexin-11) (Calcyclin-associated annexin 50) (CAP-50)	ANXA11	K254ac		0	0.441	0.311	0.336	0.404	0.384	0.467	0.536	0	0.432	0.159	0.337	0.24	0.381	0.307	0.32	19.45	0.819675	0.0458437		0	0.4365	0.235	0.3365	0.322	0.3825	0.387	0.428	0.108681
A0A0A0MTH3	ENSP00000439606	Integrin-linked protein kinase		K456ac		0	0.074	0	0.083	0.111	0.138	0.049	0.221	0	0.081	0.056	0.204	0.095	0.043	0.107	0.12	222.67	0.368848	0.471819		0	0.0775	0.056	0.1435	0.103	0.0905	0.078	0.1705	0.108681		0	0.009	0	0.048	0	0.224	0	0.064	0	0	0	0.221	0.151	0.13
Q6YN16	ENSP00000381785	Hydroxysteroid dehydrogenase-like protein 2 (EC 1.-.-.-) (Short chain dehydrogenase/reductase family 13C member 1)	HSDL2	K408ac		0	0.376	0.113	0.123	0.05	0.209	0.239	0.324	0	0.418	0.034	0.614	0.144	0.108	0.006	0.117	55.12	0.2341	0.655265		0	0.397	0.0735	0.3685	0.097	0.1585	0.1225	0.2205	0.548413		0	0.008	0.254	0	0.189	0.075	0.045	0	0	0.347	0.001	0.256	0.141	0.146
F8VQY3	ENSP00000450228	Keratin, type II cytoskeletal 8 (Fragment)		K169ac		0	0	0	0	0	0.051	0	0.12	0	0.035	0	0	0	0.048	0.046	0.543	84.06	0.932956	0.00659161		0	0.035	0	0	0	0.0495	0.046	0.3315	0.0841768		0	0	0.116	0.072	0	0.062	0.014	0.072	0	0.147	0	0.062	0	0
P62328	ENSP00000414376	Thymosin beta-4 (T beta-4) (Fx) [Cleaved into: Hematopoietic system regulatory peptide (Seraspenide)]	TMSB4X	K0acK3ac		0	0	0.139	0.961	0.848	0.508	0.497	0.633	0	0.34	0.4	0	0.383	0.492	0	0.209	2.34	-0.10382	1		0	0.34	0.2695	0.961	0.6155	0.5	0.497	0.421	0.548413		0	0	0.179	0.018	0.235	0	0.067	0.06	0	0.136	0	0	0	0.056
B7Z8V7	ENSP00000422250	NAD kinase 2, mitochondrial (EC 2.7.1.23) (NAD kinase domain-containing protein 1, mitochondrial)	NADK2,NADKD1	K255ac		0	0	0.056	0.039	0.038	0.019	0	0.062	0	0.251	0.025	0	0.105	0.034	0.098	0.006	917.98	-0.485349	1		0	0.251	0.0405	0.039	0.0715	0.0265	0.098	0.034	0.904861		0	0.066	0.294	0.147	0.184	0.09	0.005	0	0	0.072	0.129	0.359	0.174	0.057
A0A075B716	ENSP00000452889	40S ribosomal protein S17		K18ac		0	0	0.103	0.389	0.333	0.229	0.211	0.211	0	0.146	0.267	0.113	0.456	0.185	0.399	0.412	84.94	0.440465	0.382029		0	0.146	0.185	0.251	0.3945	0.207	0.305	0.3115	0.0141369		0	0.055	0.251	0.057	0.193	0.009	0.04	0.027	0	0.1	0.441	0.025	0.134	0.048
A6NMY6	ENSP00000368744	Putative annexin A2-like protein (Annexin A2 pseudogene 2) (Lipocortin II pseudogene)	ANXA2P2	K301ac		0	0.137	0.074	0.103	0.178	0.176	0.274	0.271	0	0.084	0.201	0.224	0.132	0.219	0.218	0.321	44.15	0.704445	0.11812		0	0.1105	0.1375	0.1635	0.155	0.1975	0.246	0.296	0.000396825		0	0.016	0	0	0	0	0	0.014	0	0.056	0	0	0	0.11
Q99614	ENSP00000429225	Tetratricopeptide repeat protein 1 (TPR repeat protein 1)	TTC1	K108ac		0	0	0	0.061	0.045	0.085	0.166	0.171	0	0	0.023	0.048	0.015	0.109	0.117	0.155	76.55	0.939409	0.00539575		0	0	0.023	0.0545	0.03	0.097	0.1415	0.163	0.00276959		0	0.719	0	0	0	0	0.01	0	0	0	0.522	0	0	0
H0Y9K7	ENSP00000424440	Splicing factor, proline- and glutamine-rich (Fragment)		K19ac		0	0.282	0.216	0	0.051	0	0	0	0	0	0	0	0	0	0	0	0		1		0	0.282	0.216	0	0.051	0	0	0	0.197013
B5MCW2	ENSP00000385762	60S ribosomal protein L3 (Fragment)		K241ac		0	0.124	0.009	0	0.169	0.219	0.226	0.37	0	0.191	0.064	0	0.046	0.392	0.442	0.12	64.83	0.539781	0.268965		0	0.1575	0.0365	0	0.1075	0.3055	0.334	0.245	0.0809048
Q8IY81	ENSP00000396673	pre-rRNA processing protein FTSJ3 (EC 2.1.1.-) (2'-O-ribose RNA methyltransferase SPB1 homolog) (Protein ftsJ homolog 3) (Putative rRNA methyltransferase 3)	FTSJ3	K232ac		0	0.002	0	0.057	0.298	0.41	0.454	0.52	0	0.014	0.023	0.101	0.362	0.439	0.464	0.555	18.88	0.996353	1.99288e-05		0	0.008	0.023	0.079	0.33	0.4245	0.459	0.5375	< 0.0001		0	0	0	0.029	0	0.001	0.016	0	0	0	0	0.017	0	0.046
P18859	ENSP00000382966	ATP synthase-coupling factor 6, mitochondrial (ATPase subunit F6)	ATP5J	K98ac		0	0.132	0	0	0	0.052	0	0.005	0	0	0	0.045	0.018	0	0.027	0.095	171.26	-0.351606	1		0	0.132	0	0.045	0.018	0.052	0.027	0.05	0.454427		0	0	0	0	0	0	0	0	0	0	0.045	0	0	0
J3KRX8	ENSP00000462206	Probable ATP-dependent RNA helicase DDX5 (Fragment)		K39ac		0	0.039	0.028	0.123	0.296	0.334	0.341	0.423	0	0	0.024	0.065	0.266	0.331	0.407	0.655	21.92	0.953367	0.00321119		0	0.039	0.026	0.094	0.281	0.3325	0.374	0.539	0.000396825		0	0.039	0.011	0.004	0.097	0.008	0.006	0.086	0	0.145	0.004	0.079	0.094	0.073
H0YE68	ENSP00000435073	Histone-lysine N-methyltransferase NSD3 (Fragment)		K19ac		0	0.082	0.376	0	0	0	0.204	0.321	0	0.228	0	0.092	0	0.148	0.159	0.207	78.28	0.144468	0.784806		0	0.155	0.376	0.092	0	0.148	0.1815	0.264	0.318567		0	0	0	0	0	0	0.265	0.376	0	0.201	0	0.09	0	0
H0YMU7	ENSP00000453752	Histone-lysine N-methyltransferase 2C		K757ac		0	0.667	0.421	0.315	0.282	0.785	0.438	0.251	0	0.043	0.708	0.623	0.441	0.816	0	0.928	1.38	0.174687	0.740636		0	0.355	0.5645	0.469	0.3615	0.8005	0.438	0.5895	0.108681
A0A087WZV1	ENSP00000482908	Heterogeneous nuclear ribonucleoprotein A/B		K89ac		0	1	0.84	0.912	0.85	0.944	0.918	0.863	0	0.872	0.803	0.917	0.986	0.836	0.747	0.849	0.05	0.9549	0.00300521		0	0.936	0.8215	0.9145	0.918	0.89	0.8325	0.856	0.904861
Q5JVF3	ENSP00000364628	PCI domain-containing protein 2 (CSN12-like protein)	PCID2	K132ac		0	0.099	0.019	0.222	0.13	0.293	0.341	0.197	0	0.288	0.116	0.07	0.166	0.37	0.427	0.43	31.91	0.712854	0.111841		0	0.1935	0.0675	0.146	0.148	0.3315	0.384	0.3135	0.0311508		0	0.01	0.015	0.139	0.093	0.154	0.175	0.02	0	0.108	0.003	0.035	0.107	0.173
E9PK47	ENSP00000431657	Alpha-1,4 glucan phosphorylase (EC 2.4.1.1)		K28ac		0	0.062	0.049	0.001	0.045	0	0.052	0.13	0	0.027	0.108	0	0.121	0	0	0.14	155.31	0.723724	0.103949		0	0.0445	0.0785	0.001	0.083	0	0.052	0.135	0.212486		0	0	0	0.265	0.384	0.245	0.539	0.538	0	1	0	0.003	0.136	0
A0A087WTT1	ENSP00000478108	Polyadenylate-binding protein (PABP)		K82ac		0	0.1	0.103	0.436	0.319	0.09	0.057	0.168	0	0.278	0.008	0.1	0.108	0.03	0.124	0.13	423.57	0.15758	0.765587		0	0.189	0.0555	0.268	0.2135	0.06	0.0905	0.149	0.548413		0	0	0.19	0.431	0.054	0.383	0.04	0.082	0	0.065	0.295	0.425	0.39	0.153
P13929	ENSP00000431087	Beta-enolase (EC 4.2.1.11) (2-phospho-D-glycerate hydro-lyase) (Enolase 3) (Muscle-specific enolase) (MSE) (Skeletal muscle enolase)	ENO3	K342ac		0	0	0	0	1	1	0	1	0	0	0	0	1	0	0	0	11.64	0.48795	0.326164		0	0	0	0	1	1	0	1	0.136037
A0A087WV01	ENSP00000479055	Elongation factor 1-alpha		K4ac		0	0.168	0	0.093	0	0.226	0	0.361	0	0	0.267	0	0.359	0.427	0.349	0.492	40.93	0.375033	0.463825		0	0.168	0.267	0.093	0.359	0.3265	0.349	0.4265	0.0141369		0	0	0	0	0	0	0	0	0	0	0	0	0	0
P05141	ENSP00000360671	ADP/ATP translocase 2 (ADP,ATP carrier protein 2) (ADP,ATP carrier protein, fibroblast isoform) (Adenine nucleotide translocator 2) (ANT 2) (Solute carrier family 25 member 5) [Cleaved into: ADP/ATP translocase 2, N-terminally processed]	SLC25A5	K146ac		0	0.611	0.487	0.826	0.796	0.934	0.614	0.398	0	0.812	0.537	0	0.435	0.421	0.415	0.454	0.12	0.249616	0.633352		0	0.7115	0.512	0.826	0.6155	0.6775	0.5145	0.426	0.904861
Q8N6N3	ENSP00000419417	UPF0690 protein C1orf52 (BCL10-associated gene protein)	C1orf52	K143ac		0	0.005	0	0	0	0.575	0.701	0	0	0	0	0	0.539	0.658	0	0.759	14.91	0.0915185	0.863106		0	0.005	0	0	0.539	0.6165	0.701	0.759	0.0108698		0	0	0.13	0.223	0.369	0	0.311	0.344	0	0	0	0.263	0.312	0.061
F5GXF9	ENSP00000440843	AF4/FMR2 family member 1		K602ac		0	0.027	0.045	0.298	0.513	0.607	0.671	0.765	0	0.094	0.064	0.937	0.515	0.587	0.66	0.626	4.6	0.739717	0.0928042		0	0.0605	0.0545	0.6175	0.514	0.597	0.6655	0.6955	0.00550595		0	0.061	0.034	0.075	0.029	0.008	0.044	0.015	0	0.011	0.046	0.076	0.041	0.017
P42166	ENSP00000266732	Lamina-associated polypeptide 2, isoform alpha (Thymopoietin isoform alpha) (TP alpha) (Thymopoietin-related peptide isoform alpha) (TPRP isoform alpha) [Cleaved into: Thymopoietin (TP) (Splenin); Thymopentin (TP5)]	TMPO	K434ac		0	0.04	0.001	0.294	0.557	0.404	0.443	0.463	0	0.046	0.176	0.258	0.351	0.536	0.578	0	28.19	0.57126	0.236322		0	0.043	0.0885	0.276	0.454	0.47	0.5105	0.463	0.00173611		0	0	0.129	0	0	0.108	0.305	0	0	0	0.191	0	0	0
A6NMY6	ENSP00000368744	Putative annexin A2-like protein (Annexin A2 pseudogene 2) (Lipocortin II pseudogene)	ANXA2P2	K151ac		0	0	0	0.064	0.028	0.054	0.147	0.205	0	0	0	0	0.09	0.136	0.236	0.275	38.14	0.912553	0.0111361		0	0	0	0.064	0.059	0.095	0.1915	0.24	0.00508587		0	0.006	0.049	0.051	0.119	0	0.033	0.018	0	0	0.001	0.014	0.042	0
H3BQ34	ENSP00000455584	Pyruvate kinase (EC 2.7.1.40)	LOC652797	K134ac		0	0.391	0.275	0.245	0.173	0.102	0.04	0.113	0	0.333	0.451	0.101	0.214	0.07	0.082	0.046	0	0.796083	0.0581336		0	0.362	0.363	0.173	0.1935	0.086	0.061	0.0795	0.39876		0	0	0	0.177	0	0.262	0.01	0	0	0.102	0.051	0.09	0.599	0
P05787	ENSP00000447566	Keratin, type II cytoskeletal 8 (Cytokeratin-8) (CK-8) (Keratin-8) (K8) (Type-II keratin Kb8)	KRT8	K324ac		0	0.004	0.096	0.153	0.295	0.052	0.188	0.279	0	0.19	0.077	0.144	0.326	0.277	0.26	0.31	37.81	0.686138	0.132305		0	0.097	0.0865	0.1485	0.3105	0.1645	0.224	0.2945	0.0141369		0	0	0	0	0.517	0.092	0.022	0.183	0	0.073	0	0.198	0	0.205
Q05519	ENSP00000359988	Serine/arginine-rich splicing factor 11 (Arginine-rich 54 kDa nuclear protein) (p54) (Splicing factor, arginine/serine-rich 11)	SRSF11	K458ac		0	0.182	0.773	0	0.226	0.165	0	0.371	0	0	0	0.012	0	0.639	0	0	74.71	-0.0831667	1		0	0.182	0.773	0.012	0.226	0.402	0	0.371	0.617989
Q5H928	ENSP00000364447	3-hydroxyacyl-CoA dehydrogenase type-2 (Hydroxysteroid (17-beta) dehydrogenase 10)	HSD17B10	K51ac		0	0	0.039	0.135	0.139	0.532	0.172	0.191	0	0.672	0	0.349	0.41	0.4	0.307	0.312	44.78	0.223492	0.670344		0	0.672	0.039	0.242	0.2745	0.466	0.2395	0.2515	0.548413		0	0	0	0	0.008	0.044	0	0	0	0.18	1	0.421	0	0
Q9NR33	ENSP00000420176	DNA polymerase epsilon subunit 4 (EC 2.7.7.7) (DNA polymerase II subunit 4) (DNA polymerase epsilon subunit p12)	POLE4	K89ac		0	0.027	0.17	0.055	0.324	0.628	0.786	0.617	0	0.056	0.125	0.143	0.587	0.558	0	0	13.55	0.171919	0.744663		0	0.0415	0.1475	0.099	0.4555	0.593	0.786	0.617	0.00173611		0	0.053	0.115	0.165	0.147	0.125	0	0	0	0.006	0.001	0.086	0	0
P31948	ENSP00000305958	Stress-induced-phosphoprotein 1 (STI1) (Hsc70/Hsp90-organizing protein) (Hop) (Renal carcinoma antigen NY-REN-11) (Transformation-sensitive protein IEF SSP 3521)	STIP1	K363ac		0	0.004	0	0	0	0.027	0.117	0	0	0	0.204	0.137	0	0.112	0	0.018	204.65	-0.24657	1		0	0.004	0.204	0.137	0	0.0695	0.117	0.018	0.803089
B2ZWH1	ENSP00000403674	Calcyclin-binding protein (Fragment)	CACYBP	K32ac		0	0.031	0.023	0	0	0.192	0.097	0.137	0	0	0	0	0	0.146	0.083	0.181	58.68	0.934405	0.00631302		0	0.031	0.023	0	0	0.169	0.09	0.159	0.202866		0	0	0	0.028	0.134	0.029	0	0.011	0	0	0	0.2	0.059	0
P40939	ENSP00000370023	Trifunctional enzyme subunit alpha, mitochondrial (78 kDa gastrin-binding protein) (TP-alpha) [Includes: Long-chain enoyl-CoA hydratase (EC 4.2.1.17); Long chain 3-hydroxyacyl-CoA dehydrogenase (EC 1.1.1.211)]	HADHA	K325ac		0	0.582	0.533	0	0.42	0.128	0.301	0.574	0	0.023	0.374	0.701	0	0.588	0.52	0.446	35.14	-0.284869	1		0	0.3025	0.4535	0.701	0.42	0.358	0.4105	0.51	0.275099		0	0.048	0	0.154	0.501	0.174	0.627	0.194	0	0.597	0.277	0.431	0	0.147
C9JV77	ENSP00000273784	Alpha-2-HS-glycoprotein		K225ac		0	0	0	0.095	0	0.096	0.312	0.106	0	0.15	0.332	0.323	0.252	0.396	0.05	0.054	67.75	-0.251389	1		0	0.15	0.332	0.209	0.252	0.246	0.181	0.08	0.904861		0	0	0.206	0.222	0.628	0.319	0.057	0.297	0	0.102	0.112	0.265	0.075	0.369
O75152	ENSP00000438527	Zinc finger CCCH domain-containing protein 11A	ZC3H11A	K683ac		0	0.131	0.591	0.134	0.122	0.826	0	0	0	0.719	0.573	0	0	0.06	0.663	0.407	39.29	-0.0914354	1		0	0.425	0.582	0.134	0.122	0.443	0.663	0.407	0.39876
P49411	0	Elongation factor Tu, mitochondrial (EF-Tu) (P43)	TUFM	K233ac		0	0.005	0	0.076	0.252	0.438	0.461	0.083	0	0.055	0.191	0.142	0.035	0.219	0.265	0.344	70.93	0.371171	0.468811		0	0.03	0.191	0.109	0.1435	0.3285	0.363	0.2135	0.0141369		0	0.575	0.684	0.771	0.795	0.846	0.903	0.811	0	0.127	0.7	0.526	0.733	0.822
C9JCL9	ENSP00000416804	THO complex subunit 5 homolog (Fragment)		K23ac		0	0	0	0	0.176	0.293	0.344	0.493	0	0	0	0	0.192	0.315	0.385	0.739	22.44	0.981676	0.000500583		0	0	0	0	0.184	0.304	0.3645	0.616	0.0052759		0	0	0	0	0.035	0	0	0	0	0	0	0.094	0.084	0
O94916	ENSP00000346420	Nuclear factor of activated T-cells 5 (NF-AT5) (T-cell transcription factor NFAT5) (Tonicity-responsive enhancer-binding protein) (TonE-binding protein) (TonEBP)	NFAT5	K121ac		0	0.376	0.241	0.346	0.646	0.197	0.443	0.254	0	0	0.17	0.05	0.085	0.575	0.072	0	46.57	-0.153715	1		0	0.376	0.2055	0.198	0.3655	0.386	0.2575	0.254	0.548413		0	0	0.177	0.271	0.122	0.024	0.093	0.047	0	0.31	0.376	0	0.521	0.071
Q15059	ENSP00000305918	Bromodomain-containing protein 3 (RING3-like protein)	BRD3	K303ac		0	0.067	0	0	0.027	0	0	0.055	0	0.02	0.097	0	0.116	0.263	0.064	0.056	725.6	-0.232012	1		0	0.0435	0.097	0	0.0715	0.263	0.064	0.0555	0.454427		0	0	0.095	0	0	0	0	0.464	0	0	0	0	0	0
P06733	ENSP00000234590	Alpha-enolase (EC 4.2.1.11) (2-phospho-D-glycerate hydro-lyase) (C-myc promoter-binding protein) (Enolase 1) (MBP-1) (MPB-1) (Non-neural enolase) (NNE) (Phosphopyruvate hydratase) (Plasminogen-binding protein)	ENO1	K419ac		0	0	0	0.013	0	0.018	0	0.034	0	0	0	0	0	0.088	0.05	0.165	465.23	0.876699	0.0218675		0	0	0	0.013	0	0.053	0.05	0.0995	0.0239258		0	0	0	0.026	0	0	0.364	0	0	0.097	0.005	0	0	0
A0A0A0MTP7	ENSP00000446746	Protein SCAF11		K338ac		0	0	0	0	0	0	0	0	0	0.577	0.133	0.527	0	0.755	0	0	0		1		0	0.577	0.133	0.527	0	0.755	0	0	0.690242		0	0.672	0.721	0	0	0	0.688	0.691	0	0	0	0.891	0.795	0.472
Q13442	ENSP00000222968	28 kDa heat- and acid-stable phosphoprotein (PDGF-associated protein) (PAP) (PDGFA-associated protein 1) (PAP1)	PDAP1	K171ac		0	0.053	0.033	0.234	0.421	0.451	0.498	0.535	0	0.041	0.042	0.279	0.471	0.497	0.528	0.543	13.87	0.996818	1.51681e-05		0	0.047	0.0375	0.2565	0.446	0.474	0.513	0.539	0.000396825		0	0.031	0	0	0	0.237	0	0.059	0	0.12	0.042	0	0.163	0
P62328	ENSP00000414376	Thymosin beta-4 (T beta-4) (Fx) [Cleaved into: Hematopoietic system regulatory peptide (Seraspenide)]	TMSB4X	K25ac		0	0.448	0.566	0.571	0.549	0.457	0.356	0.512	0	0.64	0.521	0.503	0.476	0.519	0.697	0.807	0.23	0.721517	0.105531		0	0.544	0.5435	0.537	0.5125	0.488	0.5265	0.6595	0.904861		0	0.423	0.471	0.308	0.582	0.369	0.129	0.147	0	0.582	0.089	0.465	0.538	0.529
I3L1L3	ENSP00000458919	Myb-binding protein 1A (Fragment)		K1166ac		0	0.01	0.069	0.117	0.266	0.365	0.39	0.449	0	0.088	0.097	0.044	0.318	0.386	0.456	0.497	25.95	0.973406	0.00105147		0	0.049	0.083	0.0805	0.292	0.3755	0.423	0.473	0.000396825		0	0	0.018	0	0	0.013	0.034	0	0	0.006	0	0	0.053	0
E5RFP6	ENSP00000428029	Voltage-dependent anion-selective channel protein 3		K63ac		0	0.002	0.088	0	0.117	0.031	0.082	0.315	0	0	0.106	0	0	0.071	0.027	0.018	0	0.0607253	0.909024		0	0.002	0.097	0	0.117	0.051	0.0545	0.1665	0.0809048		0	0.654	0.574	0.534	0.625	0.581	0.492	0.569	0	0.457	0.682	0.465	0.57	0.524
B0YJC4	ENSP00000435613	Vimentin (Vimentin variant 3)	VIM	K167ac		0	0	0	0	0.019	0.162	0.268	0.269	0	0	0	0	0.294	0.195	0.186	0.279	35.92	0.6681	0.146956		0	0	0	0	0.1565	0.1785	0.227	0.274	0.0052759		0	0	0.045	0.345	0.361	0.72	0.083	0	0	0.384	0.124	0.704	0.216	0.935
J3KS25	ENSP00000462275	Eukaryotic initiation factor 4A-I (Fragment)		K115ac		0	0	0.644	0	0	0.503	0.365	0	0	0	0.719	0	0	0	0	0	0	0.677671	0.1391		0	0	0.6815	0	0	0.503	0.365	0	0.886017
F8VSD1	ENSP00000448356	Actin-related protein 6		K177ac		0	0.047	0	0	0.151	0.258	0.268	0.083	0	0.177	0	0.113	0.08	0.277	0.205	0.534	34.28	0.371826	0.467965		0	0.112	0	0.113	0.1155	0.2675	0.2365	0.3085	0.00609055		0	0	0	0	0	0.031	0.056	0	0	0.435	0	0	0.105	0
H0Y7L2	ENSP00000251157	Dedicator of cytokinesis protein 7	DOCK7	K1950ac		0	0.032	0.065	0.009	0.089	0.058	0.007	0.216	0	0.015	0.037	0.193	0.132	0.172	0	0.237	86.68	0.646171	0.165643		0	0.0235	0.051	0.101	0.1105	0.115	0.007	0.2265	0.0311508		0	0.032	0	0	0	0.07	0	0.027	0	0	0	0	0	0.069
F5GXW5	ENSP00000440937	Protein C10	C12orf57	K71ac		0	0	0	0.273	0	0.306	0.455	0.352	0	0.226	0	0.301	0.302	0	0.915	0.329	28.16	0.626175	0.183497		0	0.226	0	0.287	0.302	0.306	0.685	0.3405	0.00609055		0	0	0	0.082	0	0	0	0.421	0	0	0	0.039	0.005	0.085
D6RC06	ENSP00000425260	Histidine triad nucleotide-binding protein 1		K29ac		0	0.163	0	0.247	0.142	0.296	0.886	0.398	0	0.509	0.447	0.218	0.332	0.062	0.29	0.299	17.1	0.00979672	0.985305		0	0.336	0.447	0.2325	0.237	0.179	0.588	0.3485	0.39876
P26447	ENSP00000357705	Protein S100-A4 (Calvasculin) (Metastasin) (Placental calcium-binding protein) (Protein Mts1) (S100 calcium-binding protein A4)	S100A4	K17ac		0	0.344	0.198	0.131	0.319	0.265	0.321	0.594	0	0.436	0	0.739	0.547	0.491	0.326	0.744	3.1	0.58358	0.224004		0	0.39	0.198	0.435	0.433	0.378	0.3235	0.669	0.275099		0	0.17	0.12	0.109	0.093	0.39	0.502	0.129	0	0	0.212	0.232	0.292	0.298
A0A087X209	ENSP00000484610	Cyclin-dependent kinase 13		K336ac		0	0.059	0.094	0.213	0.011	0.153	0.132	0.201	0	0.09	0.003	0.019	0.11	0.186	0.269	0.436	48.92	0.490127	0.323679		0	0.0745	0.0485	0.116	0.0605	0.1695	0.2005	0.3185	0.00550595
P04150	ENSP00000427672	Glucocorticoid receptor (GR) (Nuclear receptor subfamily 3 group C member 1)	NR3C1	K153ac		0	0	0.123	0.068	0.54	0.311	0	0	0	0.169	0.289	0.118	0.448	0.504	0	0	0	0.867088	0.0253245		0	0.169	0.206	0.093	0.494	0.4075	0	0	1		0	0	0	0.105	0	0.089	0.165	0	0	0.149	0	0	0.091	0
Q92793	ENSP00000262367	CREB-binding protein (EC 2.3.1.48)	CREBBP	K1590acK1591acK1594ac		0	0.133	0.095	0.488	0.762	0.811	0.846	0.888	0	0.174	0.148	0.652	0.809	0.85	0.872	0.904	3.37	0.991267	0.000114062		0	0.1535	0.1215	0.57	0.7855	0.8305	0.859	0.896	0.000396825		0	0.476	0.485	0.481	0.357	0.322	0.345	0.333	0	0.479	0.477	0.465	0.422	0.35
K7EMT0	ENSP00000466634	Splicing factor 3A subunit 2 (Fragment)		K100ac		0	0	0	0.32	0.107	0.21	0.195	0	0	0	0.066	0	0	0.329	0	0	629.32	0.277493	0.594444		0	0	0.066	0.32	0.107	0.2695	0.195	0	0.444833		0	0.077	0.139	0.004	0	0.044	0.076	0.274	0	0.236	0.095	0.133	0.08	0.087
P05141	ENSP00000360671	ADP/ATP translocase 2 (ADP,ATP carrier protein 2) (ADP,ATP carrier protein, fibroblast isoform) (Adenine nucleotide translocator 2) (ANT 2) (Solute carrier family 25 member 5) [Cleaved into: ADP/ATP translocase 2, N-terminally processed]	SLC25A5	K271ac		0	0.121	0.097	0.012	0.108	0.014	0	0.212	0	0.05	0.121	0.232	0.037	0.023	0.106	0.143	234.89	0.121554	0.818567		0	0.0855	0.109	0.122	0.0725	0.0185	0.106	0.1775	0.275099		0	0.016	0	0.069	0.047	0	0.366	0	0	0	0.037	0.029	0	0.052
P11387	ENSP00000354522	DNA topoisomerase 1 (EC 5.99.1.2) (DNA topoisomerase I)	TOP1	K147ac		0	0	0	0.147	0.116	0	0.056	0.116	0	0	0.064	0.049	0	0.162	0.089	0.217	63.86	0.161465	0.759907		0	0	0.064	0.098	0.116	0.162	0.0725	0.1665	0.0126485
O00299	ENSP00000484581	Chloride intracellular channel protein 1 (Chloride channel ABP) (Nuclear chloride ion channel 27) (NCC27) (Regulatory nuclear chloride ion channel protein) (hRNCC)	CLIC1	K130ac		0	0	0	0	0	0.029	0.108	0.164	0	0	0	0.213	0.281	0.034	0.051	0.239	54.72	0.279263	0.591995		0	0	0	0.213	0.281	0.0315	0.0795	0.2015	0.126484		0	0	0	0.148	0	0	0	0	0	0.246	0	0	0.012	0.009
P47914	ENSP00000420673	60S ribosomal protein L29 (Cell surface heparin-binding protein HIP)	RPL29	K62ac		0	0	0	0	0	0	0	0	0	0	0.546	0	0	0	0	0	0		1		0	0	0.546	0	0	0	0	0	0.662521
P40939	ENSP00000370023	Trifunctional enzyme subunit alpha, mitochondrial (78 kDa gastrin-binding protein) (TP-alpha) [Includes: Long-chain enoyl-CoA hydratase (EC 4.2.1.17); Long chain 3-hydroxyacyl-CoA dehydrogenase (EC 1.1.1.211)]	HADHA	K59ac		0	0.084	0	0.173	0	0.105	0.181	0	0	0	0	0.222	0	0.056	0.093	0	0	0.818817	0.0462669		0	0.084	0	0.1975	0	0.0805	0.137	0	0.894318		0	0.119	0.017	0	0	0.095	0	0.209	0	0.316	0	0.017	0.008	0
F5GY56	ENSP00000440266	Pre-mRNA-processing factor 19 (Fragment)		K178ac		0	0	0	0	0	0.064	0.128	0.426	0	0.008	0	0.04	0	0.075	0.167	0.209	27.83	0.89352	0.0164034		0	0.008	0	0.04	0	0.0695	0.1475	0.3175	0.0218957		0	0	0	0.106	0	0	0	0.014	0	0	0	0.06	0	0.068
P02545	ENSP00000357283	Prelamin-A/C [Cleaved into: Lamin-A/C (70 kDa lamin) (Renal carcinoma antigen NY-REN-32)]	LMNA	K107ac		0	0	0.01	0	0.06	0.053	0.003	0	0	0.112	0.151	0.047	0.042	0.042	0.026	0.097	156.33	-0.2016	1		0	0.112	0.0805	0.047	0.051	0.0475	0.0145	0.097	0.904861		0	0	0.824	0	0	0.16	0	0.09	0	0.843	0.018	0.018	0	0.029
P49327	ENSP00000304592	Fatty acid synthase (EC 2.3.1.85) [Includes: [Acyl-carrier-protein] S-acetyltransferase (EC 2.3.1.38); [Acyl-carrier-protein] S-malonyltransferase (EC 2.3.1.39); 3-oxoacyl-[acyl-carrier-protein] synthase (EC 2.3.1.41); 3-oxoacyl-[acyl-carrier-protein] reductase (EC 1.1.1.100); 3-hydroxyacyl-[acyl-carrier-protein] dehydratase (EC 4.2.1.59); Enoyl-[acyl-carrier-protein] reductase (EC 1.3.1.39); Ole…	FASN	K1870ac		0	0	0	0.002	0.032	0.087	0.102	0.106	0	0.024	0	0	0	0.083	0.067	0.078	92.65	0.920672	0.0091899		0	0.024	0	0.002	0.032	0.085	0.0845	0.092	0.0126485		0	0	0	0	0.019	0	0.044	0	0	0	0	0	0	0
F8WEC7	ENSP00000388961	Zinc finger protein 473	ZNF473	K222ac		0	0.059	0.244	0.708	0.492	0.638	0	0	0	0.805	0.055	0.364	0.576	0.27	0.56	0	0	0.110245	0.835302		0	0.432	0.1495	0.536	0.534	0.454	0.56	0	0.454427		0	0.209	0.264	0.232	0.457	0.345	0.242	0	0	0.009	0	0.5	0.386	0.338
O95347	ENSP00000363925	Structural maintenance of chromosomes protein 2 (SMC protein 2) (SMC-2) (Chromosome-associated protein E) (hCAP-E) (XCAP-E homolog)	SMC2	K329ac		0	0.037	0	0	0.03	0.137	0.016	0.112	0	0.012	0	0.02	0.021	0	0.09	0.122	107.37	0.296766	0.567918		0	0.0245	0	0.02	0.0255	0.137	0.053	0.117	0.0248219		0	0.016	0	0.06	0	0.1	0.032	0	0	0.161	0	0	0.023	0.05
Q15334	ENSP00000321537	Lethal(2) giant larvae protein homolog 1 (LLGL) (DLG4) (Hugl-1) (Human homolog to the D-lgl gene protein)	LLGL1	K1063ac		0	0.332	0.332	0	0.385	0.365	0.324	0	0	0.007	0.582	0	0.135	0.244	0	0.212	67.14	0.312511	0.546494		0	0.1695	0.457	0	0.26	0.3045	0.324	0.212	0.318567		0	0.395	0.538	0	0.462	0.447	0.717	0.39	0	0.653	0.223	0.095	0.372	0.52
P18669	ENSP00000359991	Phosphoglycerate mutase 1 (EC 3.1.3.13) (EC 5.4.2.11) (EC 5.4.2.4) (BPG-dependent PGAM 1) (Phosphoglycerate mutase isozyme B) (PGAM-B)	LOC643576,PGAM1	K112ac		0	0.047	0.171	0.118	0.535	0.56	0.568	0.621	0	0.156	0.166	0.909	0.582	0.593	0.517	0.573	4.64	0.518213	0.292262		0	0.1015	0.1685	0.5135	0.5585	0.5765	0.5425	0.597	0.00173611		0	0.042	0.277	0.041	0.206	0.122	0.057	0.199	0	0.037	0	0.044	0.118	0.176
A0A075B6H4	ENSP00000366909	Cysteine-rich protein 2-binding protein	CSRP2BP,KAT14,PET117	K290ac		0	0.2	0.11	0.252	0.748	0.337	0	0	0	0.131	0.39	0.444	0.197	0.721	0.323	0.462	32.49	0.0553367	0.91708		0	0.1655	0.25	0.348	0.4725	0.529	0.323	0.462	0.0311508		0	0.071	0.148	0.219	0.278	0.062	0.262	0.226	0	0.295	0.141	0.023	0	0.118
P26639	ENSP00000424387	Threonine--tRNA ligase, cytoplasmic (EC 6.1.1.3) (Threonyl-tRNA synthetase) (ThrRS)	TARS	K659ac		0	0.126	0.157	0.346	0.299	0.388	0.276	0.743	0	0.496	0.234	0.439	0.387	0.225	0.034	0.194	16.43	0.0756761	0.886703		0	0.311	0.1955	0.3925	0.343	0.3065	0.155	0.4685	0.39876
C9J0D1	ENSP00000406901	Histone H2A		K4acK7ac		0	0.338	0.474	0.452	0.688	0.713	0.744	0.755	0	0.209	0.299	0.313	0.644	0.733	0.73	0.81	2.96	0.96354	0.00196979		0	0.2735	0.3865	0.3825	0.666	0.723	0.737	0.7825	0.000396825		0	0.722	0.523	0.534	0.262	0.512	0.503	0.297	0	0.343	0.63	0.339	0.219	0.228
M0QXS5	ENSP00000469349	Heterogeneous nuclear ribonucleoprotein L (Fragment)		K415ac		0	0	0.257	0.031	0.139	0.018	0.134	0.043	0	0	0.21	0.272	0.46	0	0.33	0.624	0	0.336989	0.513652		0	0	0.2335	0.1515	0.2995	0.018	0.232	0.3335	0.0809048		0	0.081	0	0.243	0	0.107	0.282	0.424	0	0	0	0.792	0.434	0.71
Q92922	ENSP00000254480	SWI/SNF complex subunit SMARCC1 (BRG1-associated factor 155) (BAF155) (SWI/SNF complex 155 kDa subunit) (SWI/SNF-related matrix-associated actin-dependent regulator of chromatin subfamily C member 1)	SMARCC1	K353ac		0	0.009	0.034	0.293	0.401	0.411	0.466	0.402	0	0.033	0.099	0.301	0.4	0.541	0.495	0.184	21.17	0.882607	0.0198629		0	0.021	0.0665	0.297	0.4005	0.476	0.4805	0.293	0.0141369		0	0.048	0.129	0.006	0.077	0	0.026	0	0	0.067	0.022	0.057	0.076	0
C9K0C3	ENSP00000419646	Lysocardiolipin acyltransferase 1 (Fragment)		K133ac		0	0.034	0	0.286	0.018	0.281	0	0.085	0	0	0.054	0	0.163	0.109	0.128	0.378	37.58	-0.0679223	1		0	0.034	0.054	0.286	0.0905	0.195	0.128	0.2315	0.0311508
P63313	ENSP00000233143	Thymosin beta-10	TMSB10	K0acK3ac		0	0	0	0.049	0.074	0	0.033	0.332	0	0	0.054	0	0.08	0.15	0.106	0.182	67.34	0.622262	0.18708		0	0	0.054	0.049	0.077	0.15	0.0695	0.257	0.0126485		0	0	0	0	0.048	0.05	0.011	0	0	0	0	0	0	0
O60885	ENSP00000263377	Bromodomain-containing protein 4 (Protein HUNK1)	BRD4	K693ac		0	0.279	0.313	0.067	0.264	0.667	0.607	0.202	0	0.404	0.29	0.559	0.062	0.641	0.687	0	26.3	0.658558	0.154971		0	0.3415	0.3015	0.313	0.163	0.654	0.647	0.202	0.548413		0	0.555	0.769	0.174	0.601	0.351	0.352	0.032	0	0.348	0.115	0.355	0.268	0.405
G3V5E4	ENSP00000452310	Glucosamine 6-phosphate N-acetyltransferase		K80ac		0	0.113	0.399	0.181	0.205	0	0	0	0	0	0.121	0	0.173	0	0	0.032	0	0.686611	0.131929		0	0.113	0.26	0.181	0.189	0	0	0.032	0.798966		0	0	0	0.462	0.397	0.264	0	0.014	0	0	0.18	0.354	0.593	0.724
Q7Z3Z5	ENSP00000333125	Mediator of RNA polymerase II transcription subunit 12 (Mediator of RNA polymerase II transcription, subunit 12 homolog (Yeast), isoform CRA_e) (TNRC11 protein)	MED12	K1614ac		0	0.464	0	0.313	0.329	0	0.276	0	0	0	0.321	0.251	0.309	0.418	0	0	0	-0.182897	1		0	0.464	0.321	0.282	0.319	0.418	0.276	0	0.454427		0	0	0	0.286	0	0.157	0	0.193	0	0	0	0.757	0	0
C9J5D1	ENSP00000417110	N-alpha-acetyltransferase 50		K33ac		0	0.977	0	1	1	1	1	1	0	0	0.986	0.124	0.851	1	1	1	0.93	0.172076	0.744434		0	0.977	0.986	0.562	0.9255	1	1	1	0.0416013
P06733	ENSP00000234590	Alpha-enolase (EC 4.2.1.11) (2-phospho-D-glycerate hydro-lyase) (C-myc promoter-binding protein) (Enolase 1) (MBP-1) (MPB-1) (Non-neural enolase) (NNE) (Phosphopyruvate hydratase) (Plasminogen-binding protein)	ENO1	K334ac		0	0	0.138	0	0.115	0.213	0.207	0.192	0	0.107	0.313	0.419	0.001	0.462	0.448	0.369	57.98	0.576069	0.231482		0	0.107	0.2255	0.419	0.058	0.3375	0.3275	0.2805	0.275099		0	0	0.054	0	0.086	0.153	0	0.022	0	0	0	0	0.01	0.02
E9PEJ4	ENSP00000376771	Acetyltransferase component of pyruvate dehydrogenase complex (EC 2.3.1.12)		K92ac		0	0.398	0	0.531	0.219	0.701	0.218	0.453	0	0.104	0.042	0.416	0.31	0.533	0.556	0.205	25.97	0.61871	0.190357		0	0.251	0.042	0.4735	0.2645	0.617	0.387	0.329	0.108681		0	0	0	0.091	0.027	0	0.017	0	0	0.277	0.222	0.279	0.247	0.302
P06733	ENSP00000234590	Alpha-enolase (EC 4.2.1.11) (2-phospho-D-glycerate hydro-lyase) (C-myc promoter-binding protein) (Enolase 1) (MBP-1) (MPB-1) (Non-neural enolase) (NNE) (Phosphopyruvate hydratase) (Plasminogen-binding protein)	ENO1	K220ac		0	0.595	0.047	0.062	0.067	0.408	0	0.028	0	0.396	0.428	0.431	0	0.2	0.636	0.389	0	0.0022207	0.996669		0	0.4955	0.2375	0.2465	0.067	0.304	0.636	0.2085	0.548413
Q96T23	ENSP00000311513	Remodeling and spacing factor 1 (Rsf-1) (HBV pX-associated protein 8) (Hepatitis B virus X-associated protein) (p325 subunit of RSF chromatin-remodeling complex)	RSF1	K1389ac		0	0	0.214	0	0.148	0.123	0.106	0	0	0	0.076	0.065	0.34	0.261	0.411	0	0	0.573543	0.23402		0	0	0.145	0.065	0.244	0.192	0.2585	0	0.202866		0	0	0	0	0	0.081	0	0.163	0	0	0.06	0	0.106	0.057
Q7Z7K6	0	Centromere protein V (CENP-V) (Nuclear protein p30) (Proline-rich protein 6)	CENPV	K10ac		0	0.033	0.035	0.248	0.558	0.353	0.564	0.728	0	0	0	0.286	0	0.598	0.18	0.863	14.44	0.626968	0.182775		0	0.033	0.035	0.267	0.558	0.4755	0.372	0.7955	0.00550595		0	0.081	0.091	0.066	0.239	0	0	0.158	0	0.042	0.064	0.114	0	0
Q9NW82	ENSP00000265107	WD repeat-containing protein 70	WDR70	K508ac		0	0	0.012	0.03	0.316	0.407	0.521	0.592	0	0	0	0.054	0.387	0.403	0.477	0.644	16.58	0.990159	0.000144787		0	0	0.012	0.042	0.3515	0.405	0.499	0.618	0.00118873		0	0.039	0	0	0	0	0.073	0	0	0.079	0	0	0	0
E7ETY2	ENSP00000427484	Treacle protein	TCOF1	K917ac		0	0	0.058	0.153	0.444	0.311	0.364	0.62	0	0.121	0	0.015	0.291	0.346	0.502	0.729	16.95	0.904832	0.0131544		0	0.121	0.058	0.084	0.3675	0.3285	0.433	0.6745	0.00550595		0	0	0	0	0.08	0	0	0	0	0	0.129	0.014	0	0.113
K7EM90	ENSP00000466406	Alpha-enolase (Fragment)		K79ac		0	0	0	0	0	0.063	0.074	0.126	0	0	0	0.023	0.003	0.048	0.094	0.119	74.66	0.965212	0.00179428		0	0	0	0.023	0.003	0.0555	0.084	0.1225	0.00508587		0	0.011	0	0	0	0	0.034	0	0	0.015	0.019	0.014	0.002	0
P06748	ENSP00000428755	Nucleophosmin (NPM) (Nucleolar phosphoprotein B23) (Nucleolar protein NO38) (Numatrin)	NPM1	K26ac		0	0.03	0	0	0.057	0.073	0.114	0.081	0	0.044	0	0.021	0	0	0.07	0.137	115.67	0.557481	0.250407		0	0.037	0	0.021	0.057	0.073	0.092	0.109	0.00609055		0	0.083	0	0.069	0	0	0.016	0	0	0.027	0	0.023	0	0
I3L387	ENSP00000460266	Serine/threonine-protein kinase PLK1		K0acK8ac		0	0.018	0.023	0.169	0.314	0.486	0.448	0	0	0.041	0.017	0.238	0.413	0.438	0.497	0.518	18.25	0.654835	0.158147		0	0.0295	0.02	0.2035	0.3635	0.462	0.4725	0.518	0.000396825		0	0	0	0	0	0	0.006	0.008	0	0.021	0	0	0	0.01
P00558	ENSP00000362413	Phosphoglycerate kinase 1 (EC 2.7.2.3) (Cell migration-inducing gene 10 protein) (Primer recognition protein 2) (PRP 2)	PGK1	K10ac		0	0.01	0.049	0	0.19	0.019	0.126	0.139	0	0.038	0	0	0.026	0.082	0.055	0.145	95.09	0.414484	0.413878		0	0.024	0.049	0	0.108	0.0505	0.0905	0.142	0.0248219		0	0.001	0.027	0.062	0	0	0.05	0	0	0.025	0	0	0.037	0
P23527	ENSP00000477527	Histone H2B type 1-O (Histone H2B.2) (Histone H2B.n) (H2B/n)	HIST1H2BO	K5acK11ac		0	0	0	0	0	0.89	0.027	0.108	0	0	0.055	0	0.588	0.907	0	0.812	11.94	0.678093	0.138758		0	0	0.055	0	0.588	0.8985	0.027	0.46	0.126484		0	0.285	0.342	0.423	0.246	0.246	0.248	0.437	0	0.305	0.38	0.373	0.327	0.22
P23527	ENSP00000477527	Histone H2B type 1-O (Histone H2B.2) (Histone H2B.n) (H2B/n)	HIST1H2BO	K120ac		0	0	0	0.007	0.011	0.044	0.146	0.158	0	0	0	0.018	0.035	0.055	0.11	0.168	69.45	0.966797	0.00163538		0	0	0	0.0125	0.023	0.0495	0.128	0.163	0.00224139		0	0	0	0	0.011	0	0	0.125	0	0	0	0	0	0
Q12906	ENSP00000468156	Interleukin enhancer-binding factor 3 (Double-stranded RNA-binding protein 76) (DRBP76) (M-phase phosphoprotein 4) (MPP4) (Nuclear factor associated with dsRNA) (NFAR) (Nuclear factor of activated T-cells 90 kDa) (NF-AT-90) (Translational control protein 80) (TCP80)	ILF3	K341ac		0	0	0.113	0.103	0.041	0.105	0.238	0.314	0	0.037	0.116	0.055	0.199	0.245	0.277	0.64	41.19	0.874568	0.022613		0	0.037	0.1145	0.079	0.12	0.175	0.2575	0.477	0.000396825		0	0	0.289	0.068	0	0.064	0.045	0.016	0	0.014	0.042	0.061	0.142	0
M0QXL5	ENSP00000485785	rRNA 2'-O-methyltransferase fibrillarin (Fragment)		K142ac		0	0	0.01	0	0	0.115	0.149	0.214	0	0.002	0	0	0.051	0.086	0.138	0.272	53.37	0.950482	0.00361731		0	0.002	0.01	0	0.051	0.1005	0.1435	0.243	0.00609055		0	0	0	0	0	0	0.014	0	0	0.384	0	0.093	0.021	0.009
Q5QNW6	ENSP00000358164	Histone H2B type 2-F	HIST2H2BF	K16acK20acK23ac		0	0.158	0.167	0.283	0.736	0.773	0.813	0.875	0	0.049	0.087	0.409	0.764	0.822	0.862	0.911	4.9	0.985801	0.000300968		0	0.1035	0.127	0.346	0.75	0.7975	0.8375	0.893	< 0.0001		0	0.251	0.564	0.424	0.45	0.443	0.402	0.465	0	0.178	0.316	0.254	0.352	0.401
F5GXF9	ENSP00000440843	AF4/FMR2 family member 1		K680ac		0	0	0.061	0.116	0.344	0.421	0	0	0	0.376	0	0	0	0	0	0	0	-0.280195	1		0	0.376	0.061	0.116	0.344	0.421	0	0	1		0	0	0	0	0	0.144	0.462	0.048	0	0	0.246	0.068	0.066	0
C9K0F9	ENSP00000399638	Histone acetyltransferase (EC 2.3.1.48) (Fragment)		K394ac		0	0.619	0.643	0.694	0.787	0.889	0.776	0.16	0	0.369	0.655	0.324	0.652	0.987	1	0.468	0.49	0.756888	0.0814708		0	0.494	0.649	0.509	0.7195	0.938	0.888	0.314	0.178869		0	0.33	0	0	0	0.001	0	0	0	0	0	0.671	0	0
E5RFL1	ENSP00000430373	Voltage-dependent anion-selective channel protein 3		K27ac		0	0	0.145	0.06	0.088	0.01	0.269	0.2	0	0.234	0.163	0.212	0.306	0.201	0.246	0.042	65.41	0.0598501	0.910332		0	0.234	0.154	0.136	0.197	0.1055	0.2575	0.121	0.904861
Q9Y6Q9	ENSP00000361066	Nuclear receptor coactivator 3 (NCoA-3) (EC 2.3.1.48) (ACTR) (Amplified in breast cancer 1 protein) (AIB-1) (CBP-interacting protein) (pCIP) (Class E basic helix-loop-helix protein 42) (bHLHe42) (Receptor-associated coactivator 3) (RAC-3) (Steroid receptor coactivator protein 3) (SRC-3) (Thyroid hormone receptor activator molecule 1) (TRAM-1)	NCOA3	K595ac		0	0	0.006	0.23	0.296	0.372	0.162	0	0	0.107	0.081	0.083	0.521	0.373	0.443	0.245	44.42	0.663925	0.150441		0	0.107	0.0435	0.1565	0.4085	0.3725	0.3025	0.245	0.108681		0	0	0	0	0	0	0.035	0	0	0.042	0	0.046	0	0
E5RIJ0	ENSP00000429436	DNA polymerase beta		K71ac		0	0.159	0.102	1	0.136	0.107	0.303	0.54	0	0.096	0.148	0	0.129	0.052	0.052	0.383	50.48	0.0830699	0.875682		0	0.1275	0.125	1	0.1325	0.0795	0.1775	0.4615	0.178869		0	0.147	0.261	0.28	0.228	0.482	0.191	0.406	0	0.65	0.079	0.031	0.376	0.131
Q9H1E3	ENSP00000356110	Nuclear ubiquitous casein and cyclin-dependent kinase substrate 1 (P1)	NUCKS1	K187ac		0	0.115	0.074	0.232	0.405	0.463	0.498	0.526	0	0.116	0.106	0.214	0.426	0.484	0.506	0.599	14.12	0.994178	5.07392e-05		0	0.1155	0.09	0.223	0.4155	0.4735	0.502	0.5625	0.000396825		0	0	0.004	0.006	0.024	0	0	0	0	0.007	0.036	0.005	0	0
H3BN72	ENSP00000454714	Cytochrome c oxidase subunit 4 isoform 1, mitochondrial		K59ac		0	0	0.028	0.155	0.256	0.259	0.211	0	0	0.103	0.178	0.303	0.234	0.522	0	0.558	46.5	0.176005	0.738718		0	0.103	0.103	0.229	0.245	0.3905	0.211	0.558	0.0126485
K7EJ44	ENSP00000465019	Profilin	PFN1	K68ac		0	0	0.14	0.241	0.01	0	0.157	0.223	0	0.199	0	0.208	0.17	0.02	0.389	0.221	103.83	0.455457	0.364054		0	0.199	0.14	0.2245	0.09	0.02	0.273	0.222	0.39876		0	0	0	0.173	0.278	0.036	0.094	0	0	0.32	0.011	0.166	0.078	0
Q6YN16	ENSP00000381785	Hydroxysteroid dehydrogenase-like protein 2 (EC 1.-.-.-) (Short chain dehydrogenase/reductase family 13C member 1)	HSDL2	K86ac		0	0.142	0.203	0.082	0.282	0.175	0.294	0.142	0	0.08	0.43	0.373	0.068	0.236	0.287	0.389	85.33	0.194025	0.712614		0	0.111	0.3165	0.2275	0.175	0.2055	0.2905	0.2655	0.178869		0	0.314	0.297	0.097	0.153	0.083	0.339	0.239	0	0.116	0.209	0.095	0.158	0.03
B9A067	ENSP00000387227	MICOS complex subunit MIC60 (Mitofilin)	IMMT	K221ac		0	0.257	0.28	0.367	0.209	0.403	0.494	0.627	0	0.29	0.816	0.441	0.468	0.399	0.367	0.372	17.29	0.330132	0.522792		0	0.2735	0.548	0.404	0.3385	0.401	0.4305	0.4995	0.108681
Q8TCS8	ENSP00000400646	Polyribonucleotide nucleotidyltransferase 1, mitochondrial (EC 2.7.7.8) (3'-5' RNA exonuclease OLD35) (PNPase old-35) (Polynucleotide phosphorylase 1) (PNPase 1) (Polynucleotide phosphorylase-like protein)	PNPT1	K245ac		0	0	0.211	0.233	0.11	0	0	0.174	0	0.314	0.141	0	0.103	0.426	0	0	0	-0.40665	1		0	0.314	0.176	0.233	0.1065	0.426	0	0.174	1
Q9Y4C8	ENSP00000442053	Probable RNA-binding protein 19 (RNA-binding motif protein 19)	RBM19	K84ac		0	0.016	0.032	0	0.053	0.07	0.163	0.28	0	0.04	0.088	0.005	0.071	0.158	0.166	0.367	47.53	0.964143	0.00190556		0	0.028	0.06	0.005	0.062	0.114	0.1645	0.3235	0.00173611		0	0	0	0	0.106	0.011	0.123	0.257	0	0.013	0	0.212	0.144	0.02
C9J1H7	ENSP00000392747	Nucleolin (Fragment)		K70ac		0	0.262	0.25	0.323	0.61	0.69	0.704	0.7	0	0.067	0.259	0.709	0.607	0.686	0.681	0.466	3.18	0.779929	0.0673179		0	0.1645	0.2545	0.516	0.6085	0.688	0.6925	0.583	0.00550595		0	0.008	0.019	0	0	0	0	0.026	0	0	0	0.162	0.078	0.001
Q9P2P6	ENSP00000290607	StAR-related lipid transfer protein 9 (START domain-containing protein 9) (StARD9)	STARD9	K569ac		0	0.041	0.031	0.335	0.671	0.711	0.748	0.802	0	0.058	0.095	0.429	0.709	0.741	0.764	0.817	5.4	0.996211	2.15023e-05		0	0.0495	0.063	0.382	0.69	0.726	0.756	0.8095	< 0.0001		0	0.221	0.207	0.216	0.16	0.114	0.122	0.108	0	0.237	0.23	0.21	0.155	0.138
F2Z2B6	ENSP00000400584	Protein Jade-3 (Fragment)		K29acK31ac		0	0.104	0.002	0.373	0.662	0.76	0.703	0.875	0	0.24	0.089	0.373	0.697	0.793	0.701	0.782	5.29	0.98625	0.000282293		0	0.172	0.0455	0.373	0.6795	0.7765	0.702	0.8285	0.00173611		0	0.259	0.308	0.315	0.232	0.162	0.25	0.23	0	0.229	0.267	0.145	0.197	0.158
H0YCN2	ENSP00000432022	Remodeling and spacing factor 1 (Fragment)		K462ac		0	0.4	0	0	0	0	0	0	0	0	0	0	0	0	0	0	0		1		0	0.4	0	0	0	0	0	0	0.382733
Q15149	ENSP00000323856	Plectin (PCN) (PLTN) (Hemidesmosomal protein 1) (HD1) (Plectin-1)	PLEC	K3502ac		0	0.392	0	0.294	0.312	0.251	0.305	0.726	0	0	0	0	0	0.048	0	0	27.11	-0.0596948	1		0	0.392	0	0.294	0.312	0.1495	0.305	0.726	0.212486
Q9Y5B9	ENSP00000216297	FACT complex subunit SPT16 (Chromatin-specific transcription elongation factor 140 kDa subunit) (FACT 140 kDa subunit) (FACTp140) (Facilitates chromatin transcription complex subunit SPT16) (hSPT16)	SUPT16H	K512ac		0	0.148	0.385	0.334	0.318	0.481	0.907	0.578	0	0.236	0	0.539	0	0.265	0	0	3.5	-0.174118	1		0	0.192	0.385	0.4365	0.318	0.373	0.907	0.578	0.0311508		0	0.511	0.486	0.514	0.667	0.652	0.477	0.435	0	0.159	0.63	0.557	0.569	0.588
F5GYZ5	ENSP00000441362	Superoxide dismutase (EC 1.15.1.1) (Fragment)		K144ac		0	0	0.072	0.143	0.278	0.064	0	0.408	0	0	0	0	0	0	0.066	0	27.04	-0.325373	1		0	0	0.072	0.143	0.278	0.064	0.066	0.408	0.0809048		0	0	0	0	0	0	0	0	0	0.91	0	0.03	0	0.058
Q8NEZ4	ENSP00000347325	Histone-lysine N-methyltransferase 2C (Lysine N-methyltransferase 2C) (EC 2.1.1.43) (Homologous to ALR protein) (Myeloid/lymphoid or mixed-lineage leukemia protein 3)	KMT2C,MLL3	K1771ac		0	0.073	0.165	0.26	0.361	0.432	0.45	0.519	0	0.184	0.203	0.212	0.36	0.411	0.45	0.49	20.41	0.969506	0.00138062		0	0.1285	0.184	0.236	0.3605	0.4215	0.45	0.5045	< 0.0001		0	0.2	0.127	0.27	0.229	0.051	0	0.304	0	0.203	0.237	0.285	0.29	0.056
A0A087WWP4	ENSP00000480399	Putative RNA-binding protein 15		K717ac		0	0	0	0	0	0	0.631	0.08	0	0	0	0	0	0.621	0.463	0	0	0.497871	0.314899		0	0	0	0	0	0.621	0.547	0.08	0.114841		0	0.113	0.086	0.024	0.207	0	0.241	0.19	0	0	0	0	0	0
Q9BVI0	ENSP00000363124	PHD finger protein 20 (Glioma-expressed antigen 2) (Hepatocellular carcinoma-associated antigen 58) (Novel zinc finger protein) (Transcription factor TZP)	PHF20	K842ac		0	0	0.269	0.266	0.204	0	0.188	0.455	0	0.174	0	0	0.203	0	0.625	0	36.99	-0.056328	1		0	0.174	0.269	0.266	0.2035	0	0.4065	0.455	0.134625		0	0	0.237	0.085	0.018	0.044	0.12	0	0	0.132	0.292	0	0	0.071
Q5QNW6	ENSP00000358164	Histone H2B type 2-F	HIST2H2BF	K20ac		0	0	0	0.052	0.332	0.441	0.415	0.484	0	0	0	0.154	0.396	0.407	0.443	0.524	21.4	0.981425	0.000514315		0	0	0	0.103	0.364	0.424	0.429	0.504	0.00224139		0	0	0.087	0.096	0.017	0	0	0	0	0	0.004	0	0	0
H0Y4U8	ENSP00000394266	Tuftelin-interacting protein 11 (Fragment)		K158ac		0	0	0	0	0	0.119	0	0	0	0.203	0.458	0	0	0	0.057	0	0	-0.220244	1		0	0.203	0.458	0	0	0.119	0.057	0	0.690242		0	0.491	0	0	0	0	0	0.565	0	0.178	0	0.297	0.198	0
K7EKZ3	ENSP00000465846	Vacuolar protein sorting-associated protein 4B		K52ac		0	0	0.13	0	0.298	0.445	0.477	0.637	0	0	0	0	0.399	0.463	0.463	0.418	18.6	0.920024	0.00933846		0	0	0.13	0	0.3485	0.454	0.47	0.5275	0.00508587		0	0	0	0	0	0	0	0	0	0.041	0	0.153	0.091	0.014
D6RJA6	ENSP00000487025	DEAD (Asp-Glu-Ala-Asp) box polypeptide 46, isoform CRA_b (Probable ATP-dependent RNA helicase DDX46)	DDX46	K222ac		0	0.068	0.026	0.204	0.408	0.44	0.466	0.525	0	0	0.095	0.374	0.447	0.474	0.483	0.553	16.12	0.957436	0.00267892		0	0.068	0.0605	0.289	0.4275	0.457	0.4745	0.539	0.000396825		0	0.072	0	0.032	0.087	0	0.022	0.011	0	0	0.017	0.02	0.041	0
B4DEB1	ENSP00000355779	Histone H3	H3F3A	K27acK36ac		0	0.225	0.285	0.586	0	0	0.075	0.578	0	0.213	0.314	0.973	0	0.038	0	0.574	50.15	0.944816	0.00448383		0	0.219	0.2995	0.7795	0	0.038	0.075	0.576	0.454427		0	0.33	0.172	0.436	0.244	0.292	0.228	0.298	0	0.388	0.302	0.215	0.328	0.152
D6RAS7	ENSP00000421776	40S ribosomal protein S3a (Fragment)		K71ac		0	0.041	0	0	0	0.084	0.307	0.352	0	0	0	0	0.052	0.177	0.054	0.353	36.43	0.723507	0.104104		0	0.041	0	0	0.052	0.1305	0.1805	0.3525	0.0108698		0	0	0.041	0.018	0	0.024	0.022	0	0	0	0	0	0.05	0
P80723	ENSP00000482066	Brain acid soluble protein 1 (22 kDa neuronal tissue-enriched acidic protein) (Neuronal axonal membrane protein NAP-22)	BASP1	K72ac		0	0	0.021	0	0.018	0.031	0.172	0.075	0	0.053	0.119	0.424	0.2	0.009	0.029	0.455	104.54	-0.0734907	1		0	0.053	0.07	0.424	0.109	0.02	0.1005	0.265	0.178869		0	0.457	0.493	0.397	0.371	0.308	0.458	0.587	0	0.492	0.157	0.562	0.55	0.346
E7EPL9	ENSP00000426272	Peroxisomal multifunctional enzyme type 2		K406ac		0	0.235	0.399	0.608	0.469	0.503	0.397	0.423	0	0.534	0.413	0.426	0.479	0.067	0.441	0.658	22.49	0.393809	0.439824		0	0.3845	0.406	0.517	0.474	0.285	0.419	0.5405	0.108681
C9JB63	ENSP00000417459	Enoyl-CoA delta isomerase 2, mitochondrial (Fragment)		K97ac		0	0.017	0	0.084	0.193	0.052	0.16	0.383	0	0	0	0	0.071	0.074	0.172	0.143	67.95	0.759145	0.0800308		0	0.017	0	0.084	0.132	0.063	0.166	0.263	0.0126485		0	0.01	0	0.004	0	0	0	0	0	0	0.018	0.12	0.496	0
H7BY16	ENSP00000349410	Nucleolin (Fragment)		K67ac		0	0.086	0.083	0.308	0.455	0.453	0	0	0	0	0	0	0.361	0.368	0.427	0.313	29.96	0.27475	0.598245		0	0.086	0.083	0.308	0.408	0.4105	0.427	0.313	0.0141369		0	0.131	0	0	0.057	0.053	0.015	0	0	0.501	0	0.005	0.042	0.088
A0A087WZE9	ENSP00000482613	High mobility group nucleosome-binding domain-containing protein 3	HMGN3	K32ac		0	0.266	0.07	0	0.123	0.416	0.213	0.277	0	0.237	0.008	0.161	0.17	0.22	0.234	0.289	45.72	0.729714	0.0997086		0	0.2515	0.039	0.161	0.1465	0.318	0.2235	0.283	0.108681		0	0.341	0	0.135	0.159	0	0	0.163	0	0.146	0.848	0.062	0	0.159
A0A087WTS8	ENSP00000478102	Heat shock 70 kDa protein 4		K271ac		0	0	0	0	0.2	0	0	0.239	0	0	0	0	0	0	0	0.219	34.26	0.728376	0.100649		0	0	0	0	0.2	0	0	0.229	0.188445
E7EPL9	ENSP00000426272	Peroxisomal multifunctional enzyme type 2		K444ac		0	0.062	0	0	0.041	0.032	0.051	0.137	0	0.034	0	0	0.048	0.046	0	0.035	553.23	0.52282	0.287224		0	0.048	0	0	0.0445	0.039	0.051	0.086	0.0746187
P08107	ENSP00000408907	Heat shock 70 kDa protein 1A	HSPA1A,HSPA1B	K347ac		0	0.195	0	0	0	0.022	0.064	0	0	0.089	0	0	0	0	0	0.04	0	0.821679	0.0448626		0	0.142	0	0	0	0.022	0.064	0.04	0.352425		0	0.099	0.119	0.033	0.109	0.102	0.17	0	0	0	0.008	0.052	0.101	0
C9J180	ENSP00000392800	Ubiquitin-conjugating enzyme E2 E2 (Fragment)		K51ac		0	0.003	0.021	0.076	0.143	0.327	0.207	0.139	0	0	0	0.527	0.045	0.175	0.347	0.293	52.4	0.362653	0.479868		0	0.003	0.021	0.3015	0.094	0.251	0.277	0.216	0.0610119		0	0	0.007	0.101	0	0	0.058	0	0	0.077	0.131	0.251	0.046	0.643
P33778	ENSP00000482674	Histone H2B type 1-B (Histone H2B.1) (Histone H2B.f) (H2B/f)	HIST1H2BB	K16acK20ac		0	0.058	0.083	0.276	0.653	0.695	0.698	0.784	0	0.095	0.024	0.366	0.697	0.731	0.755	0.803	5.97	0.993384	6.55197e-05		0	0.0765	0.0535	0.321	0.675	0.713	0.7265	0.7935	0.000396825		0	0.213	0.313	0.315	0.307	0.125	0.273	0.253	0	0.312	0.304	0.28	0.173	0.198
P62937	ENSP00000419425	Peptidyl-prolyl cis-trans isomerase A (PPIase A) (EC 5.2.1.8) (Cyclophilin A) (Cyclosporin A-binding protein) (Rotamase A) [Cleaved into: Peptidyl-prolyl cis-trans isomerase A, N-terminally processed]	PPIA	K130ac		0	0.002	0.036	0.205	0.467	0.5	0.482	0.503	0	0	0.024	0.255	0.485	0.537	0.541	0.486	14.03	0.994454	4.60587e-05		0	0.002	0.03	0.23	0.476	0.5185	0.5115	0.4945	0.00550595		0	0.001	0.013	0.061	0.019	0.051	0.052	0.013	0	0	0.041	0.085	0.039	0.058
B9EGQ5	ENSP00000373933	Protein Wiz (WIZ protein)	WIZ	K144ac		0	0	0.022	0.094	0.08	0.064	0	0.06	0	0.025	0	0.016	0.01	0	0.157	0.067	811.32	-0.315695	1		0	0.025	0.022	0.055	0.045	0.064	0.157	0.0635	0.0141369
O00231	ENSP00000393185	26S proteasome non-ATPase regulatory subunit 11 (26S proteasome regulatory subunit RPN6) (26S proteasome regulatory subunit S9) (26S proteasome regulatory subunit p44.5)	PSMD11	K416ac		0	0.255	0.107	0.278	0.282	0.212	0.157	0.615	0	0.267	0	0.217	0.316	0.034	0.184	0.117	478.51	0.355759	0.488875		0	0.261	0.107	0.2475	0.299	0.123	0.1705	0.366	0.178869
P12235	ENSP00000281456	ADP/ATP translocase 1 (ADP,ATP carrier protein 1) (ADP,ATP carrier protein, heart/skeletal muscle isoform T1) (Adenine nucleotide translocator 1) (ANT 1) (Solute carrier family 25 member 4)	SLC25A4	K22ac		0	0.116	0	0.062	0.157	0.54	0.573	0.686	0	0.216	0	0.511	0	0.096	0.436	0.135	44.77	0.198499	0.706162		0	0.166	0	0.2865	0.157	0.318	0.5045	0.4105	0.0248219
P39748	ENSP00000305480	Flap endonuclease 1 (FEN-1) (EC 3.1.-.-) (DNase IV) (Flap structure-specific endonuclease 1) (Maturation factor 1) (MF1) (hFEN-1)	FEN1	K374ac		0	0.009	0.032	0	0.003	0.117	0.468	0.308	0	0.007	0.008	0.023	0.094	0.142	0.073	0.271	73.29	0.541961	0.266651		0	0.008	0.02	0.023	0.0485	0.1295	0.2705	0.2895	< 0.0001		0	0.015	0	0	0.003	0	0	0	0	0	0.017	0	0.039	0
C9J5S7	ENSP00000405975	Peptidyl-prolyl cis-trans isomerase (PPIase) (EC 5.2.1.8)		K48ac		0	0.012	0.088	0.036	0.071	0.108	0	0.179	0	0.059	0.1	0.06	0	0.272	0.176	0.169	105.2	0.472362	0.344155		0	0.0355	0.094	0.048	0.071	0.19	0.176	0.174	0.0311508		0	0	0	0	0	0.014	0	0.03	0	0.103	0	0	0.014	0
E7ETY2	ENSP00000427484	Treacle protein	TCOF1	K392ac		0	0.096	0.266	0.171	0.549	0.746	0.592	0.542	0	0	0.061	0.278	0.59	0.543	0.765	0.854	7.6	0.855717	0.0297244		0	0.096	0.1635	0.2245	0.5695	0.6445	0.6785	0.698	< 0.0001		0	0.698	0.615	0.493	0.601	0.491	0.435	0	0	0.63	0.799	0.637	0.191	0.604
B4DML3	ENSP00000413762	Valacyclovir hydrolase (cDNA FLJ58913, highly similar to Valacyclovir hydrolase (EC 3.1.-.-))	BPHL	K125ac		0	0.009	0.017	0	0.013	0.085	0.008	0.175	0	0.069	0.146	0.286	0	0	0.122	0.037	89.44	-0.342701	1		0	0.039	0.0815	0.286	0.013	0.085	0.065	0.106	0.178869		0	0	0	0	0.111	0.098	0	0	0	0.028	0	0	0	0
P34897	ENSP00000333667	Serine hydroxymethyltransferase, mitochondrial (SHMT) (EC 2.1.2.1) (Glycine hydroxymethyltransferase) (Serine methylase)	SHMT2	K463ac		0	0.367	0.332	0	0.367	0.116	0.294	0.299	0	0.444	0.186	0.435	0.09	0.118	0.416	0.342	74.33	0.232478	0.657565		0	0.4055	0.259	0.435	0.2285	0.117	0.355	0.3205	0.904861		0	0.394	0.427	0.364	0.455	0.234	0.303	0.339	0	0.29	0.219	0.511	0.473	0.263
A0A087WTV6	ENSP00000478165	Pyrroline-5-carboxylate reductase 2	PYCR2	K232ac		0	0.096	0	0.084	0	0.158	0	0	0	0	0	0	0	0	0	0	0		1		0	0.096	0	0.084	0	0.158	0	0	0.886017		0	0.326	0.44	0	0.465	0.127	0.392	0.436	0	0.341	0	0.458	0.007	0
P24534	ENSP00000376056	Elongation factor 1-beta (EF-1-beta)	EEF1B2	K184ac		0	0.007	0	0.009	0.193	0.269	0.323	0.475	0	0	0.012	0.033	0.167	0.273	0.343	0.511	29.43	0.995617	2.87772e-05		0	0.007	0.012	0.021	0.18	0.271	0.333	0.493	< 0.0001		0	0	0	0.008	0	0.015	0.057	0.021	0	0.057	0	0.006	0.013	0.004
F8WEC7	ENSP00000388961	Zinc finger protein 473	ZNF473	K277ac		0	0.07	0.045	0.483	0.366	0	0	0	0	0.267	0.035	0.484	0.547	0.457	0.386	0.582	19.28	0.404654	0.426149		0	0.1685	0.04	0.4835	0.4565	0.457	0.386	0.582	0.0610119		0	0.071	0.126	0.189	0.184	0.005	0.171	0.142	0	0	0.114	0.072	0.125	0.174
A0A0A0MR70	ENSP00000330620	E1A-binding protein p400 (Fragment)		K369ac		0	0	0	0	0.101	0.196	0.265	0.397	0	0	0	0.041	0.143	0.204	0.292	0.425	50.21	0.99408	5.24608e-05		0	0	0	0.041	0.122	0.2	0.2785	0.411	0.00224139		0	0.011	0	0	0	0.015	0.008	0	0	0	0	0	0	0
A6NMY6	ENSP00000368744	Putative annexin A2-like protein (Annexin A2 pseudogene 2) (Lipocortin II pseudogene)	ANXA2P2	K175ac		0	0.031	0.05	0.133	0.114	0.083	0.134	0.208	0	0.031	0.027	0.009	0.018	0.088	0.121	0.217	61.79	0.74723	0.0877641		0	0.031	0.0385	0.071	0.066	0.0855	0.1275	0.2125	0.000396825
A9Z1X7	ENSP00000363510	Serine/arginine repetitive matrix protein 1	SRRM1	K139ac		0	0	0.042	0.023	0.138	0.376	0.416	0.39	0	0	0	0.047	0.223	0.39	0.432	0.448	28.15	0.984556	0.000355952		0	0	0.042	0.035	0.1805	0.383	0.424	0.419	0.00609055		0	0	0	0.154	0.079	0.136	0	0	0	0	0	0.347	0.311	0.263
Q9Y2F5	ENSP00000296564	Little elongation complex subunit 1 (Interactor of little elongator complex ELL subunit 1)	ICE1,KIAA0947	K1217ac		0	0.333	0.163	0.261	0.406	0.523	0.541	0.591	0	0.453	0.216	0.51	0.445	0.543	0.559	0.606	10.46	0.917555	0.00991548		0	0.393	0.1895	0.3855	0.4255	0.533	0.55	0.5985	0.00173611		0	0.016	0	0.231	0	0.062	0	0	0	0.012	0.18	0.193	0.637	0
C9JFR7	ENSP00000416479	Cytochrome c (Fragment)		K99ac		0	0.012	0	0	0.104	0.103	0.133	0.33	0	0	0.049	0.015	0.063	0.07	0.127	0.266	51.84	0.96951	0.00138027		0	0.012	0.049	0.015	0.0835	0.0865	0.13	0.298	0.000396825		0	0	0.062	0	0	0.048	0	0	0	0.304	0.035	0	0.066	0
Q07666	ENSP00000313829	KH domain-containing, RNA-binding, signal transduction-associated protein 1 (GAP-associated tyrosine phosphoprotein p62) (Src-associated in mitosis 68 kDa protein) (Sam68) (p21 Ras GTPase-activating protein-associated p62) (p68)	KHDRBS1	K95ac		0	0.662	0.689	0.841	0.559	0.621	0.413	0.874	0	0.812	0.842	0	0.513	0.834	0.712	0.942	0.08	0.444779	0.376827		0	0.737	0.7655	0.841	0.536	0.7275	0.5625	0.908	0.39876
P10412	ENSP00000307705	Histone H1.4 (Histone H1b) (Histone H1s-4)	HIST1H1E	K2ac		0	0	0.057	0.091	0.202	0.318	0.342	0.441	0	0	0.064	0.03	0.265	0.37	0.367	0.524	25.4	0.988002	0.000215074		0	0	0.0605	0.0605	0.2335	0.344	0.3545	0.4825	0.0016814		0	0	0	0	0.005	0.009	0	0	0	0	0	0.008	0.009	0
Q9NPD8	ENSP00000356243	Ubiquitin-conjugating enzyme E2 T (EC 2.3.2.23) (Cell proliferation-inducing gene 50 protein) (E2 ubiquitin-conjugating enzyme T) (Ubiquitin carrier protein T) (Ubiquitin-protein ligase T)	UBE2T	K190ac		0	0	0.041	0.213	0.258	0.372	0.423	0.245	0	0.045	0.141	0.157	0.277	0.421	0.43	0.284	27.98	0.961606	0.00218281		0	0.045	0.091	0.185	0.2675	0.3965	0.4265	0.2645	0.00550595		0	0.045	0.093	0.022	0.124	0.046	0	0.084	0	0.056	0.05	0.059	0.025	0
K7EM90	ENSP00000466406	Alpha-enolase (Fragment)		K0acK4ac		0	0.018	0.015	0.022	0.064	0.091	0.114	0.165	0	0.024	0.041	0.047	0.072	0.114	0.127	0.202	73.58	0.987501	0.000233371		0	0.021	0.028	0.0345	0.068	0.1025	0.1205	0.1835	< 0.0001		0	0	0	0.009	0	0.008	0	0.027	0	0	0	0	0.006	0.009
P06748	ENSP00000428755	Nucleophosmin (NPM) (Nucleolar phosphoprotein B23) (Nucleolar protein NO38) (Numatrin)	NPM1	K249ac		0	0.054	0.017	0.172	0.224	0.412	0.399	0.254	0	0.082	0.088	0	0.372	0.331	0.41	0.668	29.91	0.683886	0.134098		0	0.068	0.0525	0.172	0.298	0.3715	0.4045	0.461	0.000396825		0	0	0.138	0.123	0	0.005	0.121	0.081	0	0.009	0.021	0.054	0.044	0.046
Q99879	ENSP00000477907	Histone H2B type 1-M (Histone H2B.e) (H2B/e)	HIST1H2BM	K15acK16ac		0	0.054	0.06	0.362	0.629	0.66	0.687	0.704	0	0.148	0.069	0.283	0.629	0.711	0.733	0.703	6.21	0.986999	0.000252421		0	0.101	0.0645	0.3225	0.629	0.6855	0.71	0.7035	0.00173611		0	0.273	0.228	0.341	0.155	0.15	0.181	0.285	0	0.157	0.238	0.319	0.261	0.185
Q9Y5B9	ENSP00000216297	FACT complex subunit SPT16 (Chromatin-specific transcription elongation factor 140 kDa subunit) (FACT 140 kDa subunit) (FACTp140) (Facilitates chromatin transcription complex subunit SPT16) (hSPT16)	SUPT16H	K673ac		0	0	0.012	0	0.123	0.106	0.128	0.283	0	0.017	0.036	0.148	0.093	0.105	0.213	0.254	45.46	0.801264	0.0553194		0	0.017	0.024	0.148	0.108	0.1055	0.1705	0.2685	0.00550595
F8VP67	ENSP00000450340	Keratin, type II cytoskeletal 8 (Fragment)		K40ac		0	0.077	0.165	0.26	0.36	0.432	0.45	0.519	0	0.184	0.203	0.212	0.36	0.411	0.446	0.486	20.6	0.970687	0.0012763		0	0.1305	0.184	0.236	0.36	0.4215	0.448	0.5025	< 0.0001
E5RG95	ENSP00000428811	Beta-enolase (Fragment)		K104ac		0	0	0.002	0.47	0.575	0.676	0	0.061	0	0	0	0.314	0	0	0	0.203	287.81	0.174724	0.74058		0	0	0.002	0.392	0.575	0.676	0	0.132	0.202866
P10412	ENSP00000307705	Histone H1.4 (Histone H1b) (Histone H1s-4)	HIST1H1E	K16ac		0	0.081	0.171	0.608	0.476	0	0	0.362	0	0	0	0.003	0	0.107	0	0.277	51.79	0.119325	0.821862		0	0.081	0.171	0.3055	0.476	0.107	0	0.3195	0.318567		0	0	0.076	0	0	0.074	0	0.092	0	0	0	0.025	0	0
C9J1H7	ENSP00000392747	Nucleolin (Fragment)		K92ac		0	0.011	0.007	0.138	0.401	0.475	0.518	0.6	0	0	0	0.164	0.427	0.492	0.537	0.61	13.92	0.999089	1.24363e-06		0	0.011	0.007	0.151	0.414	0.4835	0.5275	0.605	0.000396825
J3KS25	ENSP00000462275	Eukaryotic initiation factor 4A-I (Fragment)		K171ac		0	0	0.01	0.054	0.046	0.157	0.138	0.2	0	0.306	0.207	0.076	0.103	0.154	0.246	0.241	57.4	0.292861	0.573267		0	0.306	0.1085	0.065	0.0745	0.1555	0.192	0.2205	0.178869		0	0.027	0	0.023	0.065	0.032	0.06	0.098	0	0	0	0.089	0.094	0.053
O60814	ENSP00000349430	Histone H2B type 1-K (H2B K) (HIRA-interacting protein 1)	HIST1H2BK	K11acK12acK15ac		0	0.097	0.085	0.393	0.737	0.783	0.816	0.859	0	0.106	0.119	0.485	0.778	0.818	0.847	0.879	4.35	0.997428	9.91182e-06		0	0.1015	0.102	0.439	0.7575	0.8005	0.8315	0.869	< 0.0001		0	0.425	0.467	0.469	0.363	0.328	0.311	0.328	0	0.441	0.484	0.446	0.368	0.34
B5MBX1	ENSP00000384671	Protein Jade-2		K31ac		0	0	0.118	0.081	0.409	0.412	0.522	0.611	0	0.067	0.166	0.238	0.439	0.529	0.584	0.722	12.6	0.981699	0.000499352		0	0.067	0.142	0.1595	0.424	0.4705	0.553	0.6665	< 0.0001		0	0.029	0.046	0.069	0.119	0.024	0.079	0.048	0	0.112	0.022	0.045	0.002	0.076
P04040	ENSP00000241052	Catalase (EC 1.11.1.6)	CAT	K475ac		0	0	0.044	0.026	0.106	0.28	0.305	0.352	0	0	0	0.106	0.164	0.201	0.259	0.36	52.16	0.933159	0.00655221		0	0	0.044	0.066	0.135	0.2405	0.282	0.356	0.00118873		0	0.021	0.05	0.087	0.247	0.031	0.184	0.227	0	0.413	0	0.203	0.047	0.178
P33778	ENSP00000482674	Histone H2B type 1-B (Histone H2B.1) (Histone H2B.f) (H2B/f)	HIST1H2BB	K16acK20acK23ac		0	0.065	0.028	0.38	0.763	0.813	0.818	0.917	0	0.181	0.005	0.482	0.222	0.823	0.856	0.334	5.59	0.714678	0.110499		0	0.123	0.0165	0.431	0.4925	0.818	0.837	0.6255	0.00550595		0	0.414	0.322	0.39	0	0	0.036	0	0	0	0.071	0	0.088	0.077
P62805	ENSP00000484789	Histone H4	HIST1H4L,HIST4H4,HIST1H4K,HIST2H4A,HIST2H4B,HIST1H4A,HIST1H4B,HIST1H4E,HIST1H4F,HIST1H4C,HIST1H4D,HIST1H4I,HIST1H4J,HIST1H4H	K12acK16ac		0	0.048	0.074	0.312	0.609	0.686	0.732	0.787	0	0.049	0.06	0.367	0.651	0.732	0.771	0.826	6.16	0.998992	1.52426e-06		0	0.0485	0.067	0.3395	0.63	0.709	0.7515	0.8065	< 0.0001		0	0.168	0.221	0.291	0.197	0.178	0.183	0.163	0	0.177	0.178	0.271	0.191	0.165
E5RGE1	ENSP00000430219	14-3-3 protein zeta/delta (Fragment)		K10ac		0	0.054	0	0.046	0.197	0.22	0.286	0.344	0	0.113	0.024	0.082	0.221	0.18	0.292	0.388	55.16	0.974125	0.000995601		0	0.0835	0.024	0.064	0.209	0.2	0.289	0.366	0.00550595		0	0.027	0.018	0.036	0.076	0.051	0.061	0	0	0.083	0.142	0.109	0.018	0.173
Q00535	ENSP00000419782	Cyclin-dependent-like kinase 5 (EC 2.7.11.1) (Cell division protein kinase 5) (Serine/threonine-protein kinase PSSALRE) (Tau protein kinase II catalytic subunit) (TPKII catalytic subunit)	CDK5	K55ac		0	0	0	0.01	0	0.106	0.03	0.107	0	0	0	0.012	0.032	0.028	0.135	0.209	56.75	0.635138	0.1754		0	0	0	0.011	0.032	0.067	0.0825	0.158	0.00224139		0	0.049	0.064	0.042	0.116	0	0	0.012	0	0.045	0.045	0.011	0	0
Q96T23	ENSP00000311513	Remodeling and spacing factor 1 (Rsf-1) (HBV pX-associated protein 8) (Hepatitis B virus X-associated protein) (p325 subunit of RSF chromatin-remodeling complex)	RSF1	K1337ac		0	0.036	0.026	0.217	0.47	0.507	0.425	0.482	0	0.166	0.435	0.663	0.512	0.561	0.524	0.392	25.9	0.629537	0.180443		0	0.101	0.2305	0.44	0.491	0.534	0.4745	0.437	0.0610119		0	0.011	0	0.384	0.068	0	0.525	0.248	0	0	0.042	0.106	0.279	0
E9PER7	ENSP00000417077	General transcription factor IIE subunit 1 (Fragment)		K66ac		0	0.206	0.24	0.318	0.321	0.289	0.338	0.267	0	0.318	0.39	0.278	0.289	0.348	0.337	0.224	48.51	0.801596	0.0551414		0	0.262	0.315	0.298	0.305	0.3185	0.3375	0.2455	0.178869		0	0.284	0.186	0.159	0.194	0.091	0.202	0.007	0	0.076	0.131	0.065	0.066	0.27
P06733	ENSP00000234590	Alpha-enolase (EC 4.2.1.11) (2-phospho-D-glycerate hydro-lyase) (C-myc promoter-binding protein) (Enolase 1) (MBP-1) (MPB-1) (Non-neural enolase) (NNE) (Phosphopyruvate hydratase) (Plasminogen-binding protein)	ENO1	K232ac		0	0.038	0	0	0	0.019	0.17	0.236	0	0.086	0	0	0.107	0.078	0.077	0.141	101.61	0.647203	0.164743		0	0.062	0	0	0.107	0.0485	0.1235	0.1885	0.0416013		0	0	0.374	0	0.198	0	0	0	0	0.034	0	0.031	0.039	0
A8MXP9	ENSP00000422319	Matrin-3		K521ac		0	0	0	0	0	0.146	0.303	0.51	0	0.017	0.015	0	0.099	0.226	0.138	0.42	59.87	0.904535	0.0132354		0	0.017	0.015	0	0.099	0.186	0.2205	0.465	0.0126485
B5MD38	ENSP00000385411	Trifunctional enzyme subunit beta, mitochondrial		K167ac		0	0.136	0.095	0.09	0.023	0	0.087	0.143	0	0	0.116	0	0	0.133	0.176	0.039	276.54	-0.0475996	1		0	0.136	0.1055	0.09	0.023	0.133	0.1315	0.091	0.904861		0	0	0	0	0	0	0	0	0	0.145	0.085	0.186	0	0.017
P00558	ENSP00000362413	Phosphoglycerate kinase 1 (EC 2.7.2.3) (Cell migration-inducing gene 10 protein) (Primer recognition protein 2) (PRP 2)	PGK1	K145ac		0	0.212	0.044	0.034	0.101	0.128	0.233	0.25	0	0.02	0.039	0.393	0.108	0.092	0.189	0.264	55.18	0.147738	0.780006		0	0.116	0.0415	0.2135	0.1045	0.11	0.211	0.257	0.0610119		0	0.464	0.643	0.164	0.489	0.214	0.464	0.147	0	0.173	0.015	0.102	0.289	0.233
Q14247	ENSP00000301843	Src substrate cortactin (Amplaxin) (Oncogene EMS1)	CTTN	K271ac		0	0	1	0.602	0.069	0.062	0.446	0.485	0	0.515	0.36	0.668	0	0.361	0.895	0.601	12.77	0.431367	0.393083		0	0.515	0.68	0.635	0.069	0.2115	0.6705	0.543	0.548413		0	0.055	0.124	0.112	0.094	0.011	0	0	0	0	0.02	0.007	0	0
Q9UF56	ENSP00000437464	F-box/LRR-repeat protein 17 (F-box and leucine-rich repeat protein 17) (F-box only protein 13)	FBXL17	K210ac		0	0.153	0	0.279	0.53	0.603	0.641	0.278	0	0.056	0	0.341	0.566	0.632	0.628	0.644	8.38	0.888453	0.0179701		0	0.1045	0	0.31	0.548	0.6175	0.6345	0.461	0.0248219		0	0	0.028	0.159	0.059	0	0.092	0.022	0	0	0.098	0.032	0.062	0.012
A0A087WWY3	ENSP00000480593	Filamin-A		K310ac		0	0.12	0.218	0.26	0.271	0.504	0.404	0.461	0	0.293	0.266	0.466	0.073	0.331	0.423	0.455	21.32	0.65478	0.158194		0	0.2065	0.242	0.363	0.172	0.4175	0.4135	0.458	0.0141369		0	0	0	0.052	0	0.092	0.028	0.073	0	0	0.015	0.218	0.387	0
O14686	ENSP00000301067	Histone-lysine N-methyltransferase 2D (Lysine N-methyltransferase 2D) (EC 2.1.1.43) (ALL1-related protein) (Myeloid/lymphoid or mixed-lineage leukemia protein 2)	KMT2D,MLL2	K2984ac		0	0	0.369	0.551	0	0.202	0.616	0	0	0	0.342	0.142	0	0.573	0.545	0	0	0.666949	0.147913		0	0	0.3555	0.3465	0	0.3875	0.5805	0	0.352425		0	0	0	0	0.392	0	0.024	0.452	0	0	0	0	0.398	0
P31946	ENSP00000361930	14-3-3 protein beta/alpha (Protein 1054) (Protein kinase C inhibitor protein 1) (KCIP-1) [Cleaved into: 14-3-3 protein beta/alpha, N-terminally processed]	YWHAB	K1acK4ac		0	0.058	0.087	0.025	0.14	0.083	0.056	0.35	0	0.079	0.155	0.139	0.194	0.088	0.132	0.181	112.71	0.620179	0.188998		0	0.0685	0.121	0.082	0.167	0.0855	0.094	0.2655	0.0311508
Q5T6H2	ENSP00000385388	Xaa-Pro aminopeptidase 1 (Fragment)	XPNPEP1	K286ac		0	0	0.001	0	0.004	0.142	0.19	0.33	0	0.003	0	0.023	0.135	0.183	0.244	0.232	37.21	0.857662	0.0289483		0	0.003	0.001	0.023	0.0695	0.1625	0.217	0.281	0.000396825		0	0	0	0	0	0	0	0	0	0	0	0	0	0.004
H0YAB0	ENSP00000426535	Prelamin-A/C (Fragment)		K71ac		0	0.476	0.548	0.379	0.397	0.42	0.626	0.647	0	0.695	0.432	0.602	0.775	0.323	0.588	0.592	0.16	0.684511	0.133599		0	0.5855	0.49	0.4905	0.586	0.3715	0.607	0.6195	0.0610119		0	0.318	0.236	0.119	0.15	0.01	0.125	0.004	0	0.047	0.091	0.132	0.018	0.007
J3KTE4	ENSP00000464538	Ribosomal protein L19	RPL19	K77ac		0	0	0	0	0.044	0.129	0.179	0.263	0	0	0	0.025	0.146	0.097	0.177	0.243	40.66	0.915191	0.0104839		0	0	0	0.025	0.095	0.113	0.178	0.253	0.00224139		0	0.004	0	0.041	0.018	0.012	0.007	0	0	0.026	0.004	0	0.074	0.009
F8VQY3	ENSP00000450228	Keratin, type II cytoskeletal 8 (Fragment)		K88ac		0	0.072	0.089	0.13	0.112	0.321	0.131	0.379	0	0.093	0.136	0	0	0.012	0.131	0.404	35.98	0.590803	0.216905		0	0.0825	0.1125	0.13	0.112	0.1665	0.131	0.3915	0.00550595		0	0.173	0.079	0	0.123	0.049	0.159	0	0	0.154	0.17	0.031	0	0.38
G3V3A4	ENSP00000451129	SNW domain-containing protein 1	SNW1	K169ac		0	0.025	0.042	0.207	0.432	0.465	0.493	0.64	0	0.205	0.084	0.274	0.518	0.523	0.519	0.524	12.08	0.945156	0.00442932		0	0.115	0.063	0.2405	0.475	0.494	0.506	0.582	0.000396825		0	0.117	0.191	0	0.195	0	0.161	0.107	0	0.019	0.049	0	0	0.011
Q9GZR2	ENSP00000486065	RNA exonuclease 4 (EC 3.1.-.-) (Exonuclease XPMC2) (Prevents mitotic catastrophe 2 protein homolog) (hPMC2)	REXO4	K23ac		0	0.055	0.019	0.225	0.344	0.449	0.483	0.566	0	0.064	0	0.069	0.297	0.468	0.5	0.478	18.03	0.962492	0.00208388		0	0.0595	0.019	0.147	0.3205	0.4585	0.4915	0.522	0.000396825		0	0	0.01	0	0.038	0.055	0.011	0.014	0	0.045	0.02	0.029	0.014	0.045
P29401	ENSP00000417773	Transketolase (TK) (EC 2.2.1.1)	TKT	K313ac		0	0	0	0.111	0.358	0.414	0.435	0.504	0	0	0	0.161	0.379	0.446	0.47	0.54	19.31	0.998015	5.90665e-06		0	0	0	0.136	0.3685	0.43	0.4525	0.522	0.00224139		0	0.011	0.114	0.009	0.108	0.003	0.059	0	0	0.105	0.129	0.033	0.108	0.007
A0A087WXV6	ENSP00000481335	OTU domain-containing protein 5		K540ac		0	0.014	0.145	0.094	0.373	0.466	0.539	0.344	0	0.195	0.089	0.829	0.421	0.549	0.653	0	3.6	0.393533	0.440173		0	0.1045	0.117	0.4615	0.397	0.5075	0.596	0.344	0.0311508		0	0.043	0	0.014	0.045	0.001	0.04	0.058	0	0	0.011	0.61	0.176	0.076
P18850	ENSP00000356919	Cyclic AMP-dependent transcription factor ATF-6 alpha (cAMP-dependent transcription factor ATF-6 alpha) (Activating transcription factor 6 alpha) (ATF6-alpha) [Cleaved into: Processed cyclic AMP-dependent transcription factor ATF-6 alpha]	ATF6	K200ac		0	0.392	0.409	0	0.343	0	0	0	0	0.683	0.445	0	0	0	0	0	0	0.773637	0.071061		0	0.5375	0.427	0	0.343	0	0	0	0.197013
P00966	ENSP00000361471	Argininosuccinate synthase (EC 6.3.4.5) (Citrulline--aspartate ligase)	ASS1	K339ac		0	0	0	0.039	0.008	0.175	0.091	0.052	0	0.049	0.003	0	0.138	0.102	0.215	0	155.67	0.440596	0.381872		0	0.049	0.003	0.039	0.073	0.1385	0.153	0.052	0.0311508		0	0.005	0	0.008	0.025	0.005	0.031	0.057	0	0.1	0	0	0	0.009
A6NMY6	ENSP00000368744	Putative annexin A2-like protein (Annexin A2 pseudogene 2) (Lipocortin II pseudogene)	ANXA2P2	K226ac		0	0.11	0.088	0.044	0.034	0.111	0.227	0.398	0	0	0.08	0	0.095	0.242	0.228	0.367	75.96	0.857765	0.0289075		0	0.11	0.084	0.044	0.0645	0.1765	0.2275	0.3825	0.0311508		0	0	0.042	0.077	0	0.122	0.074	0	0	0.051	0.03	0.356	0	0.136
H0Y9Y2	ENSP00000425492	Biorientation of chromosomes in cell division protein 1-like 1 (Fragment)		K18ac		0	0	0	0.364	0	0	0	0.039	0	0.223	0	0	0	0.705	0	0.268	0	-0.222676	1		0	0.223	0	0.364	0	0.705	0	0.1535	0.690242		0	0.138	0.321	0.035	0	0.189	0.362	0.194	0	0.497	0.303	0.054	0	0.289
P60174	ENSP00000484435	Triosephosphate isomerase (TIM) (EC 5.3.1.1) (Triose-phosphate isomerase)	TPI1	K42ac		0	0.016	0.045	0.158	0.152	0.097	0.18	0.409	0	0.015	0.041	0.047	0.027	0.169	0.15	0.252	107.15	0.809416	0.0510219		0	0.0155	0.043	0.1025	0.0895	0.133	0.165	0.3305	0.000396825		0	0.059	0	0.069	0.114	0.001	0	0	0	0	0.084	0.089	0.024	0.095
I3L1L3	ENSP00000458919	Myb-binding protein 1A (Fragment)		K77ac		0	0	0	0	0.029	0.037	0.16	0.149	0	0.016	0.02	0.004	0.031	0.047	0.097	0.083	131.18	0.966934	0.00162192		0	0.016	0.02	0.004	0.03	0.042	0.1285	0.116	0.00550595		0	0	0	0	0	0	0	0	0	0	0.166	0	0	0
P00505	ENSP00000245206	Aspartate aminotransferase, mitochondrial (mAspAT) (EC 2.6.1.1) (EC 2.6.1.7) (Fatty acid-binding protein) (FABP-1) (Glutamate oxaloacetate transaminase 2) (Kynurenine aminotransferase 4) (Kynurenine aminotransferase IV) (Kynurenine--oxoglutarate transaminase 4) (Kynurenine--oxoglutarate transaminase IV) (Plasma membrane-associated fatty acid-binding protein) (FABPpm) (Transaminase A)	GOT2	K403ac		0	0	0.021	0	0	0.068	0.135	0.104	0	0	0.088	0.292	0.024	0.305	0.165	0.098	92.43	0.325903	0.528453		0	0	0.0545	0.292	0.024	0.1865	0.15	0.101	0.212486		0	0.186	0.074	0.07	0	0	0	0	0	0.995	0	0	0.038	0
E7EN95	ENSP00000418510	Filamin-B	FLNB	K527ac		0	0.027	0.051	0	0	0.049	0.396	0.278	0	0.798	0.419	0.357	0.72	0.22	0.143	0.4	37.52	-0.293804	1		0	0.4125	0.235	0.357	0.72	0.1345	0.2695	0.339	0.719544
G3V295	ENSP00000450528	Proteasome subunit alpha type (EC 3.4.25.1)		K115ac		0	0.097	0.042	0.225	0.264	0.031	0.409	0.49	0	0.174	0.314	0.336	0.141	0.198	0.307	0.317	29.5	0.542472	0.26611		0	0.1355	0.178	0.2805	0.2025	0.1145	0.358	0.4035	0.0311508		0	0.143	0.301	0.006	0.51	0.122	0.002	0.21	0	0.272	0.127	0.04	0	0.191
P13639	ENSP00000307940	Elongation factor 2 (EF-2)	EEF2	K425ac		0	0.086	0.08	0	0.164	0.17	0.081	0.095	0	0	0	0	0.058	0.012	0.132	0.331	37.05	0.167575	0.750991		0	0.086	0.08	0	0.111	0.091	0.1065	0.213	0.0460634		0	0	0.038	0.09	0.042	0	0.049	0.007	0	0	0.072	0.1	0.05	0
H0YD06	ENSP00000432645	Non-specific lipid-transfer protein (Fragment)		K46ac		0	0.032	0.242	0.118	0.328	0.31	0.324	0.35	0	0.258	0.124	0.011	0.284	0.16	0.358	0.373	30.48	0.654453	0.158475		0	0.145	0.183	0.0645	0.306	0.235	0.341	0.3615	0.00550595
Q96DI7	ENSP00000263694	U5 small nuclear ribonucleoprotein 40 kDa protein (U5 snRNP 40 kDa protein) (U5-40K) (38 kDa-splicing factor) (Prp8-binding protein) (hPRP8BP) (U5 snRNP-specific 40 kDa protein) (WD repeat-containing protein 57)	SNRNP40	K17ac		0	0.047	0.144	0.264	0.434	0.521	0.584	0.693	0	0.109	0.147	0.376	0.475	0.537	0.6	0.702	9.15	0.989036	0.000179639		0	0.078	0.1455	0.32	0.4545	0.529	0.592	0.6975	< 0.0001		0	0.101	0.048	0.128	0.062	0.082	0.16	0	0	0.069	0.042	0	0	0.031
J3KNQ4	ENSP00000334008	Alpha-parvin (Parvin, alpha, isoform CRA_c)	PARVA	K71ac		0	0.066	0.046	0.236	0.255	0.608	0.273	0	0	0	0	0	0.513	0.561	0.615	0	71.77	0.774894	0.0703059		0	0.066	0.046	0.236	0.384	0.5845	0.444	0	0.212486		0	0.093	0	0.002	0	0	0.104	0	0	0.479	0	0.024	0	0
G3V5E4	ENSP00000452310	Glucosamine 6-phosphate N-acetyltransferase		K95ac		0	0.785	0.806	0.773	0.703	0.738	0.8	0.892	0	0.825	0.581	0.87	0.793	0.462	0.533	0.668	0.07	0.824994	0.0432605		0	0.805	0.6935	0.8215	0.748	0.6	0.6665	0.78	0.904861		0	0.082	0.47	0.177	0.445	0.28	0.061	0.144	0	0	0.371	0.223	0.187	0.338
D6RAF8	ENSP00000421952	Heterogeneous nuclear ribonucleoprotein D0 (Fragment)		K118ac		0	0.879	0.857	0.8	0.807	0.724	0.808	0.498	0	0.76	0.896	0.625	0.833	0.814	0.623	0.909	0.06	0.790866	0.0610322		0	0.8195	0.8765	0.7125	0.82	0.769	0.7155	0.7035	0.719544
J3KS31	ENSP00000462284	BUB3-interacting and GLEBS motif-containing protein ZNF207 (Fragment)		K212ac		0	0	0	0	0	0	0.079	0.363	0	0	0	0.039	0	0	0.142	0.245	28.71	0.935693	0.00607012		0	0	0	0.039	0	0	0.1105	0.304	0.0623931		0	0	0	0	0	0	0	0	0	0.173	0	0	0	0
Q8TCS8	ENSP00000400646	Polyribonucleotide nucleotidyltransferase 1, mitochondrial (EC 2.7.7.8) (3'-5' RNA exonuclease OLD35) (PNPase old-35) (Polynucleotide phosphorylase 1) (PNPase 1) (Polynucleotide phosphorylase-like protein)	PNPT1	K615ac		0	0.21	0.294	0.169	0.417	0	0	0.257	0	0	0	0	0	0	0	0	31.56		1		0	0.21	0.294	0.169	0.417	0	0	0.257	1		0	0.007	0.116	0	0.028	0.003	0	0	0	0.207	0	0.317	0.072	0
B8ZZL8	ENSP00000386447	10 kDa heat shock protein, mitochondrial (Heat shock 10kDa protein 1 (Chaperonin 10), isoform CRA_b)	HSPE1	K7ac		0	0.033	0	0.08	0.033	0.11	0.114	0.232	0	0.041	0.009	0.098	0.117	0.116	0.129	0.251	58.67	0.944081	0.00460292		0	0.037	0.009	0.089	0.075	0.113	0.1215	0.2415	0.00173611		0	0.014	0	0	0.074	0	0.431	0.067	0	0.086	0.03	0.04	0.016	0.022
P58876	ENSP00000367008	Histone H2B type 1-D (HIRA-interacting protein 2) (Histone H2B.1 B) (Histone H2B.b) (H2B/b)	HIST1H2BD	K5acK11ac		0	0.355	0.298	0	0.696	0.262	0.701	0.429	0	0	0	0.643	0.227	0.624	0.674	0.618	9.17	0.173439	0.742451		0	0.355	0.298	0.643	0.4615	0.443	0.6875	0.5235	0.0610119		0	0.226	0.368	0.418	0.409	0.229	0.197	0.327	0	0.713	0.331	0.407	0.293	0.342
Q9NR30	ENSP00000346120	Nucleolar RNA helicase 2 (EC 3.6.4.13) (DEAD box protein 21) (Gu-alpha) (Nucleolar RNA helicase Gu) (Nucleolar RNA helicase II) (RH II/Gu)	DDX21	K401ac		0	0	0.119	0.475	0.299	0.502	0.31	0.191	0	0.334	0	0	0.669	0.164	0	0.31	54.86	-0.0257729	1		0	0.334	0.119	0.475	0.484	0.333	0.31	0.2505	0.904861
Q13547	ENSP00000362649	Histone deacetylase 1 (HD1) (EC 3.5.1.98)	HDAC1	K411ac		0	0.013	0.029	0.149	0.343	0.403	0.382	0.398	0	0.038	0.024	0.236	0.419	0.449	0.471	0.456	23.33	0.99232	8.82379e-05		0	0.0255	0.0265	0.1925	0.381	0.426	0.4265	0.427	< 0.0001		0	0.327	0	0	0	0.047	0.178	0.123	0	0.048	0.056	0	0.035	0.02
Q9UEE9	ENSP00000283882	Craniofacial development protein 1 (Bucentaur)	CFDP1	K186ac		0	0	0.018	0	0	0.068	0.024	0.082	0	0	0	0.012	0	0.021	0.142	0.148	160.49	0.612987	0.195685		0	0	0.018	0.012	0	0.0445	0.083	0.115	0.0218957
E7EQT4	ENSP00000405677	Apoptotic chromatin condensation inducer in the nucleus		K318ac		0	0	0	0	0.168	0.32	0.375	0.504	0	0.002	0	0	0.238	0.368	0.411	0.56	23.39	0.996724	1.60833e-05		0	0.002	0	0	0.203	0.344	0.393	0.532	0.0108698		0	0	0.003	0	0	0	0	0	0	0	0	0	0	0
P08729	ENSP00000329243	Keratin, type II cytoskeletal 7 (Cytokeratin-7) (CK-7) (Keratin-7) (K7) (Sarcolectin) (Type-II keratin Kb7)	KRT7	K129ac		0	0.261	0.227	0.383	0.543	0.482	0.645	0.794	0	0.494	0.482	0.331	0.332	0.332	0.312	0.32	5.91	0.282639	0.587331		0	0.3775	0.3545	0.357	0.4375	0.407	0.4785	0.557	0.00550595
Q9UJX3	ENSP00000394394	Anaphase-promoting complex subunit 7 (APC7) (Cyclosome subunit 7)	ANAPC7	K106ac		0	0	0	0.028	0.057	0.019	0.13	0.248	0	0.114	0	0.021	0.075	0	0.116	0.121	51.89	0.666596	0.148207		0	0.114	0	0.0245	0.066	0.019	0.123	0.1845	0.0809048		0	0.096	0	0	0.016	0	0	0.032	0	0	0	0	0	0
O60814	ENSP00000349430	Histone H2B type 1-K (H2B K) (HIRA-interacting protein 1)	HIST1H2BK	K116ac		0	0.186	0.211	0.104	0.142	0.127	0.146	0	0	0.092	0.031	0.025	0	0.034	0.162	0.289	52.66	-0.331976	1		0	0.139	0.121	0.0645	0.142	0.0805	0.154	0.289	0.0610119		0	0.007	0	0.089	0.045	0.035	0.041	0	0	0.034	0	0.061	0	0.023
B5MBX1	ENSP00000384671	Protein Jade-2		K297ac		0	0.029	0.064	0	0.24	0.306	0.207	0.154	0	0.002	0	0.253	0	0.254	0.252	0	51.69	0.322008	0.533683		0	0.0155	0.064	0.253	0.24	0.28	0.2295	0.154	0.178869		0	0.032	0.082	0	0.015	0.088	0	0.069	0	0.085	0.047	0.052	0	0
P52907	ENSP00000263168	F-actin-capping protein subunit alpha-1 (CapZ alpha-1)	CAPZA1	K96ac		0	0.337	0.364	0.507	0.401	0.436	0.204	0.5	0	0.438	0.389	0.351	0.425	0.433	0.392	0.735	14.51	0.791171	0.0608607		0	0.3875	0.3765	0.429	0.413	0.4345	0.298	0.6175	0.108681		0	0.335	0.085	0.072	0	0.122	0.127	0.077	0	0	0.075	0.258	0.117	0.017
A0A0A0MSI0	ENSP00000407034	Peroxiredoxin-1 (Fragment)	PRDX1	K34ac		0	0	0	0	0.003	0	0	0.119	0	0	0	0	0	0	0	0.002	2016	0.999687	1.4731e-07		0	0	0	0	0.003	0	0	0.0605	0.188445
Q92613	ENSP00000481850	Protein Jade-3 (Jade family PHD finger protein 3) (PHD finger protein 16)	JADE3,PHF16	K637ac		0	0.69	0.7	0.797	0.636	0	0.711	0.757	0	0.762	0.212	0.648	0.399	0.198	0.668	0	0.11	0.520567	0.289684		0	0.726	0.456	0.7225	0.5175	0.198	0.6895	0.757	0.39876		0	0.233	0.067	0	0.108	0.099	0.407	0	0	0.339	0.231	0	0.062	0.384
G3V289	ENSP00000450519	Proto-oncogene c-Fos		K112ac		0	0.216	0.221	0.345	0.164	0.092	0	0.126	0	0.238	0.18	0.065	0.114	0	0.535	0.053	0	-0.229683	1		0	0.227	0.2005	0.205	0.139	0.092	0.535	0.0895	0.904861
A0A087WUI2	ENSP00000478691	Heterogeneous nuclear ribonucleoproteins A2/B1		K58ac		0	0.089	0.057	0.061	0.351	0.37	0.322	0.36	0	0	0.161	0	0.323	0.294	0.258	0.414	28.58	0.912894	0.0110508		0	0.089	0.109	0.061	0.337	0.332	0.29	0.387	0.0311508		0	0	0	0	0	0.047	0	0	0	0.254	0	0	0	0.087
H7BXU7	ENSP00000335929	Probable JmjC domain-containing histone demethylation protein 2C (Fragment)		K130ac		0	0	0	0.233	0	0.705	0	0	0	0.296	0.213	0	0.634	0.659	0	0	0	0.508033	0.303512		0	0.296	0.213	0.233	0.634	0.682	0	0	1		0	0.294	0.117	0.414	0.168	0.073	0	0.262	0	0.145	0.158	0	0.146	0
D6RBM0	ENSP00000424087	Heterogeneous nuclear ribonucleoprotein H (Fragment)		K169ac		0	0.076	0.138	0.6	0.494	0.059	0.103	0.458	0	0	0.448	0	0.564	0	0.623	0.64	16.94	0.293195	0.572809		0	0.076	0.293	0.6	0.529	0.059	0.363	0.549	0.178869		0	0	0.195	0.116	0.425	0	0.147	0.017	0	0.03	0.042	0.543	0.201	0.104
A6NMY6	ENSP00000368744	Putative annexin A2-like protein (Annexin A2 pseudogene 2) (Lipocortin II pseudogene)	ANXA2P2	K114ac		0	0.416	0.388	0.341	0.575	0.276	0.264	0.189	0	0	0	0.406	0.429	0.357	0	0.749	0	0.0916335	0.862934		0	0.416	0.388	0.3735	0.502	0.3165	0.264	0.469	0.904861		0	0	0.167	0.265	0.406	0.259	0	0	0	0	0.063	0.327	0.223	0.042
Q8WX92	ENSP00000339495	Negative elongation factor B (NELF-B) (Cofactor of BRCA1)	NELFB,COBRA1	K518ac		0	0.062	0.008	0.132	0	0.084	0.244	0.328	0	0.2	0	0.172	0.128	0.149	0.396	0.452	58.07	0.943055	0.00477185		0	0.131	0.008	0.152	0.128	0.1165	0.32	0.39	0.0610119
O75947	ENSP00000301587	ATP synthase subunit d, mitochondrial (ATPase subunit d)	ATP5H	K84ac		0	0	0.009	0	0	0.371	0.323	0	0	0.256	0	0	0	0.034	0.299	0.258	32.96	0.224506	0.668898		0	0.256	0.009	0	0	0.2025	0.311	0.258	0.202866		0	0	0.325	0.049	0	0.044	0	0.027	0	0.364	0	0	0	0
B4DEB1	ENSP00000355779	Histone H3	H3F3A	K14ac		0	0.719	0.745	0.872	0.895	0.938	0.914	0.935	0	0.761	0.823	0.224	0.942	0.94	0.967	0.58	0.21	0.7084	0.115149		0	0.74	0.784	0.548	0.9185	0.939	0.9405	0.7575	0.0610119		0	0.022	0.042	0.045	0.032	0.024	0.017	0.031	0	0.026	0.037	0.064	0.032	0.03
C9JT21	ENSP00000389162	Elongation factor Ts (Fragment)		K141ac		0	0.119	0	0.139	0.188	0.126	0.722	0	0	0.515	0.26	0	0.337	0.305	0.538	0	46.59	0.630454	0.179613		0	0.317	0.26	0.139	0.2625	0.2155	0.63	0	1
K7ESB7	ENSP00000468638	Dedicator of cytokinesis protein 6 (Fragment)		K1159ac		0	0.117	0.313	0.46	0.289	0	0.328	0.304	0	0.512	0.361	0	0.752	0.36	0.251	0	71.83	-0.104534	1		0	0.3145	0.337	0.46	0.5205	0.36	0.2895	0.304	0.719544		0	0	0	0.055	0	0	0.251	0	0	0	0	0.296	0.139	0.225
P49458	ENSP00000305230	Signal recognition particle 9 kDa protein (SRP9)	SRP9P1,SRP9	K59ac		0	0.06	0.037	0.075	0.083	0.085	0.122	0.077	0	0	0	0	0.147	0.167	0	0	164.93	0.283271	0.586458		0	0.06	0.037	0.075	0.115	0.126	0.122	0.077	0.0311508		0	0.023	0.245	0.334	0.095	0.439	0.331	0.572	0	0.434	0.179	0.104	0.104	0
A0A087WWS8	ENSP00000488221	Protein AATF (Fragment)		K17ac		0	0	0	0.049	0	0	0.386	0.432	0	0.036	0.005	0.321	0.308	0.373	0.46	0.601	25.99	0.76106	0.0788179		0	0.036	0.005	0.185	0.308	0.373	0.423	0.5165	0.000396825		0	0	0.072	0	0.039	0	0.003	0.015	0	0.229	0	0	0.049	0
G5E9G0	ENSP00000386101	60S ribosomal protein L3 (Ribosomal protein L3, isoform CRA_e) (Uncharacterized protein)	RPL3	K313ac		0	0.004	0.101	0.217	0.139	0.28	0.198	0.367	0	0.003	0.11	0.359	0.345	0.28	0.183	0.012	34.27	0.327988	0.525659		0	0.0035	0.1055	0.288	0.242	0.28	0.1905	0.1895	0.275099
O15228	ENSP00000355607	Dihydroxyacetone phosphate acyltransferase (DAP-AT) (DHAP-AT) (EC 2.3.1.42) (Acyl-CoA:dihydroxyacetonephosphateacyltransferase) (Glycerone-phosphate O-acyltransferase)	GNPAT	K642ac		0	0.002	0	0	0.01	0.073	0.084	0.17	0	0	0	0.008	0.038	0.05	0.078	0.172	71.71	0.973625	0.00103431		0	0.002	0	0.008	0.024	0.0615	0.081	0.171	0.00276959		0	0	0	0	0.021	0.004	0	0	0	0	0.007	0	0	0
F5H7D6	ENSP00000442594	Transducin-like enhancer protein 3	TLE3	K175ac		0	0.014	0	0.067	0.32	0.385	0.432	0.527	0	0	0	0.083	0.356	0.433	0.161	0.323	20.52	0.839924	0.0363857		0	0.014	0	0.075	0.338	0.409	0.2965	0.425	0.0126485		0	0.008	0	0.071	0	0	0	0.074	0	0.014	0	0.02	0.011	0
H7BY16	ENSP00000349410	Nucleolin (Fragment)		K169ac		0	0	0	0.274	0	0.826	0.624	0.41	0	0	0	0.678	0.107	0.692	0.827	0.956	9.98	0.83457	0.0387872		0	0	0	0.476	0.107	0.759	0.7255	0.683	0.0416013		0	0.042	0.106	0.214	0.094	0.103	0	0.058	0	0.152	0.092	0	0.02	0.056
A0A087WW32	ENSP00000390651	Deleted.		K33ac		0	0	0	0	0.006	0.073	0.095	0.194	0	0.011	0	0	0.03	0.051	0.093	0.187	55.05	0.984155	0.000374602		0	0.011	0	0	0.018	0.062	0.094	0.1905	0.0108698		0	0	0	0	0	0	0	0	0	0	0	0	0	0
H0Y4R1	ENSP00000393525	Inosine-5'-monophosphate dehydrogenase 2 (Fragment)		K391ac		0	0	0	0.057	0.061	0.058	0.214	0.051	0	0	0.044	0.139	0.074	0.134	0.06	0.239	128.17	0.181189	0.73119		0	0	0.044	0.098	0.0675	0.096	0.137	0.145	0.00609055		0	0.037	0.066	0	0	0	0	0.015	0	0.028	0.019	0.058	0	0
I3L505	ENSP00000461693	Acyl carrier protein (Fragment)		K26ac		0	0	0.217	0	0.065	0	0.105	0.012	0	0.306	0.322	1	0.47	0.294	0.34	0.463	2.89	-0.114571	1		0	0.306	0.2695	1	0.2675	0.294	0.2225	0.2375	0.719544		0	0.693	0	0	0	0	0	0	0	0.571	0	0	0.221	0.157
E7ETY2	ENSP00000427484	Treacle protein	TCOF1	K243ac		0	0	0.109	0.106	0.305	0.549	0.443	0.621	0	0.102	0	0	0.35	0.481	0.453	0.678	15.57	0.956133	0.00284423		0	0.102	0.109	0.106	0.3275	0.515	0.448	0.6495	0.00173611		0	0.011	0.18	0.145	0	0	0	0.039	0	0.137	0	0	0	0
H3BTT4	ENSP00000457318	Anamorsin (Fragment)		K36ac		0	0.067	0.076	0.042	0.398	0	0.469	0.155	0	0	0.206	0	0	0.506	0.401	0	46.05	0.134623	0.799286		0	0.067	0.141	0.042	0.398	0.506	0.435	0.155	0.0610119
F2Z3M5	ENSP00000303110	Hematological and neurological-expressed 1 protein		K0acK7ac		0	0	0.126	0.32	0.438	0.541	0.468	0.519	0	0	0	0	0.284	0.479	0.36	0.133	13.58	0.787535	0.0629165		0	0	0.126	0.32	0.361	0.51	0.414	0.326	0.0248219
J3KRX8	ENSP00000462206	Probable ATP-dependent RNA helicase DDX5 (Fragment)		K31ac		0	0.034	0.004	0.156	0.368	0.433	0.459	0.487	0	0	0.016	0.211	0.368	0.469	0.541	0.562	17.17	0.992786	7.78739e-05		0	0.034	0.01	0.1835	0.368	0.451	0.5	0.5245	0.000396825		0	0	0.008	0	0	0	0.077	0	0	0.062	0	0	0	0
O14686	ENSP00000301067	Histone-lysine N-methyltransferase 2D (Lysine N-methyltransferase 2D) (EC 2.1.1.43) (ALL1-related protein) (Myeloid/lymphoid or mixed-lineage leukemia protein 2)	KMT2D,MLL2	K1282ac		0	0.38	0	0.456	0	0	0	0.495	0	0	0	0.547	0.393	0.629	0	0	33.77	-0.0257318	1		0	0.38	0	0.5015	0.393	0.629	0	0.495	0.308325
D6RHI0	ENSP00000426092	G2/mitotic-specific cyclin-B1 (Fragment)		K9ac		0	0.091	0.23	0	0.373	0.638	0	0.594	0	0.44	0.379	0.233	0.602	0.508	0.643	0	1.61	0.00118747	0.998219		0	0.2655	0.3045	0.233	0.4875	0.573	0.643	0.594	0.00550595		0	0.513	0.398	0.276	0.091	0.43	0.396	0.159	0	0.127	0.129	0.102	0.244	0.023
K7EK59	ENSP00000465473	Peroxisomal membrane protein PEX14 (Fragment)		K28ac		0	0.322	0.155	0.374	0.046	0.305	0.294	0.444	0	0.012	0.388	0.316	0.157	0.373	0.338	0.152	33.42	0.279671	0.591431		0	0.167	0.2715	0.345	0.1015	0.339	0.316	0.298	0.275099
Q15067	ENSP00000301608	Peroxisomal acyl-coenzyme A oxidase 1 (AOX) (EC 1.3.3.6) (Palmitoyl-CoA oxidase) (Straight-chain acyl-CoA oxidase) (SCOX)	ACOX1	K266ac		0	0.089	0.197	0.314	0.044	0	0	0.293	0	0.051	0.23	0	0	0	0.009	0.299	88.87	0.611527	0.197055		0	0.07	0.2135	0.314	0.044	0	0.009	0.296	0.803089
A0A087WWY3	ENSP00000480593	Filamin-A		K753ac		0	0.077	0	0.017	0	0	0.181	0.55	0	0.474	0.063	0	0.184	0.071	0.168	0.281	30.07	0.432469	0.391739		0	0.2755	0.063	0.017	0.184	0.071	0.1745	0.4155	0.178869
H0Y8U3	ENSP00000422125	Superkiller viralicidic activity 2-like 2 (Fragment)		K6ac		0	0	0	0.367	0.421	0.294	0.384	0.148	0	0	0	0.047	0	0	0.21	0	67.09	0.479662	0.335686		0	0	0	0.207	0.421	0.294	0.297	0.148	0.126484
P00367	ENSP00000277865	Glutamate dehydrogenase 1, mitochondrial (GDH 1) (EC 1.4.1.3)	GLUD1	K83ac		0	0	0	0	0	0	0	0	0	0	0	0	0	0	0	0	0		1		0	0	0	0	0	0	0	0	1		0	0	0	0	0	0	0	0.033	0	0	0	0	0	0
Q9BQ61	ENSP00000242784	Uncharacterized protein C19orf43	C19orf43	K117ac		0	0	0	0	0.113	0.036	0	0.045	0	0	0	0	0.05	0.018	0	0	465.72	0.919345	0.00949546		0	0	0	0	0.0815	0.027	0	0.045	0.197013
D6RAS7	ENSP00000421776	40S ribosomal protein S3a (Fragment)		K8ac		0	0.06	0.067	0.196	0.181	0.275	0.253	0.331	0	0.249	0.021	0.263	0.194	0.225	0.273	0.315	34.76	0.784231	0.0648115		0	0.1545	0.044	0.2295	0.1875	0.25	0.263	0.323	0.00173611		0	0.016	0.087	0.146	0.169	0.248	0.225	0.276	0	0.028	0.076	0.124	0.182	0.174
E5RI98	ENSP00000429485	Nucleophosmin (Fragment)		K85acK89ac		0	0	0.086	0	0.47	0.658	0.46	1	0	0.068	0.007	0.123	0.35	0.546	0	0.566	14.86	0.83878	0.0368928		0	0.068	0.0465	0.123	0.41	0.602	0.46	0.783	0.00173611		0	0.094	0	0.23	0.19	0.186	0.106	0.229	0	0.114	0.094	0	0.024	0.11
H7C0C1	ENSP00000394107	Uncharacterized protein (Fragment)		K69ac		0	0	0.174	0.184	0.182	0.146	0.264	0.368	0	0.004	0.186	0.058	0.205	0.336	0.173	0.399	37.97	0.771404	0.0724112		0	0.004	0.18	0.121	0.1935	0.241	0.2185	0.3835	0.00173611
E7ESH4	ENSP00000393670	60 kDa heat shock protein, mitochondrial (Fragment)		K179ac		0	0	0	0.048	0.1	0	0.542	0.587	0	0	0	0	0	0.179	0.805	0.389	25.25	0.863477	0.0266855		0	0	0	0.048	0.1	0.179	0.6735	0.488	0.00508587
A0A087WTM7	ENSP00000477990	Apolipoprotein B-100		K1777ac		0	0.063	0.183	0.177	0	0	0	0.105	0	0.06	0.052	0.138	0.034	0.06	0	0.002	0	0.578517	0.229034		0	0.0615	0.1175	0.1575	0.034	0.06	0	0.0535	0.803089		0	0.022	0	0.047	0.22	0.216	0	0.151	0	0.198	0	0	0.001	0.182
H0Y9Y2	ENSP00000425492	Biorientation of chromosomes in cell division protein 1-like 1 (Fragment)		K202ac		0	0.393	0.578	0.364	0.685	0.478	0.554	0.537	0	0.209	0.597	0.521	0.542	0.569	0.611	0.576	1.08	0.861615	0.0274004		0	0.301	0.5875	0.4425	0.6135	0.5235	0.5825	0.5565	0.178869		0	0.226	0.317	0.121	0	0.323	0.224	0.636	0	0.23	0.345	0.464	0.546	0.532
E9PKP7	ENSP00000431539	Nucleolar transcription factor 1		K521ac		0	0.023	0.097	0.151	0.432	0.57	0.322	0.444	0	0.173	0.045	0.259	0.535	0.532	0.228	0.211	20.8	0.816592	0.0473729		0	0.098	0.071	0.205	0.4835	0.551	0.275	0.3275	0.0311508
A0A087WT54	ENSP00000477592	Hepatoma-derived growth factor-related protein 2 (Fragment)		K233ac		0	0	0.04	0.024	0.055	0.195	0.322	0.458	0	0	0	0	0.106	0.358	0.27	0.418	39.61	0.918223	0.00975774		0	0	0.04	0.024	0.0805	0.2765	0.296	0.438	0.00276959		0	0	0.113	0.038	0.021	0	0.008	0	0	0	0.011	0.095	0	0.02
P20290	ENSP00000369965	Transcription factor BTF3 (Nascent polypeptide-associated complex subunit beta) (NAC-beta) (RNA polymerase B transcription factor 3)	BTF3	K176ac		0	0.322	0	0.634	0.89	0.785	0.861	0	0	0.627	0	0.665	0.577	0.782	0.909	0	2.75	0.911205	0.0114767		0	0.4745	0	0.6495	0.7335	0.7835	0.885	0	0.126484		0	0.723	0.799	0.174	0	0	0.591	0.019	0	0	0.623	0	0	0.342
A6NCQ0	ENSP00000368209	ADP-sugar pyrophosphatase		K41ac		0	0.037	0	0.044	0.116	0.211	0.202	0.341	0	0	0.08	0.018	0.148	0.186	0.065	0.395	35.45	0.86621	0.0256522		0	0.037	0.08	0.031	0.132	0.1985	0.1335	0.368	0.00550595
H3BPJ6	ENSP00000455345	Zinc finger protein 276 (Fragment)		K79ac		0	0.197	0.27	0.161	0	0.511	0.608	0	0	0.172	0.455	0.415	0.851	0.679	0	0	65.3	0.0162576	0.975616		0	0.1845	0.3625	0.288	0.851	0.595	0.608	0	0.318567		0	0	0.435	0.207	0.244	0.101	0	0	0	0.272	0.331	0.319	0.132	0.546
C9JL25	ENSP00000414446	60 kDa heat shock protein, mitochondrial (Fragment)		K171ac		0	0.129	0.206	0.037	0.012	0	0.067	0.072	0	0.009	0.004	0	0.143	0.009	0.038	0.199	78.06	-0.147521	1		0	0.069	0.105	0.037	0.0775	0.009	0.0525	0.1355	0.39876		0	0	0	0.006	0.003	0.145	0.051	0	0	0.073	0	0	0	0
Q5QNW6	ENSP00000358164	Histone H2B type 2-F	HIST2H2BF	K20acK23ac		0	0.144	0.153	0	0.838	0.817	0	0	0	0	0	0.841	0.713	0	0	0.986	6.95	-0.0195649	1		0	0.144	0.153	0.841	0.7755	0.817	0	0.986	0.134625		0	0.034	0	0.184	0	0	0	0.28	0	0	0.111	0	0	0
Q15050	ENSP00000322396	Ribosome biogenesis regulatory protein homolog	RRS1	K332ac		0	0.043	0	0.001	0.246	0.423	0.379	0.498	0	0	0.03	0.025	0.298	0.41	0.418	0.519	21.82	0.990578	0.000132751		0	0.043	0.03	0.013	0.272	0.4165	0.3985	0.5085	0.0141369
Q9Y617	ENSP00000365773	Phosphoserine aminotransferase (EC 2.6.1.52) (Phosphohydroxythreonine aminotransferase) (PSAT)	PSAT1	K317ac		0	0	0	0.183	0.041	0.047	0.126	0.232	0	0.355	0	0	0.054	0.034	0.083	0.182	69.08	0.0105162	0.984226		0	0.355	0	0.183	0.0475	0.0405	0.1045	0.207	0.454427		0	0	0.054	0	0	0.007	0	0.051	0	0.028	0.044	0	0.056	0.124
E7EUT5	ENSP00000380065	Glyceraldehyde-3-phosphate dehydrogenase		K41ac		0	0.032	0.024	0	0.053	0.004	0	0.584	0	0.021	0	0.004	0.152	0.027	0.473	0.492	58.44	0.64446	0.167141		0	0.0265	0.024	0.004	0.1025	0.0155	0.473	0.538	0.0610119		0	0	0	0	0	0.111	0	0	0	0.018	0	0.089	0.009	0
K7EL96	ENSP00000465975	Perilipin-3 (Fragment)		K132ac		0	0	0.01	0	0.276	0.531	0	0.297	0	0.472	0.14	0	0.039	0.577	0.626	0	37.97	0.152372	0.773211		0	0.472	0.075	0	0.1575	0.554	0.626	0.297	0.134625
E9PM92	ENSP00000431237	Small acidic protein		K12ac		0	0.689	0.052	0.298	0.578	0.712	0.525	0.67	0	0.083	0.52	0.797	0.391	0.635	0.426	0	1.75	-0.0541513	1		0	0.386	0.286	0.5475	0.4845	0.6735	0.4755	0.67	0.0610119		0	0.196	0.002	0.043	0.328	0	0.032	0.18	0	0.266	0.018	0	0.184	0
Q14004	ENSP00000181839	Cyclin-dependent kinase 13 (EC 2.7.11.22) (EC 2.7.11.23) (CDC2-related protein kinase 5) (Cell division cycle 2-like protein kinase 5) (Cell division protein kinase 13) (hCDK13) (Cholinesterase-related cell division controller)	CDK13	K565ac		0	0.073	0.079	0.22	0.433	0.462	0.511	0.601	0	0.01	0.041	0.239	0.462	0.52	0.509	0.621	12.47	0.993502	6.31938e-05		0	0.0415	0.06	0.2295	0.4475	0.491	0.51	0.611	< 0.0001
P60174	ENSP00000484435	Triosephosphate isomerase (TIM) (EC 5.3.1.1) (Triose-phosphate isomerase)	TPI1	K178ac		0	0	0	0.049	0	0.056	0	0.511	0	0	0	0	0	0	0	0	23.83		1		0	0	0	0.049	0	0.056	0	0.511	0.114841
A0A0A0MT13	ENSP00000410373	PHD finger protein 20		K503ac		0	0	0	0.095	0.344	0.34	0.499	0.527	0	0	0	0.071	0.206	0.565	0.549	0.599	17.09	0.934576	0.00628038		0	0	0	0.083	0.275	0.4525	0.524	0.563	0.00224139		0	0.186	0	0	0.225	0.307	0	0.138	0	0.291	0	0.143	0.188	0.111
I3L1Q5	ENSP00000459012	Pre-rRNA-processing protein TSR1 homolog		K37ac		0	0.052	0.053	0.245	0.36	0.436	0.432	0.111	0	0.068	0.092	0.321	0.452	0.508	0.477	0.286	23.63	0.964539	0.00186397		0	0.06	0.0725	0.283	0.406	0.472	0.4545	0.1985	0.0311508		0	0.112	0.02	0.014	0.031	0.017	0.049	0.035	0	0.148	0.069	0.009	0.038	0.012
P31946	ENSP00000361930	14-3-3 protein beta/alpha (Protein 1054) (Protein kinase C inhibitor protein 1) (KCIP-1) [Cleaved into: 14-3-3 protein beta/alpha, N-terminally processed]	YWHAB	K69ac		0	0.088	0.071	0	0.193	0.044	0.146	0.255	0	0	0	0	0.024	0.067	0.118	0.108	85.69	0.636115	0.174527		0	0.088	0.071	0	0.1085	0.0555	0.132	0.1815	0.0809048		0	0	0.171	0.033	0.151	0.104	0.322	0.017	0	0.08	0	0	0	0
O94916	ENSP00000346420	Nuclear factor of activated T-cells 5 (NF-AT5) (T-cell transcription factor NFAT5) (Tonicity-responsive enhancer-binding protein) (TonE-binding protein) (TonEBP)	NFAT5	K615ac		0	0.358	0	0.336	0	0.48	0	0	0	0.252	0.167	0	0	0.785	0.302	0	0	0.626546	0.183159		0	0.305	0.167	0.336	0	0.6325	0.302	0	1		0	0.675	0.638	0.434	0.666	0.457	0.19	0.456	0	0	0.46	0.376	0.313	0.407
E9PEX6	ENSP00000417016	Dihydrolipoyl dehydrogenase (EC 1.8.1.4)	DLD	K396ac		0	0	0	0	0	0.065	0.143	0.163	0	0.062	0	0.023	0	0.087	0.136	0.179	55.29	0.948113	0.00396851		0	0.062	0	0.023	0	0.076	0.1395	0.171	0.0416013		0	0.013	0	0	0.084	0	0	0	0	0	0	0	0.019	0.036
K7EME0	ENSP00000466466	3-ketoacyl-CoA thiolase, mitochondrial	ACAA2	K153ac		0	0.101	0.003	0.499	0.147	0.288	0.632	0.485	0	0.152	0.375	0.587	0.623	0.053	0.685	0.529	19.32	0.63589	0.174728		0	0.1265	0.189	0.543	0.385	0.1705	0.6585	0.507	0.0610119		0	0.185	0.387	0.199	0.05	0	0.361	0.039	0	0.888	0.091	0.007	0.197	0.18
P09874	ENSP00000355759	Poly [ADP-ribose] polymerase 1 (PARP-1) (EC 2.4.2.30) (ADP-ribosyltransferase diphtheria toxin-like 1) (ARTD1) (NAD(+) ADP-ribosyltransferase 1) (ADPRT 1) (Poly[ADP-ribose] synthase 1)	PARP1	K147ac		0	0.3	0.068	0.179	0.276	0.01	0.423	0	0	0	0.028	0	0.085	0	0	0	0	0.221509	0.67317		0	0.3	0.048	0.179	0.1805	0.01	0.423	0	1		0	0.251	0	0.023	0.058	0	0	0	0	0.15	0.139	0.029	0.02	0
Q08945	ENSP00000278412	FACT complex subunit SSRP1 (Chromatin-specific transcription elongation factor 80 kDa subunit) (Facilitates chromatin transcription complex 80 kDa subunit) (FACT 80 kDa subunit) (FACTp80) (Facilitates chromatin transcription complex subunit SSRP1) (Recombination signal sequence recognition protein 1) (Structure-specific recognition protein 1) (hSSRP1) (T160)	SSRP1	K318ac		0	0.025	0	0.049	0.131	0.192	0.187	0.338	0	0	0	0.038	0.111	0.144	0.271	0.197	36.36	0.853591	0.0305844		0	0.025	0	0.0435	0.121	0.168	0.229	0.2675	0.00276959		0	0	0	0.028	0	0.026	0.084	0.134	0	0.034	0	0.064	0	0
P08107	ENSP00000408907	Heat shock 70 kDa protein 1A	HSPA1A,HSPA1B	K76ac		0	0	0	0.214	0.15	0.368	0.161	0.539	0	0.132	0.093	0.068	0.081	0.101	0.168	0	37.01	-0.303844	1		0	0.132	0.093	0.141	0.1155	0.2345	0.1645	0.539	0.0141369
H0YF61	ENSP00000437317	Non-specific lipid-transfer protein (Fragment)		K105ac		0	0	0.057	0.006	0	0.136	0	0.048	0	0.006	0.071	0.007	0.214	0	0.026	0.027	382.24	-0.221154	1		0	0.006	0.064	0.0065	0.214	0.136	0.026	0.0375	0.178869		0	0.079	0	0	0	0.069	0.063	0	0	0.056	0.102	0	0.117	0.072
O75528	ENSP00000393471	Transcriptional adapter 3 (ADA3 homolog) (hADA3) (STAF54) (Transcriptional adapter 3-like) (ADA3-like protein)	TADA3	K417ac		0	0	0.012	0	0.116	0.178	0.171	0.366	0	0	0.012	0.056	0.11	0.18	0.225	0.34	34.92	0.975121	0.000920765		0	0	0.012	0.056	0.113	0.179	0.198	0.353	0.00118873		0	0	0	0	0	0	0	0	0	0.008	0	0	0	0.065
O75947	ENSP00000301587	ATP synthase subunit d, mitochondrial (ATPase subunit d)	ATP5H	K116ac		0	0.017	0	0.048	0	0.032	0.088	0.263	0	0.011	0	0.04	0.067	0.098	0.033	0.077	159.2	0.440818	0.381603		0	0.014	0	0.044	0.067	0.065	0.0605	0.17	0.0248219
Q06203	ENSP00000264220	Amidophosphoribosyltransferase (ATase) (EC 2.4.2.14) (Glutamine phosphoribosylpyrophosphate amidotransferase) (GPAT)	PPAT	K371ac		0	0.016	0.15	0.328	0.275	0.284	0.27	0.373	0	0.097	0.4	0.244	0.325	0.431	0.331	0.566	31.4	0.811315	0.0500443		0	0.0565	0.275	0.286	0.3	0.3575	0.3005	0.4695	0.000396825		0	0	0	0	0.007	0.013	0.018	0	0	0.009	0	0.003	0.158	0
J3KN67	ENSP00000271850	Tropomyosin alpha-3 chain	TPM3	K220ac		0	0	0.066	0.007	0.026	0.153	0.029	0.199	0	0	0	0	0.08	0.119	0.196	0.102	86.31	0.418443	0.408969		0	0	0.066	0.007	0.053	0.136	0.1125	0.1505	0.0126485		0	0	0.059	0	0.123	0.093	0.05	0	0	0.843	0	0.038	0	0.013
P78527	ENSP00000313420	DNA-dependent protein kinase catalytic subunit (DNA-PK catalytic subunit) (DNA-PKcs) (EC 2.7.11.1) (DNPK1) (p460)	PRKDC	K3630ac		0	0	0.025	0	0.036	0.164	0.189	0.345	0	0.023	0.024	0.001	0.062	0.111	0.119	0.183	66.52	0.974264	0.000984962		0	0.023	0.0245	0.001	0.049	0.1375	0.154	0.264	0.00173611
A0A0A0MRE3	ENSP00000349969	Nesprin-2		K954ac		0	0	0.046	0.078	0.197	0.174	0.286	0.406	0	0.061	0	0	0.101	0.092	0.043	0.152	44	0.756877	0.0814781		0	0.061	0.046	0.078	0.149	0.133	0.1645	0.279	0.00173611		0	0.066	0	0	0.011	0	0	0.032	0	0	0	0.004	0	0.002
P22307	ENSP00000360569	Non-specific lipid-transfer protein (NSL-TP) (EC 2.3.1.176) (Propanoyl-CoA C-acyltransferase) (SCP-chi) (SCPX) (Sterol carrier protein 2) (SCP-2) (Sterol carrier protein X) (SCP-X)	SCP2	K545ac		0	0	0	0.012	0.113	0.037	0.012	0.103	0	0	0	0.099	0	0	0.039	0.141	162.02	0.357959	0.485996		0	0	0	0.0555	0.113	0.037	0.0255	0.122	0.0746187		0	0	0	0	0	0	0	0	0	0	0	0	0	0
A0A0A0MRM9	ENSP00000359024	Nucleolar and coiled-body phosphoprotein 1 (Fragment)		K609ac		0	0	0	0.077	0.303	0.462	0.429	0.541	0	0	0.078	0.283	0.327	0.397	0.507	0.619	17.05	0.939809	0.00532545		0	0	0.078	0.18	0.315	0.4295	0.468	0.58	0.00118873		0	0.028	0.042	0	0	0.021	0	0.048	0	0.004	0.029	0	0	0.125
A0A0A0MRM9	ENSP00000359024	Nucleolar and coiled-body phosphoprotein 1 (Fragment)		K359ac		0	0.012	0	0.007	0.083	0.08	0.174	0.3	0	0.012	0	0	0.067	0.111	0.2	0.215	50.06	0.948496	0.00391065		0	0.012	0	0.007	0.075	0.0955	0.187	0.2575	0.00609055		0	0	0	0	0	0.02	0	0	0	0	0.01	0.088	0	0.01
Q92793	ENSP00000262367	CREB-binding protein (EC 2.3.1.48)	CREBBP	K0acK12ac		0	0	0.126	0.407	0.553	0.549	0.58	0.741	0	0.444	0.377	0.424	0.686	0.614	0.674	0.727	3.97	0.84259	0.0352167		0	0.444	0.2515	0.4155	0.6195	0.5815	0.627	0.734	0.00550595		0	0.034	0.099	0.169	0.123	0.196	0	0.127	0	0	0.652	0.147	0.18	0
Q14966	ENSP00000386433	Zinc finger protein 638 (Cutaneous T-cell lymphoma-associated antigen se33-1) (CTCL-associated antigen se33-1) (Nuclear protein 220) (Zinc finger matrin-like protein)	ZNF638	K1476ac		0	0	0.146	0.756	0.539	0	0	0	0	0	0.056	0	0	0	0	0	0	-0.0461893	1		0	0	0.101	0.756	0.539	0	0	0	0.886017
P05204	ENSP00000481160	Non-histone chromosomal protein HMG-17 (High mobility group nucleosome-binding domain-containing protein 2)	HMGN2	K50ac		0	0	0	0.049	0.285	0.428	0.481	0.657	0	0	0.032	0.09	0.288	0.418	0.5	0.597	16.72	0.995432	3.12545e-05		0	0	0.032	0.0695	0.2865	0.423	0.4905	0.627	0.00118873		0	0	0	0	0	0	0	0	0	0	0	0.075	0.082	0
D6R9Y1	ENSP00000422821	Polyadenylate-binding protein-interacting protein 2		K62ac		0	0	0.012	0.165	0.413	0.5	0.523	0.687	0	0.033	0.033	0.199	0.418	0.496	0.548	0.649	12.73	0.997385	1.02502e-05		0	0.033	0.0225	0.182	0.4155	0.498	0.5355	0.668	0.000396825		0	0.095	0.249	0.026	0.104	0.124	0.765	0.109	0	0.627	0.251	0.091	0.114	0.017
P47755	ENSP00000354947	F-actin-capping protein subunit alpha-2 (CapZ alpha-2)	CAPZA2	K277ac		0	0.036	0.015	0	0.182	0.227	0.209	0.076	0	0	0	0.039	0.119	0.21	0.423	0.557	61.46	0.510443	0.300834		0	0.036	0.015	0.039	0.1505	0.2185	0.316	0.3165	0.000396825		0	0	0.024	0	0	0.028	0	0.058	0	0	0.035	0	0	0.115
P81605	ENSP00000293371	Dermcidin (EC 3.4.-.-) (Preproteolysin) [Cleaved into: Survival-promoting peptide; DCD-1]	DCD	K67ac		0	0.889	0.87	0.871	0.318	0.543	0.938	0.958	0	0.484	0.594	0.379	0.908	0.955	0.914	0.385	0.19	0.242283	0.643687		0	0.6865	0.732	0.625	0.613	0.749	0.926	0.6715	0.275099		0	0.092	0.16	0.054	0.34	0.546	0.175	0	0	0.296	0.045	0.561	0.148	0.385
P62913	ENSP00000363676	60S ribosomal protein L11 (CLL-associated antigen KW-12)	RPL11	K84ac		0	0.06	0.016	0	0.118	0.19	0.224	0.189	0	0	0	0.068	0.089	0.136	0.184	0.122	81.47	0.891493	0.0170218		0	0.06	0.016	0.068	0.1035	0.163	0.204	0.1555	0.00550595		0	0.479	0	0	0.131	0	0.047	0.004	0	0.17	0.001	0	0	0
A0A087WWU8	ENSP00000480520	Tropomyosin alpha-3 chain	TPM3	K7ac		0	0.11	0.194	0	0.018	0.01	0.044	0.052	0	0.057	0.062	0.379	0.017	0.006	0.213	0.292	0	-0.168654	1		0	0.0835	0.128	0.379	0.0175	0.008	0.1285	0.172	0.275099		0	0	0	0.081	0.275	0.062	0	0.189	0	0	0	0.275	0.077	0
C9JVN9	ENSP00000261699	L-2-hydroxyglutarate dehydrogenase, mitochondrial	L2HGDH	K154ac		0	0.108	0.165	0.113	0.475	0	0	0.686	0	0.451	0	0	0	0	0	0	48.01	-0.13625	1		0	0.2795	0.165	0.113	0.475	0	0	0.686	0.798966		0	0	0.025	0.2	0	0	0.031	0	0	0	0	0.002	0	0.127
P04406	ENSP00000380070	Glyceraldehyde-3-phosphate dehydrogenase (GAPDH) (EC 1.2.1.12) (Peptidyl-cysteine S-nitrosylase GAPDH) (EC 2.6.99.-)	GAPDH	K83ac		0	0.073	0.017	0.043	0.368	0.195	0.254	0.539	0	0.187	0	0.203	0.226	0.157	0.414	0.454	27.98	0.808446	0.051525		0	0.13	0.017	0.123	0.297	0.176	0.334	0.4965	0.00550595		0	0.024	0	0.063	0.067	0.3	0.098	0.268	0	0.7	0	0.196	0	0.381
E9PEX6	ENSP00000417016	Dihydrolipoyl dehydrogenase (EC 1.8.1.4)	DLD	K98ac		0	0.061	0.062	0.101	0.128	0.22	0.184	0.413	0	0.298	0.01	0.035	0.302	0.268	0.153	0.433	47.09	0.739636	0.0928591		0	0.1795	0.036	0.068	0.215	0.244	0.1685	0.423	0.0311508		0	0	0.094	0.118	0.11	0.107	0.124	0	0	0.133	0	0.125	0.036	0.027
A0A087X020	ENSP00000483040	Ribosome maturation protein SBDS		K117ac		0	0	0	0	0.225	0.07	0	0.363	0	0	0.495	0	0.55	0.377	0.612	0	42.58	-0.0635631	1		0	0	0.495	0	0.3875	0.2235	0.612	0.363	0.202866
A0A087WV01	ENSP00000479055	Elongation factor 1-alpha		K178ac		0	0	0	0	0.044	0.074	0.113	0.195	0	0.059	0	0.037	0.04	0.118	0.142	0.235	55.97	0.958999	0.00248719		0	0.059	0	0.037	0.042	0.096	0.1275	0.215	0.0126485		0	0	0	0	0	0	0.054	0	0	0	0.037	0.005	0.052	0.06
P37837	ENSP00000321259	Transaldolase (EC 2.2.1.2)	TALDO1	K320ac		0	0	0	0.006	0	0	0	0.013	0	0.265	0.472	0	0.02	0	0	0.03	1357.56	-0.251187	1		0	0.265	0.472	0.006	0.02	0	0	0.0215	0.798966
A0A087WUV6	ENSP00000478955	AT-rich interactive domain-containing protein 1A		K595ac		0	0.392	0.48	0.522	0.502	0.663	0.682	0.731	0	0.461	0.469	0.581	0.756	0.639	0.796	0.859	0.86	0.946221	0.0042605		0	0.4265	0.4745	0.5515	0.629	0.651	0.739	0.795	< 0.0001		0	0.61	0.453	0.667	0.53	0.457	0.68	0.493	0	0.707	0.579	0.487	0.419	0.551
Q5T6H2	ENSP00000385388	Xaa-Pro aminopeptidase 1 (Fragment)	XPNPEP1	K129ac		0	0.198	0	0.078	0.164	0.262	0.314	0	0	0	0.131	0	0.143	0.078	0.07	0.201	87.89	-0.198258	1		0	0.198	0.131	0.078	0.1535	0.17	0.192	0.201	0.0610119		0	0.126	0.253	0	0	0.187	0.171	0	0	0.255	0.138	0.102	0.184	0.13
Q6P1Q9	ENSP00000262432	Methyltransferase-like protein 2B (EC 2.1.1.-)	METTL2B	K65ac		0	0.183	0.377	0.699	0	0	0	0	0	0.743	0.082	0	0	0.197	0.22	0.393	72.82	-0.19397	1		0	0.463	0.2295	0.699	0	0.197	0.22	0.393	0.803089
P07900	ENSP00000216281	Heat shock protein HSP 90-alpha (Heat shock 86 kDa) (HSP 86) (HSP86) (Lipopolysaccharide-associated protein 2) (LAP-2) (LPS-associated protein 2) (Renal carcinoma antigen NY-REN-38)	HSP90AA1	K584ac		0	0.041	0.027	0.063	0.025	0.045	0	0	0	0.154	0.045	0	0	0.02	0.181	0.052	1137.53	-0.244374	1		0	0.0975	0.036	0.063	0.025	0.0325	0.181	0.052	0.548413		0	0.122	0.28	0.187	0.409	0	0.278	0	0	0.09	0.323	0.121	0	0.063
P26447	ENSP00000357705	Protein S100-A4 (Calvasculin) (Metastasin) (Placental calcium-binding protein) (Protein Mts1) (S100 calcium-binding protein A4)	S100A4	K47ac		0	0	0	0	0	0.023	0.045	0.069	0	0	0	0	0	0	0.023	0	98.96	0.422748	0.403654		0	0	0	0	0	0.023	0.034	0.069	0.0148148		0	0.02	0	0	0.025	0.015	0.026	0.023	0	0.248	0	0	0	0.045
P30041	ENSP00000342026	Peroxiredoxin-6 (EC 1.11.1.15) (1-Cys peroxiredoxin) (1-Cys PRX) (24 kDa protein) (Acidic calcium-independent phospholipase A2) (aiPLA2) (EC 3.1.1.-) (Antioxidant protein 2) (Liver 2D page spot 40) (Non-selenium glutathione peroxidase) (NSGPx) (EC 1.11.1.9) (Red blood cells page spot 12)	PRDX6	K96ac		0	0.547	0	1	1	0.696	0	0.54	0	1	0.57	0.212	0.466	0.223	0.643	0.683	0.13	-0.0484805	1		0	0.7735	0.57	0.606	0.733	0.4595	0.643	0.6115	0.719544
Q96KR1	ENSP00000265069	Zinc finger RNA-binding protein (hZFR) (M-phase phosphoprotein homolog)	ZFR	K494ac		0	0.199	0.371	0.335	0.42	0.558	0	0	0	0	0.482	0.177	0	0.465	0	0	0	0.71059	0.113517		0	0.199	0.4265	0.256	0.42	0.5115	0	0	1
Q6KC79	ENSP00000282516	Nipped-B-like protein (Delangin) (SCC2 homolog)	NIPBL	K774ac		0	0.122	0.14	0.231	0.461	0.618	0.533	0.785	0	0.309	0.502	0.549	0.597	0.665	0.843	0	4.82	0.199269	0.705053		0	0.2155	0.321	0.39	0.529	0.6415	0.688	0.785	< 0.0001		0	0	0.053	0	0	0	0	0	0	0	0	0.026	0.131	0
B3KM87	ENSP00000426030	Matrin-3 (cDNA FLJ10526 fis, clone NT2RP2000931, highly similar to Matrin-3)	MATR3	K380ac		0	0.819	0.849	0.838	0.898	0.835	0.88	0.857	0	0.821	0.883	0.984	0.92	0.871	0.88	0	0.16	0.6477	0.16431		0	0.82	0.866	0.911	0.909	0.853	0.88	0.857	0.39876
H0YMM0	ENSP00000453662	SAFB-like transcription modulator (Fragment)		K94ac		0	0.227	0.24	0.381	0.582	0.544	0.64	0.323	0	0.611	0.439	0.797	0.556	0.61	0.706	0.519	1.33	0.735474	0.0957063		0	0.419	0.3395	0.589	0.569	0.577	0.673	0.421	0.108681		0	0.131	0.233	0.226	0	0.108	0	0.428	0	0.03	0.042	0.289	0	0.125
[truncated: 1,289 more rows]
[truncated: 15 more columns]
