# Supplementary material for: Proteome-wide acetylation dynamics in human cells
Source: Sci Rep. 2017 Aug 31;7:10296. doi: 10.1038/s41598-017-09918-3 (PMC5579049; doi:10.1038/s41598-017-09918-3)
Supplement: Supplementary file 3 — Supplementary Table S2 [file 41598_2017_9918_MOESM3_ESM.xlsx]

## Sheet: Sheet1
ENSP	Description	Gene symbol	Modification	Mapped to:	Name of domain or region/description	Domain residue span
ENSP00000262367	CREB-binding protein (EC 2.3.1.48)	CREBBP	K1582ac	domain	CBP/p300-type HAT	1323-1700
ENSP00000262367	CREB-binding protein (EC 2.3.1.48)	CREBBP	K1582acK1585ac	domain	CBP/p300-type HAT	1323-1700
ENSP00000263253	Histone acetyltransferase p300 (p300 HAT) (EC 2.3.1.48) (E1A-associated protein p300)	EP300	K1541acK1545ac	domain	CBP/p300-type HAT	1287-1663
ENSP00000307940	Elongation factor 2 (EF-2)	EEF2	K41ac	domain	tr-type G	17-362
ENSP00000307705	Histone H1.4 (Histone H1b) (Histone H1s-4)	HIST1H1E	K45ac	domain	H15	36-109
ENSP00000263253	Histone acetyltransferase p300 (p300 HAT) (EC 2.3.1.48) (E1A-associated protein p300)	EP300	K1541ac	domain	CBP/p300-type HAT	1287-1663
ENSP00000353552	Heterogeneous nuclear ribonucleoprotein K (hnRNP K) (Transformation up-regulated nuclear protein) (TUNP)	HNRNPK	K162ac	domain	KH 2	144-209
ENSP00000240922	N-alpha-acetyltransferase 50 (EC 2.3.1.-) (N-acetyltransferase 13) (N-acetyltransferase 5) (hNAT5) (N-acetyltransferase san homolog) (hSAN) (NatE catalytic subunit)	NAA50	K11ac	domain	N-acetyltransferase	6-155
ENSP00000424087	Heterogeneous nuclear ribonucleoprotein H (Fragment)		K166ac	domain	RRM 2	111-188
ENSP00000436096	Acetyl-CoA acetyltransferase, mitochondrial (Fragment)		K109ac	domain	Thiolase_N	2-129
ENSP00000406673	Non-POU domain-containing octamer-binding protein (Fragment)		K197ac	domain	RRM (RNA recongition motif)	148-207
ENSP00000466406	Alpha-enolase (Fragment)		K88ac	domain	Enolase_N	3-134
ENSP00000479539	Monofunctional C1-tetrahydrofolate synthase, mitochondrial	MTHFD1L	K122ac	domain	THF_DHG_CYH_C	118-236
ENSP00000405975	Peptidyl-prolyl cis-trans isomerase (PPIase) (EC 5.2.1.8)		K81ac	domain	PPIase cyclophilin-type	7-121
ENSP00000405975	Peptidyl-prolyl cis-trans isomerase (PPIase) (EC 5.2.1.8)		K27ac	domain	PPIase cyclophilin-type	7-122
ENSP00000379385	L-lactate dehydrogenase (EC 1.1.1.27) (Fragment)		K81ac	domain	Ldh_1_N	23-161
ENSP00000244020	Serine/arginine-rich splicing factor 6 (Pre-mRNA-splicing factor SRP55) (Splicing factor, arginine/serine-rich 6)	SRSF6	K164ac	domain	RPM 2	110-183
ENSP00000483715	Heterogeneous nuclear ribonucleoprotein M		K697ac	domain	RRM (RNA recognition motif)	653-729
ENSP00000342778	Protein phosphatase 1G (EC 3.1.3.16) (Protein phosphatase 1C) (Protein phosphatase 2C isoform gamma) (PP2C-gamma) (Protein phosphatase magnesium-dependent 1 gamma)	PPM1G	K246ac	domain	PPM-type phosphatase	26-505
ENSP00000443475	Tubulin alpha-1C chain	TUBA1C	K405ac	domain	Tubulin_C	318-463
ENSP00000466406	Alpha-enolase (Fragment)		K91ac	domain	Enolase_N	3-134
ENSP00000353408	Moesin (Membrane-organizing extension spike protein)	MSN	K82ac	domain	FERM	2-295
ENSP00000420738	RuvB-like helicase (EC 3.6.4.12)	RUVBL1	K110ac	domain	AAA	2-305
ENSP00000312150	Tribbles homolog 1 (TRB-1) (G-protein-coupled receptor-induced gene 2 protein) (GIG-2) (SKIP1)	TRIB1	K45ac	domain	Protein kinase	1-338
ENSP00000454461	RNA-binding protein with serine-rich domain 1 (Fragment)		K217ac	domain	RRM (RNA recognition motif)	161-240
ENSP00000417459	Enoyl-CoA delta isomerase 2, mitochondrial (Fragment)		K138ac	domain	ACB (acyl-CoA-binding)	86-171
ENSP00000397973	Cell division cycle 2, G1 to S and G2 to M, isoform CRA_a (Cyclin-dependent kinase 1)	CDK1	K32ac	domain	Protein kinase	4-287
ENSP00000408341	Glutathione S-transferase kappa 1 (Fragment)		K60ac	domain	DSBA	15-118
ENSP00000406747	14-3-3 protein eta (Fragment)	YWHAH	K36ac	domain	14_3_3	13-162
ENSP00000263253	Histone acetyltransferase p300 (p300 HAT) (EC 2.3.1.48) (E1A-associated protein p300)	EP300	K1541acK1545acK1548ac	domain	CBP/p300-type HAT	1287-1663
ENSP00000373745	Pyruvate kinase (EC 2.7.1.40)	PKM	K131ac	domain	PK	58-320
ENSP00000462719	Eukaryotic initiation factor 4A-I (Fragment)		K191ac	domain	Helicase C-terminal	128-230
ENSP00000263253	Histone acetyltransferase p300 (p300 HAT) (EC 2.3.1.48) (E1A-associated protein p300)	EP300	K1582ac	domain	CBP/p300-type HAT	1287-1663
ENSP00000387858	Stathmin (Leukemia-associated phosphoprotein p18) (Metablastin) (Oncoprotein 18) (Op18) (Phosphoprotein p19) (pp19) (Prosolin) (Protein Pr22) (pp17)	STMN1	K118ac	domain	SLD	4-145
ENSP00000373876	3-phosphoinositide-dependent protein kinase 1	PDPK1	K276ac	domain	Protein kinase	55-315
ENSP00000398990	14-3-3 protein theta (Fragment)		K67ac	domain	14_3_3	3-149
ENSP00000340944	Tyrosine-protein phosphatase non-receptor type 11 (EC 3.1.3.48) (Protein-tyrosine phosphatase 1D) (PTP-1D) (Protein-tyrosine phosphatase 2C) (PTP-2C) (SH-PTP2) (SHP-2) (Shp2) (SH-PTP3)	PTPN11	K485ac	domain	Tyrosine-protein phosphatase	247-521
ENSP00000386542	Bifunctional methylenetetrahydrofolate dehydrogenase/cyclohydrolase, mitochondrial		K49ac	domain	THF_DHG_CYH	40-93
ENSP00000479055	Elongation factor 1-alpha		K43ac	domain	Tr-type G (guanine nucleotide-binding)	5-242
ENSP00000263253	Histone acetyltransferase p300 (p300 HAT) (EC 2.3.1.48) (E1A-associated protein p300)	EP300	K1498ac	domain	CBP/p300-type HAT	1287-1663
ENSP00000451381	Galectin		K175ac	domain	Galectin	118-233
ENSP00000416929	Malate dehydrogenase (EC 1.1.1.37)	MDH2	K131ac	domain	Ldh_1_C	63-227
ENSP00000331901	Elongation factor 1-gamma (EF-1-gamma) (eEF-1B gamma)	EEF1G	K211ac	domain	GST C-terminal	88-216
ENSP00000468549	Ubiquitin carboxyl-terminal hydrolase 36		K229ac	domain	USP	122-423
ENSP00000331901	Elongation factor 1-gamma (EF-1-gamma) (eEF-1B gamma)	EEF1G	K433ac	domain	EF-1-gamma C-terminal	276-437
ENSP00000318195	Nucleolin (Protein C23)	NCL	K397ac	domain	RRM 2	393-466
ENSP00000307940	Elongation factor 2 (EF-2)	EEF2	K271ac	domain	tr-type G	17-362
ENSP00000403817	Nascent polypeptide-associated complex subunit alpha, muscle-specific form (Alpha-NAC, muscle-specific form) (skNAC)	NACA	K1970ac	domain	NAC-A/B	1933-1998
ENSP00000422301	RNA-binding protein 4 (Fragment)		K138ac	domain	RRM (RNA recognition motif)	78-148
ENSP00000311747	RNA-binding protein 14 (Paraspeckle protein 2) (PSP2) (RNA-binding motif protein 14) (RRM-containing coactivator activator/modulator) (Synaptotagmin-interacting protein) (SYT-interacting protein)	RBM14	K148ac	domain	RRM 2	79-149
ENSP00000461693	Acyl carrier protein (Fragment)		K21ac	domain	Acyl carrier	5-70
ENSP00000440902	Histone H2A (Fragment)		K58ac	domain	Histone_H2A_C	55-88
ENSP00000307940	Elongation factor 2 (EF-2)	EEF2	K234ac	domain	tr-type G	17-362
ENSP00000470447	40S ribosomal protein S11		K44ac	domain	Ribosomal_S17_N	5-73
ENSP00000263253	Histone acetyltransferase p300 (p300 HAT) (EC 2.3.1.48) (E1A-associated protein p300)	EP300	K1339ac	domain	CBP/p300-type HAT	1287-1663
ENSP00000407034	Peroxiredoxin-1 (Fragment)	PRDX1	K26ac	domain	Thioredoxin	6-165
ENSP00000423718	Histone H2A		K122ac	domain	Histone_H2A_C	89-123
ENSP00000465045	3-ketoacyl-CoA thiolase, mitochondrial (Fragment)		K81ac	domain	Thiolase_N	1-124
ENSP00000426272	Peroxisomal multifunctional enzyme type 2		K400ac	domain	SCP2	366-469
ENSP00000384695	Serum albumin		K113ac	domain	Albumin	96-288
ENSP00000397973	Cell division cycle 2, G1 to S and G2 to M, isoform CRA_a (Cyclin-dependent kinase 1)	CDK1	K-1acK5ac	domain	Protein kinase	4-287
ENSP00000432096	40S ribosomal protein S13 (Fragment)		K26ac	domain	Ribosomal_S13_N	1-95
ENSP00000359024	Nucleolar and coiled-body phosphoprotein 1 (Fragment)		K31ac	domain	LisH	9-41
ENSP00000482075	Prostaglandin E synthase 3	PTGES3	K36ac	domain	CS	5-94
ENSP00000358727	Glutathione S-transferase omega-1 (GSTO-1) (EC 2.5.1.18) (Glutathione S-transferase omega 1-1) (GSTO 1-1) (Glutathione-dependent dehydroascorbate reductase) (EC 1.8.5.1) (Monomethylarsonic acid reductase) (MMA(V) reductase) (EC 1.20.4.2) (S-(Phenacyl)glutathione reductase) (SPG-R)	GSTO1	K159ac	domain	GST C-terminal	106-230
ENSP00000484230	Succinate dehydrogenase [ubiquinone] flavoprotein subunit, mitochondrial		K395ac	domain	Succ_DH_flav_C	367-519
ENSP00000307940	Elongation factor 2 (EF-2)	EEF2	K307ac	domain	tr-type G	17-362
ENSP00000408083	DNA-directed RNA polymerase III subunit RPC8		K31ac	domain	SHS2_Rpb7-N	9-67
ENSP00000454592	Histone acetyltransferase (EC 2.3.1.48) (Fragment)		K151ac	domain	MYST-type HAT (histone acetyltransferase)	1-187
ENSP00000486352	14-3-3 protein epsilon (cDNA FLJ51975, moderately similar to 14-3-3 protein epsilon (14-3-3E))	YWHAE	K49ac	domain	14_3_3	4-94
ENSP00000387871	ATP-dependent 6-phosphofructokinase, platelet type (Fragment)		K49ac	domain	PFK	3-166
ENSP00000307705	Histone H1.4 (Histone H1b) (Histone H1s-4)	HIST1H1E	K84ac	domain	H15	36-109
ENSP00000452651	Sorting nexin-1		K18ac	domain	PX (phox homology)	1-54
ENSP00000486352	14-3-3 protein epsilon (cDNA FLJ51975, moderately similar to 14-3-3 protein epsilon (14-3-3E))	YWHAE	K-1acK11ac	domain	14_3_3	4-94
ENSP00000466243	UV excision repair protein RAD23 homolog A		K46ac	domain	Ubiquitin-like	3-81
ENSP00000380584	Copine-1	CPNE1	K170ac	domain	C2	144-228
ENSP00000483715	Heterogeneous nuclear ribonucleoprotein M		K238ac	domain	RRM (RNA recongition motif)	204-281
ENSP00000448455	SAP domain-containing ribonucleoprotein		K0acK9ac	domain	SAP	8-42
ENSP00000454730	SAGA-associated factor 29 (Fragment)		K84ac	domain	SGF29 C-terminal	1-90
ENSP00000473589	Protein S100-A6 (Calcyclin) (Growth factor-inducible protein 2A9) (MLN 4) (Prolactin receptor-associated protein) (PRA) (S100 calcium-binding protein A6)	S100A6	K25ac	domain	EF-hand 1	12-47
ENSP00000413655	Bromodomain and PHD finger-containing protein 3 (Fragment)	BRPF3	K88ac	domain	EPL1	48-121
ENSP00000262367	CREB-binding protein (EC 2.3.1.48)	CREBBP	K1594acK1596ac	domain	CBP/p300-type HAT	1323-1700
ENSP00000263253	Histone acetyltransferase p300 (p300 HAT) (EC 2.3.1.48) (E1A-associated protein p300)	EP300	K1557acK1559ac	domain	CBP/p300-type HAT	1287-1663
ENSP00000414233	Cap-specific mRNA (nucleoside-2'-O-)-methyltransferase 1 (Fragment)	FTSJD2,CMTR1	K13ac	domain	RrmJ-type SAM-dependent 2'-O-MTase	1-372
ENSP00000436335	40S ribosomal protein S3		K89ac	domain	KH type-2	21-92
ENSP00000484833	Zinc finger protein 79	ZNF79	K140ac	domain	C2H2-type	115-142
ENSP00000420380	60S ribosomal protein L24 (Ribosomal protein L24, isoform CRA_e)	RPL24	K26ac	domain	TRASH	6-44
ENSP00000156109	G patch domain and KOW motifs-containing protein (G patch domain-containing protein 5) (Protein MOS2 homolog) (Protein T54)	GPKOW	K177ac	domain	G-patch	164-210
ENSP00000263253	Histone acetyltransferase p300 (p300 HAT) (EC 2.3.1.48) (E1A-associated protein p300)	EP300	K1589ac	domain	CBP/p300-type HAT	1287-1663
ENSP00000417016	Dihydrolipoyl dehydrogenase (EC 1.8.1.4)	DLD	K253ac	domain	FAD/NAD-binding_dom	43-347
ENSP00000405601	High mobility group protein B3 (Fragment)		K11ac	domain	HMG box DNA-binding	9-79
ENSP00000406901	Histone H2A		K7acK11ac	domain	Histone	7-94
ENSP00000466406	Alpha-enolase (Fragment)		K125ac	domain	Enolase_N	3-134
ENSP00000307940	Elongation factor 2 (EF-2)	EEF2	K313ac	domain	tr-type G	17-362
ENSP00000450260	Ubiquitin-conjugating enzyme E2 N		K28ac	domain	UBIQUITIN_CONJUGAT_2	1-75
ENSP00000360569	Non-specific lipid-transfer protein (NSL-TP) (EC 2.3.1.176) (Propanoyl-CoA C-acyltransferase) (SCP-chi) (SCPX) (Sterol carrier protein 2) (SCP-2) (Sterol carrier protein X) (SCP-X)	SCP2	K521ac	domain	SCP2	433-543
ENSP00000322439	Elongation factor Tu, mitochondrial (EF-Tu) (P43)	TUFM	K233ac	domain	tr-type G	55-251
ENSP00000357705	Protein S100-A4 (Calvasculin) (Metastasin) (Placental calcium-binding protein) (Protein Mts1) (S100 calcium-binding protein A4)	S100A4	K17ac	domain	EF-hand 1	12-47
ENSP00000484610	Cyclin-dependent kinase 13		K336ac	domain	Protein kinase	91-384
ENSP00000262367	CREB-binding protein (EC 2.3.1.48)	CREBBP	K1590acK1591acK1594ac	domain	CBP/p300-type HAT	1323-1700
ENSP00000466406	Alpha-enolase (Fragment)		K79ac	domain	Enolase_N	3-134
ENSP00000468156	Interleukin enhancer-binding factor 3 (Double-stranded RNA-binding protein 76) (DRBP76) (M-phase phosphoprotein 4) (MPP4) (Nuclear factor associated with dsRNA) (NFAR) (Nuclear factor of activated T-cells 90 kDa) (NF-AT-90) (Translational control protein 80) (TCP80)	ILF3	K341ac	domain	DZF	5-378
ENSP00000465846	Vacuolar protein sorting-associated protein 4B		K52ac	domain	MIT	4-82
ENSP00000417459	Enoyl-CoA delta isomerase 2, mitochondrial (Fragment)		K97ac	domain	ACB (acyl-CoA-binding)	86-171
ENSP00000419425	Peptidyl-prolyl cis-trans isomerase A (PPIase A) (EC 5.2.1.8) (Cyclophilin A) (Cyclosporin A-binding protein) (Rotamase A) [Cleaved into: Peptidyl-prolyl cis-trans isomerase A, N-terminally processed]	PPIA	K130ac	domain	PPIase cyclophilin-type	7-163
ENSP00000405975	Peptidyl-prolyl cis-trans isomerase (PPIase) (EC 5.2.1.8)		K48ac	domain	PPIase cyclophilin-type	7-121
ENSP00000388961	Zinc finger protein 473	ZNF473	K277ac	domain	C2H2-type	253-279
ENSP00000416479	Cytochrome c (Fragment)		K99ac	domain	Cytochrome c	2-101
ENSP00000419782	Cyclin-dependent-like kinase 5 (EC 2.7.11.1) (Cell division protein kinase 5) (Serine/threonine-protein kinase PSSALRE) (Tau protein kinase II catalytic subunit) (TPKII catalytic subunit)	CDK5	K55ac	domain	Protein kinase	4-286
ENSP00000422319	Matrin-3		K521ac	domain	RRM (RNA recognition motif)	496-571
ENSP00000464538	Ribosomal protein L19	RPL19	K77ac	domain	Ribosomal_L19e	1-144
ENSP00000478691	Heterogeneous nuclear ribonucleoproteins A2/B1		K58ac	domain	RRM (RNA recognition motif)	21-104
ENSP00000468638	Dedicator of cytokinesis protein 6 (Fragment)		K1159ac	domain	DHR-2	876-1312
ENSP00000349410	Nucleolin (Fragment)		K169ac	domain	RRM (RNA recognition motif)	111-185
ENSP00000417016	Dihydrolipoyl dehydrogenase (EC 1.8.1.4)	DLD	K396ac	domain	Pyr_redox_dim	366-474
ENSP00000422821	Polyadenylate-binding protein-interacting protein 2		K62ac	domain	PAM2	48-63
ENSP00000417016	Dihydrolipoyl dehydrogenase (EC 1.8.1.4)	DLD	K98ac	domain	FAD/NAD-binding_dom	43-347
ENSP00000479055	Elongation factor 1-alpha		K178ac	domain	Tr-type G (guanine nucleotide-binding)	5-242
ENSP00000263253	Histone acetyltransferase p300 (p300 HAT) (EC 2.3.1.48) (E1A-associated protein p300)	EP300	K1545acK1548acK1549ac	domain	CBP/p300-type HAT	1287-1663
ENSP00000263253	Histone acetyltransferase p300 (p300 HAT) (EC 2.3.1.48) (E1A-associated protein p300)	EP300	K1553acK1554acK1557ac	domain	CBP/p300-type HAT	1287-1663
ENSP00000431696	Cofilin-1		K56ac	domain	ADF-H	42-191
ENSP00000406673	Non-POU domain-containing octamer-binding protein (Fragment)		K108ac	domain	RRM (RNA recongition motif)	74-146
ENSP00000307940	Elongation factor 2 (EF-2)	EEF2	K257ac	domain	tr-type G	17-362
ENSP00000426272	Peroxisomal multifunctional enzyme type 2		K381ac	domain	SCP2	366-469
ENSP00000444295	Trifunctional enzyme subunit beta, mitochondrial	HADHB	K172ac	domain	Thiolase_N	70-309
ENSP00000477547	Methyl-CpG-binding domain protein 3 (Fragment)		K84ac	domain	MBDa	23-92
ENSP00000484581	Chloride intracellular channel protein 1 (Chloride channel ABP) (Nuclear chloride ion channel 27) (NCC27) (Regulatory nuclear chloride ion channel protein) (hRNCC)	CLIC1	K134ac	domain	GST C-terminal	93-233
ENSP00000307940	Elongation factor 2 (EF-2)	EEF2	K336ac	domain	tr-type G	17-362
ENSP00000356652	Calcyclin-binding protein (CacyBP) (hCacyBP) (S100A6-binding protein) (Siah-interacting protein)	CACYBP	K177ac	domain	SGS	168-228
ENSP00000484230	Succinate dehydrogenase [ubiquinone] flavoprotein subunit, mitochondrial		K401ac	domain	Succ_DH_flav_C	367-519
ENSP00000403831	Tryptophan 5-hydroxylase 1		K32ac	domain	ACT	19-94
ENSP00000396388	Peptidyl-prolyl cis-trans isomerase (PPIase) (EC 5.2.1.8) (Fragment)		K49ac	domain	PPIase cyclophilin-type	7-121
ENSP00000262367	CREB-binding protein (EC 2.3.1.48)	CREBBP	K1590acK1591ac	domain	CBP/p300-type HAT	1323-1700
ENSP00000466242	Protein deglycase DJ-1	PARK7	K127ac	domain	DJ-1_PfpI	64-150
ENSP00000350708	UV excision repair protein RAD23 homolog B (HR23B) (hHR23B) (XP-C repair-complementing complex 58 kDa protein) (p58)	RAD23B	K75ac	domain	Ubiquitin-like	1-79
ENSP00000373692	Vacuolar protein sorting-associated protein 53 homolog		K109ac	domain	Vps53_N	40-227
ENSP00000399567	Nucleolysin TIA-1 isoform p40		K133ac	domain	RRM (RNA recognition motif)	95-173
ENSP00000364721	Microtubule-associated protein RP/EB family member 1 (APC-binding protein EB1) (End-binding protein 1) (EB1)	MAPRE1	K82ac	domain	CH	14-116
ENSP00000433568	Acetyl-CoA acetyltransferase, mitochondrial (Fragment)		K33ac	domain	Thiolase_N	2-129
ENSP00000414954	Serine--tRNA ligase, mitochondrial (cDNA FLJ58068, highly similar to Seryl-tRNA synthetase, mitochondrial (EC 6.1.1.11))	SARS2	K109ac	domain	Seryl_tRNA_N	58-172
ENSP00000353408	Moesin (Membrane-organizing extension spike protein)	MSN	K59ac	domain	FERM	2-295
ENSP00000480171	Tuftelin-interacting protein 11 (Septin and tuftelin-interacting protein 1) (STIP-1)	TFIP11	K154ac	domain	G-patch	149-195
ENSP00000431696	Cofilin-1		K115ac	domain	ADF-H	42-191
ENSP00000479055	Elongation factor 1-alpha		K40ac	domain	Tr-type G (guanine nucleotide-binding)	5-242
ENSP00000246069	Destrin (Actin-depolymerizing factor) (ADF)	DSTN	K126ac	domain	ADF-H	4-153
ENSP00000280904	Desmocollin-2 (Cadherin family member 2) (Desmocollin-3) (Desmosomal glycoprotein II) (Desmosomal glycoprotein III)	DSC2	K693ac	domain	Cadherin 5	580-694
ENSP00000355779	Histone H3	H3F3A	K18ac	domain	Histone	1-94
ENSP00000357695	Protein S100-A16 (Aging-associated gene 13 protein) (Protein S100-F) (S100 calcium-binding protein A16)	S100A16	K60ac	domain	EF-hand 2	54-89
ENSP00000379374	Peptidyl-prolyl cis-trans isomerase FKBP3 (PPIase FKBP3) (EC 5.2.1.8) (25 kDa FK506-binding protein) (25 kDa FKBP) (FKBP-25) (FK506-binding protein 3) (FKBP-3) (Immunophilin FKBP25) (Rapamycin-selective 25 kDa immunophilin) (Rotamase)	FKBP3	K169ac	domain	PPIase FKBP-type	128-224
ENSP00000348888	Polymeric immunoglobulin receptor (PIgR) (Poly-Ig receptor) (Hepatocellular carcinoma-associated protein TB6) [Cleaved into: Secretory component]	PIGR	K478ac	domain	Ig-like V-type 5	462-561
ENSP00000380065	Glyceraldehyde-3-phosphate dehydrogenase		K4ac	domain	Gp_dh_N	1-77
ENSP00000441643	Long-chain-fatty-acid--CoA ligase 3 (Fragment)		K67ac	domain	AMP-binding	2-140
ENSP00000395243	Receptor protein-tyrosine kinase (EC 2.7.10.1)	EGFR	K699ac	domain	Protein kinase	667-934
ENSP00000392853	LIM and SH3 domain protein 1 (LASP-1) (Metastatic lymph node gene 50 protein) (MLN 50)	LASP1	K204ac	domain	SH3	202-261
ENSP00000448917	Heterogeneous nuclear ribonucleoprotein A1 (Fragment)		K6ac	domain	RRM (RNA recognition motif)	1-52
ENSP00000412646	Tubulin alpha-8 chain (Fragment)		K393ac	domain	Tubulin_C	272-417
ENSP00000416929	Malate dehydrogenase (EC 1.1.1.37)	MDH2	K216ac	domain	Ldh_1_C	63-277
ENSP00000262367	CREB-binding protein (EC 2.3.1.48)	CREBBP	K1587acK1590acK1591ac	domain	CBP/p300-type HAT	1323-1700
ENSP00000396388	Peptidyl-prolyl cis-trans isomerase (PPIase) (EC 5.2.1.8) (Fragment)		K30ac	domain	PPIase cyclophilin-type	7-121
ENSP00000283179	Heterogeneous nuclear ribonucleoprotein U (hnRNP U) (Scaffold attachment factor A) (SAF-A) (p120) (pp120)	HNRNPU	K27ac	domain	SAP	8-42
ENSP00000433907	Prothrombin		K559ac	domain	Peptidase S1	364-579
ENSP00000398990	14-3-3 protein theta (Fragment)		K48ac	domain	14_3_3	3-149
ENSP00000452754	Isocitrate dehydrogenase [NAD] subunit alpha, mitochondrial (Fragment)		K26ac	domain	Iso_dh	6-108
ENSP00000408341	Glutathione S-transferase kappa 1 (Fragment)		K105ac	domain	DSBA	15-118
ENSP00000376016	Ezrin		K252ac	domain	FERM	5-295
ENSP00000283131	SWI/SNF-related matrix-associated actin-dependent regulator of chromatin subfamily A member 5 (SWI/SNF-related matrix-associated actin-dependent regulator of chromatin A5) (EC 3.6.4.-) (Sucrose nonfermenting protein 2 homolog) (hSNF2H)	SMARCA5	K599ac	domain	Helicase C-terminal	487-638
ENSP00000262367	CREB-binding protein (EC 2.3.1.48)	CREBBP	K1740acK1743ac	Zinc finger	ZZ-type	1701-1744
ENSP00000263253	Histone acetyltransferase p300 (p300 HAT) (EC 2.3.1.48) (E1A-associated protein p300)	EP300	K1706ac	Zinc finger	ZZ-type	1664-1707
ENSP00000262367	CREB-binding protein (EC 2.3.1.48)	CREBBP	K1743ac	Zinc finger	ZZ-type	1701-1744
ENSP00000263253	Histone acetyltransferase p300 (p300 HAT) (EC 2.3.1.48) (E1A-associated protein p300)	EP300	K1673ac	Zinc finger	ZZ-type	1664-1707
ENSP00000313983	Histone-lysine N-methyltransferase NSD3 (EC 2.1.1.43) (Nuclear SET domain-containing protein 3) (Protein whistle) (WHSC1-like 1 isoform 9 with methyltransferase activity to lysine) (Wolf-Hirschhorn syndrome candidate 1-like protein 1) (WHSC1-like protein 1)	WHSC1L1	K789ac	Zinc finger	PHD-type 2	749-805
ENSP00000263253	Histone acetyltransferase p300 (p300 HAT) (EC 2.3.1.48) (E1A-associated protein p300)	EP300	K1768ac	Zinc finger	TAZ-type 2	1728-1809
ENSP00000322142	Inhibitor of growth protein 5 (p28ING5)	ING5	K225ac	Zinc finger	PHD-type	186-235
ENSP00000300291	Cleavage and polyadenylation specificity factor subunit 5 (Cleavage and polyadenylation specificity factor 25 kDa subunit) (CFIm25) (CPSF 25 kDa subunit) (Nucleoside diphosphate-linked moiety X motif 21) (Nudix motif 21) (Pre-mRNA cleavage factor Im 25 kDa subunit)	NUDT21	K22ac	Region	Necessary for RNA-binding	2-147
ENSP00000368458	Proliferating cell nuclear antigen (PCNA) (Cyclin)	PCNA	K79ac	Region	Interaction with NUDT15	7-100
ENSP00000353552	Heterogeneous nuclear ribonucleoprotein K (hnRNP K) (Transformation up-regulated nuclear protein) (TUNP)	HNRNPK	K162ac	Region	Necessary for interaction with DDX1	1-276
ENSP00000353552	Heterogeneous nuclear ribonucleoprotein K (hnRNP K) (Transformation up-regulated nuclear protein) (TUNP)	HNRNPK	K162ac	Region	Interaction with ASFV p30	35-197
ENSP00000353552	Heterogeneous nuclear ribonucleoprotein K (hnRNP K) (Transformation up-regulated nuclear protein) (TUNP)	HNRNPK	K162ac	Region	2 X 22 AA approximate repeats	54-421
ENSP00000353552	Heterogeneous nuclear ribonucleoprotein K (hnRNP K) (Transformation up-regulated nuclear protein) (TUNP)	HNRNPK	K162ac	Region	5 X 4 AA repeats of G-X-G-G.	59-407
ENSP00000225698	Complement component 1 Q subcomponent-binding protein, mitochondrial (ASF/SF2-associated protein p32) (Glycoprotein gC1qBP) (C1qBP) (Hyaluronan-binding protein 1) (Mitochondrial matrix protein p32) (gC1q-R protein) (p33)	C1QBP	K90ac	Region	C1q binding	76-93
ENSP00000234590	Alpha-enolase (EC 4.2.1.11) (2-phospho-D-glycerate hydro-lyase) (C-myc promoter-binding protein) (Enolase 1) (MBP-1) (MPB-1) (Non-neural enolase) (NNE) (Phosphopyruvate hydratase) (Plasminogen-binding protein)	ENO1	K192ac	Region	Required for repression of c-myc promoter activity	97-237
ENSP00000349297	Very long-chain specific acyl-CoA dehydrogenase, mitochondrial (VLCAD) (EC 1.3.8.9)	ACADVL	K275ac	Region	Catalytic	41-482
ENSP00000234590	Alpha-enolase (EC 4.2.1.11) (2-phospho-D-glycerate hydro-lyase) (C-myc promoter-binding protein) (Enolase 1) (MBP-1) (MPB-1) (Non-neural enolase) (NNE) (Phosphopyruvate hydratase) (Plasminogen-binding protein)	ENO1	K227ac	Region	Required for repression of c-myc promoter activity	97-237
ENSP00000304592	Fatty acid synthase (EC 2.3.1.85) [Includes: [Acyl-carrier-protein] S-acetyltransferase (EC 2.3.1.38); [Acyl-carrier-protein] S-malonyltransferase (EC 2.3.1.39); 3-oxoacyl-[acyl-carrier-protein] synthase (EC 2.3.1.41); 3-oxoacyl-[acyl-carrier-protein] reductase (EC 1.1.1.100); 3-hydroxyacyl-[acyl-carrier-protein] dehydratase (EC 4.2.1.59); Enoyl-[acyl-carrier-protein] reductase (EC 1.3.1.39); Ole…	FASN	K785ac	Region	Acyl and malonyl transferases	429-817
ENSP00000428755	Nucleophosmin (NPM) (Nucleolar phosphoprotein B23) (Nucleolar protein NO38) (Numatrin)	NPM1	K266ac	Region	Required for nucleolar localization	243-294
ENSP00000354730	Chromosome alignment-maintaining phosphoprotein 1 (Zinc finger protein 828)	CHAMP1	K616ac	Region	Mediates localization to the chromosome and the spindle and negatively regulates chromosome alignment	591-812
ENSP00000353552	Heterogeneous nuclear ribonucleoprotein K (hnRNP K) (Transformation up-regulated nuclear protein) (TUNP)	HNRNPK	K33ac	Region	Necessary for interaction with DDX1	1-276
ENSP00000355809	Protein enabled homolog	ENAH	K460ac	Region	EVH2	391-588
ENSP00000323856	Plectin (PCN) (PLTN) (Hemidesmosomal protein 1) (HD1) (Plectin-1)	PLEC	K907ac	Region	Globular 1	1-1470
ENSP00000399718	MAP3K12-binding inhibitory protein 1 (MAPK upstream kinase-binding inhibitory protein) (MUK-binding inhibitory protein)	MBIP	K300ac	Region	Interaction with MAP3K12	172-344
ENSP00000304592	Fatty acid synthase (EC 2.3.1.85) [Includes: [Acyl-carrier-protein] S-acetyltransferase (EC 2.3.1.38); [Acyl-carrier-protein] S-malonyltransferase (EC 2.3.1.39); 3-oxoacyl-[acyl-carrier-protein] synthase (EC 2.3.1.41); 3-oxoacyl-[acyl-carrier-protein] reductase (EC 1.1.1.100); 3-hydroxyacyl-[acyl-carrier-protein] dehydratase (EC 4.2.1.59); Enoyl-[acyl-carrier-protein] reductase (EC 1.3.1.39); Ole…	FASN	K1703ac	Region	Enoyl reductase	1635-1863
ENSP00000304592	Fatty acid synthase (EC 2.3.1.85) [Includes: [Acyl-carrier-protein] S-acetyltransferase (EC 2.3.1.38); [Acyl-carrier-protein] S-malonyltransferase (EC 2.3.1.39); 3-oxoacyl-[acyl-carrier-protein] synthase (EC 2.3.1.41); 3-oxoacyl-[acyl-carrier-protein] reductase (EC 1.1.1.100); 3-hydroxyacyl-[acyl-carrier-protein] dehydratase (EC 4.2.1.59); Enoyl-[acyl-carrier-protein] reductase (EC 1.3.1.39); Ole…	FASN	K672ac	Region	Acyl and malonyl transferases	429-817
ENSP00000327821	Exportin-T (Exportin(tRNA)) (tRNA exportin)	XPOT	K633ac	Region	Necessary for tRNA-binding, cytoplasmic localization and nuclear export	443-962
ENSP00000296417	Histone H2A.Z (H2A/z)	H2AFZ	K7acK11acK13ac	Region	Required for interaction with INCENP	2-17
ENSP00000329243	Keratin, type II cytoskeletal 7 (Cytokeratin-7) (CK-7) (Keratin-7) (K7) (Sarcolectin) (Type-II keratin Kb7)	KRT7	K121ac	Region	Coil 1A	90-126
ENSP00000329243	Keratin, type II cytoskeletal 7 (Cytokeratin-7) (CK-7) (Keratin-7) (K7) (Sarcolectin) (Type-II keratin Kb7)	KRT7	K121ac	Region	Rod	91-399
ENSP00000428755	Nucleophosmin (NPM) (Nucleolar phosphoprotein B23) (Nucleolar protein NO38) (Numatrin)	NPM1	K247ac	Region	Required for nucleolar localization	243-294
ENSP00000349297	Very long-chain specific acyl-CoA dehydrogenase, mitochondrial (VLCAD) (EC 1.3.8.9)	ACADVL	K277ac	Region	Catalytic	41-482
ENSP00000269576	Keratin, type I cytoskeletal 10 (Cytokeratin-10) (CK-10) (Keratin-10) (K10)	KRT10	K8ac	Region	Head	1-145
ENSP00000357283	Prelamin-A/C [Cleaved into: Lamin-A/C (70 kDa lamin) (Renal carcinoma antigen NY-REN-32)]	LMNA	K269ac	Region	Rod	34-383
ENSP00000410210	Peregrin (Bromodomain and PHD finger-containing protein 1) (Protein Br140)	BRPF1	K579ac	Region	Interaction with MEAF6 and ING5	501-821
ENSP00000410210	Peregrin (Bromodomain and PHD finger-containing protein 1) (Protein Br140)	BRPF1	K579ac	Region	Required for RUNX1 and RUNX2 transcriptional activation	543-1079
ENSP00000355922	Centromere protein F (CENP-F) (AH antigen) (Kinetochore protein CENPF) (Mitosin)	CENPF	K2874ac	Region	Sufficient for centromere localization	2488-3113
ENSP00000410210	Peregrin (Bromodomain and PHD finger-containing protein 1) (Protein Br140)	BRPF1	K895ac	Region	Required for RUNX1 and RUNX2 transcriptional activation	543-1079
ENSP00000484860	Poly(U)-binding-splicing factor PUF60 (60 kDa poly(U)-binding-splicing factor) (FUSE-binding protein-interacting repressor) (FBP-interacting repressor) (Ro-binding protein 1) (RoBP1) (Siah-binding protein 1) (Siah-BP1)	PUF60	K453ac	Region	Inhibits homodimerization	1-516
ENSP00000484860	Poly(U)-binding-splicing factor PUF60 (60 kDa poly(U)-binding-splicing factor) (FUSE-binding protein-interacting repressor) (FBP-interacting repressor) (Ro-binding protein 1) (RoBP1) (Siah-binding protein 1) (Siah-BP1)	PUF60	K453ac	Region	Inhibits transcriptional repression, interaction with ERCC3 and apoptosis induction.	77-559
ENSP00000353552	Heterogeneous nuclear ribonucleoprotein K (hnRNP K) (Transformation up-regulated nuclear protein) (TUNP)	HNRNPK	K-1acK20ac	Region	Necessary for interaction with DDX1	1-276
ENSP00000433825	Thyroid hormone receptor-associated protein 3 (Thyroid hormone receptor-associated protein complex 150 kDa component) (Trap150)	THRAP3	K374ac	Region	Required for mRNA decay activity.	359-955
ENSP00000265748	Actin-binding protein anillin	ANLN	K451ac	Region	Interaction with F-actin.	231-676
ENSP00000428755	Nucleophosmin (NPM) (Nucleolar phosphoprotein B23) (Nucleolar protein NO38) (Numatrin)	NPM1	K5ac	Region	Required for interaction with SENP3	1-186
ENSP00000428755	Nucleophosmin (NPM) (Nucleolar phosphoprotein B23) (Nucleolar protein NO38) (Numatrin)	NPM1	K5ac	Region	Necessary for interaction with APEX1.	1-117
ENSP00000447566	Keratin, type II cytoskeletal 8 (Cytokeratin-8) (CK-8) (Keratin-8) (K8) (Type-II keratin Kb8)	KRT8	K324ac	Region	Rod	91-398
ENSP00000234590	Alpha-enolase (EC 4.2.1.11) (2-phospho-D-glycerate hydro-lyase) (C-myc promoter-binding protein) (Enolase 1) (MBP-1) (MPB-1) (Non-neural enolase) (NNE) (Phosphopyruvate hydratase) (Plasminogen-binding protein)	ENO1	K419ac	Region	Required for interaction with PLG.	405-434
ENSP00000304592	Fatty acid synthase (EC 2.3.1.85) [Includes: [Acyl-carrier-protein] S-acetyltransferase (EC 2.3.1.38); [Acyl-carrier-protein] S-malonyltransferase (EC 2.3.1.39); 3-oxoacyl-[acyl-carrier-protein] synthase (EC 2.3.1.41); 3-oxoacyl-[acyl-carrier-protein] reductase (EC 1.1.1.100); 3-hydroxyacyl-[acyl-carrier-protein] dehydratase (EC 4.2.1.59); Enoyl-[acyl-carrier-protein] reductase (EC 1.3.1.39); Ole…	FASN	K1870ac	Region	Beta-ketoacyl reductase	1864-2118
ENSP00000428755	Nucleophosmin (NPM) (Nucleolar phosphoprotein B23) (Nucleolar protein NO38) (Numatrin)	NPM1	K26ac	Region	Required for interaction with SENP3	1-186
ENSP00000428755	Nucleophosmin (NPM) (Nucleolar phosphoprotein B23) (Nucleolar protein NO38) (Numatrin)	NPM1	K26ac	Region	Necessary for interaction with APEX1.	1-117
ENSP00000428755	Nucleophosmin (NPM) (Nucleolar phosphoprotein B23) (Nucleolar protein NO38) (Numatrin)	NPM1	K249ac	Region	Required for nucleolar localization	243-294
ENSP00000234590	Alpha-enolase (EC 4.2.1.11) (2-phospho-D-glycerate hydro-lyase) (C-myc promoter-binding protein) (Enolase 1) (MBP-1) (MPB-1) (Non-neural enolase) (NNE) (Phosphopyruvate hydratase) (Plasminogen-binding protein)	ENO1	K232ac	Region	Required for repression of c-myc promoter activity	97-237
ENSP00000283882	Craniofacial development protein 1 (Bucentaur)	CFDP1	K186ac	Region	Hydrophilic	178-217
ENSP00000329243	Keratin, type II cytoskeletal 7 (Cytokeratin-7) (CK-7) (Keratin-7) (K7) (Sarcolectin) (Type-II keratin Kb7)	KRT7	K129ac	Region	Rod	91-399
ENSP00000380070	Glyceraldehyde-3-phosphate dehydrogenase (GAPDH) (EC 1.2.1.12) (Peptidyl-cysteine S-nitrosylase GAPDH) (EC 2.6.99.-)	GAPDH	K83ac	Region	Interaction with WARS	2-148
ENSP00000290810	NEDD8-activating enzyme E1 regulatory subunit (Amyloid beta precursor protein-binding protein 1, 59 kDa) (APP-BP1) (Amyloid protein-binding protein 1) (Proto-oncogene protein 1)	NAE1	K340ac	Region	Interaction with UBA3	331-344
ENSP00000354730	Chromosome alignment-maintaining phosphoprotein 1 (Zinc finger protein 828)	CHAMP1	K489ac	Region	Mediates interaction with MAD2L2	271-490
ENSP00000354730	Chromosome alignment-maintaining phosphoprotein 1 (Zinc finger protein 828)	CHAMP1	K489ac	Region	Mediates localization to the spindle and the kinetochore and is required for the attachment of spindle microtubules to the kinetochore.	451-590
ENSP00000263253	Histone acetyltransferase p300 (p300 HAT) (EC 2.3.1.48) (E1A-associated protein p300)	EP300	K0acK13ac	Region	Interaction with RORA	2-149
ENSP00000263253	Histone acetyltransferase p300 (p300 HAT) (EC 2.3.1.48) (E1A-associated protein p300)	EP300	K0acK13ac	Region	Interaction with ALX1	2-139
ENSP00000356652	Calcyclin-binding protein (CacyBP) (hCacyBP) (S100A6-binding protein) (Siah-interacting protein)	CACYBP	K177ac	Region	Interaction with SKP1	73-228
ENSP00000356652	Calcyclin-binding protein (CacyBP) (hCacyBP) (S100A6-binding protein) (Siah-interacting protein)	CACYBP	K177ac	Region	Interaction with S100A6	154-228
ENSP00000337991	Protein SPT2 homolog (Protein KU002155) (SPT2 domain-containing protein 1)	SPTY2D1	K581ac	Region	Important for interaction with histones	571-685
ENSP00000355890	Bifunctional glutamate/proline--tRNA ligase (Bifunctional aminoacyl-tRNA synthetase) (Cell proliferation-inducing gene 32 protein) (Glutamatyl-prolyl-tRNA synthetase) [Includes: Glutamate--tRNA ligase (EC 6.1.1.17) (Glutamyl-tRNA synthetase) (GluRS); Proline--tRNA ligase (EC 6.1.1.15) (Prolyl-tRNA synthetase)]	EPRS	K496ac	Region	Glutamate--tRNA ligase	164-759
ENSP00000433825	Thyroid hormone receptor-associated protein 3 (Thyroid hormone receptor-associated protein complex 150 kDa component) (Trap150)	THRAP3	K518ac	Region	Required for mRNA decay activity	359-955
ENSP00000345895	Nuclear pore complex protein Nup50 (50 kDa nucleoporin) (Nuclear pore-associated protein 60 kDa-like) (Nucleoporin Nup50)	NUP50	K248ac	Region	5 X 2 AA repeats of F-G	76-304
ENSP00000354730	Chromosome alignment-maintaining phosphoprotein 1 (Zinc finger protein 828)	CHAMP1	K359ac	Region	Mediates interaction with MAD2L2	271-490
ENSP00000269576	Keratin, type I cytoskeletal 10 (Cytokeratin-10) (CK-10) (Keratin-10) (K10)	KRT10	K342ac	Region	Rod	146-456
ENSP00000233072	Carbamoyl-phosphate synthase [ammonia], mitochondrial (EC 6.3.4.16) (Carbamoyl-phosphate synthetase I) (CPSase I)	CPS1	K206ac	Region	Anthranilate phosphoribosyltransferase homolog	39-218
ENSP00000323856	Plectin (PCN) (PLTN) (Hemidesmosomal protein 1) (HD1) (Plectin-1)	PLEC	K1400ac	Region	Globular 1	1-1470
ENSP00000374113	Parathymosin	PTMS	K14ac	Coiled		7-37
ENSP00000356448	Nucleoprotein TPR (Megator) (NPC-associated intranuclear protein) (Translocated promoter region protein)	TPR	K747acK754ac	Coiled		661-1173
ENSP00000481541	Nuclear mitotic apparatus protein 1		K378ac	Coiled		327-400
ENSP00000450340	Keratin, type II cytoskeletal 8 (Fragment)		K89ac	Coiled		83-110
ENSP00000435613	Vimentin (Vimentin variant 3)	VIM	K103ac	Coiled		93-141
ENSP00000387858	Stathmin (Leukemia-associated phosphoprotein p18) (Metablastin) (Oncoprotein 18) (Op18) (Phosphoprotein p19) (pp19) (Prosolin) (Protein Pr22) (pp17)	STMN1	K118ac	Coiled		41-140
ENSP00000356448	Nucleoprotein TPR (Megator) (NPC-associated intranuclear protein) (Translocated promoter region protein)	TPR	K747ac	Coiled		661-1173
ENSP00000216181	Myosin-9 (Cellular myosin heavy chain, type A) (Myosin heavy chain 9) (Myosin heavy chain, non-muscle IIa) (Non-muscle myosin heavy chain A) (NMMHC-A) (Non-muscle myosin heavy chain IIa) (NMMHC II-a) (NMMHC-IIA)	MYH9	K1440ac	Coiled		837-1926
ENSP00000433316	Heat shock cognate 71 kDa protein (cDNA FLJ77848)	HSPA8	K287ac	Coiled		276-299
ENSP00000355922	Centromere protein F (CENP-F) (AH antigen) (Kinetochore protein CENPF) (Mitosin)	CENPF	K2874ac	Coiled		1862-2987
ENSP00000464719	Tyrosine-protein phosphatase non-receptor type 2 (Fragment)		K112ac	Coiled		107-134
ENSP00000435613	Vimentin (Vimentin variant 3)	VIM	K167ac	Coiled		147-255
ENSP00000363925	Structural maintenance of chromosomes protein 2 (SMC protein 2) (SMC-2) (Chromosome-associated protein E) (hCAP-E) (XCAP-E homolog)	SMC2	K329ac	Coiled		173-507
ENSP00000271850	Tropomyosin alpha-3 chain	TPM3	K220ac	Coiled		142-267
ENSP00000435613	Vimentin (Vimentin variant 3)	VIM	K187ac	Coiled		147-255
ENSP00000447278	Keratin, type I cytoskeletal 18		K316ac	Coiled		289-355
ENSP00000354957	Structural maintenance of chromosomes protein 5 (SMC protein 5) (SMC-5) (hSMC5)	SMC5	K713ac	Coiled		647-828
ENSP00000300933	Tropomyosin alpha-4 chain (TM30p1) (Tropomyosin-4)	TPM4	K0acK10ac	Coiled		2-248
ENSP00000373692	Vacuolar protein sorting-associated protein 53 homolog		K109ac	Coiled		97-138
ENSP00000266732	Lamina-associated polypeptide 2, isoform alpha (Thymopoietin isoform alpha) (TP alpha) (Thymopoietin-related peptide isoform alpha) (TPRP isoform alpha) [Cleaved into: Thymopoietin (TP) (Splenin); Thymopentin (TP5)]	TMPO	K655ac	Coiled		558-657
ENSP00000414954	Serine--tRNA ligase, mitochondrial (cDNA FLJ58068, highly similar to Seryl-tRNA synthetase, mitochondrial (EC 6.1.1.11))	SARS2	K109ac	Coiled		89-123
ENSP00000363925	Structural maintenance of chromosomes protein 2 (SMC protein 2) (SMC-2) (Chromosome-associated protein E) (hCAP-E) (XCAP-E homolog)	SMC2	K319ac	Coiled		173-506
ENSP00000217402	Charged multivesicular body protein 4b (Chromatin-modifying protein 4b) (CHMP4b) (SNF7 homolog associated with Alix 1) (SNF7-2) (hSnf7-2) (Vacuolar protein sorting-associated protein 32-2) (Vps32-2) (hVps32-2)	CHMP4B	K113ac	Coiled		23-183
ENSP00000261868	Eukaryotic translation initiation factor 3 subunit J (eIF3j) (Eukaryotic translation initiation factor 3 subunit 1) (eIF-3-alpha) (eIF3 p35)	EIF3J	K116ac	Coiled		70-135
ENSP00000404559	Heterogeneous nuclear ribonucleoproteins C1/C2 (cDNA, FLJ92657, highly similar to Homo sapiens heterogeneous nuclear ribonucleoprotein C (C1/C2) (HNRPC), transcript variant 2, mRNA)	HNRNPC	K205ac	Coiled		180-223
ENSP00000429793	Tubulin-specific chaperone A	TBCA	K27ac	Coiled		16-43
ENSP00000480520	Tropomyosin alpha-3 chain	TPM3	K0acK10ac	Coiled		7-97
ENSP00000364289	Nuclear cap-binding protein subunit 1 (80 kDa nuclear cap-binding protein) (CBP80) (NCBP 80 kDa subunit)	NCBP1	K697ac	Coiled		643-713
ENSP00000429793	Tubulin-specific chaperone A	TBCA	K22ac	Coiled		16-43
ENSP00000418648	Ubinuclein-2	UBN2	K1147ac	Compositional Bias	Ser-rich	884-1224
ENSP00000253024	Transcription intermediary factor 1-beta (TIF1-beta) (E3 SUMO-protein ligase TRIM28) (EC 6.3.2.-) (KRAB-associated protein 1) (KAP-1) (KRAB-interacting protein 1) (KRIP-1) (Nuclear corepressor KAP-1) (RING finger protein 96) (Tripartite motif-containing protein 28)	TRIM28	K0acK30ac	Compositional Bias	Ala-rich	2-58
ENSP00000443120	Hepatoma-derived growth factor (HDGF) (High mobility group protein 1-like 2) (HMG-1L2)	HDGF	K124ac	Compositional Bias	Glu-rich	110-230
ENSP00000347325	Histone-lysine N-methyltransferase 2C (Lysine N-methyltransferase 2C) (EC 2.1.1.43) (Homologous to ALR protein) (Myeloid/lymphoid or mixed-lineage leukemia protein 3)	KMT2C,MLL3	K2008ac	Compositional Bias	Pro-rich	1834-2281
ENSP00000349748	Splicing factor, proline- and glutamine-rich (100 kDa DNA-pairing protein) (hPOMp100) (DNA-binding p52/p100 complex, 100 kDa subunit) (Polypyrimidine tract-binding protein-associated-splicing factor) (PSF) (PTB-associated-splicing factor)	SFPQ	K207ac	Compositional Bias	Gln/Glu/Pro-rich	10-266
ENSP00000322396	Ribosome biogenesis regulatory protein homolog	RRS1	K351ac	Compositional Bias	Arg/Gly/Lys-rich	302-365
ENSP00000300086	Telomeric repeat-binding factor 2-interacting protein 1 (TERF2-interacting telomeric protein 1) (TRF2-interacting telomeric protein 1) (Dopamine receptor-interacting protein 5) (Repressor/activator protein 1 homolog) (RAP1 homolog) (hRap1)	TERF2IP	K250ac	Compositional Bias	Asp/Glu-rich (acidic)	214-304
ENSP00000416305	Zinc finger protein 652	ZNF652	K134ac	Compositional Bias	Glu-rich	74-183
ENSP00000255120	Nuclear autoantigenic sperm protein (NASP)	NASP	K416ac	Compositional Bias	Glu-rich (acidic)	111-658
ENSP00000380054	ELL-associated factor 1	EAF1	K149ac	Compositional Bias	Pro-rich	127-168
ENSP00000443120	Hepatoma-derived growth factor (HDGF) (High mobility group protein 1-like 2) (HMG-1L2)	HDGF	K145ac	Compositional Bias	Glu-rich	110-230
ENSP00000428755	Nucleophosmin (NPM) (Nucleolar phosphoprotein B23) (Nucleolar protein NO38) (Numatrin)	NPM1	K5ac	Compositional Bias	Met-rich	1-9
ENSP00000354522	DNA topoisomerase 1 (EC 5.99.1.2) (DNA topoisomerase I)	TOP1	K147ac	Compositional Bias	Lys-rich	23-204
ENSP00000356110	Nuclear ubiquitous casein and cyclin-dependent kinase substrate 1 (P1)	NUCKS1	K187ac	Compositional Bias	Lys-rich	150-206
ENSP00000322396	Ribosome biogenesis regulatory protein homolog	RRS1	K332ac	Compositional Bias	Arg/Gly/Lys-rich	302-365
ENSP00000311827	E3 ubiquitin-protein ligase MSL2 (EC 6.3.2.-) (Male-specific lethal 2-like 1) (MSL2-like 1) (Male-specific lethal-2 homolog) (MSL-2) (Male-specific lethal-2 homolog 1) (RING finger protein 184)	MSL2	K405ac	Compositional Bias	Lys-rich	396-463
ENSP00000356110	Nuclear ubiquitous casein and cyclin-dependent kinase substrate 1 (P1)	NUCKS1	K195ac	Compositional Bias	Lys-rich	150-206
ENSP00000354730	Chromosome alignment-maintaining phosphoprotein 1 (Zinc finger protein 828)	CHAMP1	K489ac	Compositional Bias	Pro-rich	105-564
ENSP00000356110	Nuclear ubiquitous casein and cyclin-dependent kinase substrate 1 (P1)	NUCKS1	K183ac	Compositional Bias	Lys-rich	150-206
ENSP00000300651	Mediator of RNA polymerase II transcription subunit 1 (Activator-recruited cofactor 205 kDa component) (ARC205) (Mediator complex subunit 1) (Peroxisome proliferator-activated receptor-binding protein) (PBP) (PPAR-binding protein) (Thyroid hormone receptor-associated protein complex 220 kDa component) (Trap220) (Thyroid receptor-interacting protein 2) (TR-interacting protein 2) (TRIP-2) (Vitamin …	MED1	K1308ac	Compositional Bias	Ser-rich	1078-1482
ENSP00000300651	Mediator of RNA polymerase II transcription subunit 1 (Activator-recruited cofactor 205 kDa component) (ARC205) (Mediator complex subunit 1) (Peroxisome proliferator-activated receptor-binding protein) (PBP) (PPAR-binding protein) (Thyroid hormone receptor-associated protein complex 220 kDa component) (Trap220) (Thyroid receptor-interacting protein 2) (TR-interacting protein 2) (TRIP-2) (Vitamin …	MED1	K1209ac	Compositional Bias	Ser-rich	1078-1483
ENSP00000301740	Serine/arginine repetitive matrix protein 2 (300 kDa nuclear matrix antigen) (Serine/arginine-rich splicing factor-related nuclear matrix protein of 300 kDa) (SR-related nuclear matrix protein of 300 kDa) (Ser/Arg-related nuclear matrix protein of 300 kDa) (Splicing coactivator subunit SRm300) (Tax-responsive enhancer element-binding protein 803) (TaxREB803)	SRRM2	K2601ac	Compositional Bias	Ser-rich	177-2731
ENSP00000354522	DNA topoisomerase 1 (EC 5.99.1.2) (DNA topoisomerase I)	TOP1	K171ac	Compositional Bias	Lys-rich	23-204
ENSP00000299736	Centromere protein V (CENP-V) (Nuclear protein p30) (Proline-rich protein 6)	CENPV	K62ac	Compositional Bias	Pro-rich	59-102
ENSP00000443120	Hepatoma-derived growth factor (HDGF) (High mobility group protein 1-like 2) (HMG-1L2)	HDGF	K150ac	Compositional Bias	Glu-rich	110-230
ENSP00000305918	Bromodomain-containing protein 3 (RING3-like protein)	BRD3	K689ac	Compositional Bias	Ser-rich	676-725
ENSP00000283179	Heterogeneous nuclear ribonucleoprotein U (hnRNP U) (Scaffold attachment factor A) (SAF-A) (p120) (pp120)	HNRNPU	K27ac	Compositional Bias	Asp/Glu-rich (acidic)	2-160
ENSP00000354730	Chromosome alignment-maintaining phosphoprotein 1 (Zinc finger protein 828)	CHAMP1	K359ac	Compositional Bias	Pro-rich	105-564
ENSP00000478000	Proline-rich protein 12	PRR12	K909ac	Compositional Bias	Pro-rich	105-564
ENSP00000269576	Keratin, type I cytoskeletal 10 (Cytokeratin-10) (CK-10) (Keratin-10) (K10)	KRT10	K342ac	Compositional Bias	Gly-rich	17-575
ENSP00000263253	Histone acetyltransferase p300 (p300 HAT) (EC 2.3.1.48) (E1A-associated protein p300)	EP300	K0acK13ac	Motif	Nuclear localization signal	11-17
ENSP00000366109	Annexin A1 (Annexin I) (Annexin-1) (Calpactin II) (Calpactin-2) (Chromobindin-9) (Lipocortin I) (Phospholipase A2 inhibitory protein) (p35)	ANXA1	K311ac	Repeat	Annexin 4	282-342
ENSP00000323856	Plectin (PCN) (PLTN) (Hemidesmosomal protein 1) (HD1) (Plectin-1)	PLEC	K907ac	Repeat	Spectrin 3	837-930
ENSP00000368744	Putative annexin A2-like protein (Annexin A2 pseudogene 2) (Lipocortin II pseudogene)	ANXA2P2	K46ac	Repeat	Annexin 1	37-102
ENSP00000360671	ADP/ATP translocase 2 (ADP,ATP carrier protein 2) (ADP,ATP carrier protein, fibroblast isoform) (Adenine nucleotide translocator 2) (ANT 2) (Solute carrier family 25 member 5) [Cleaved into: ADP/ATP translocase 2, N-terminally processed]	SLC25A5	K162ac	Repeat	Solcar 2	111-201
ENSP00000288828	WD repeat domain phosphoinositide-interacting protein 2 (WIPI-2) (WIPI49-like protein 2)	WIPI2	K222ac	Repeat	WD 5	193-232
ENSP00000394394	Anaphase-promoting complex subunit 7 (APC7) (Cyclosome subunit 7)	ANAPC7	K262ac	Repeat	TPR 3	237-270
ENSP00000368744	Putative annexin A2-like protein (Annexin A2 pseudogene 2) (Lipocortin II pseudogene)	ANXA2P2	K211ac	Repeat	Annexin 3	193-259
ENSP00000368744	Putative annexin A2-like protein (Annexin A2 pseudogene 2) (Lipocortin II pseudogene)	ANXA2P2	K301ac	Repeat	Annexin 4	269-334
ENSP00000368744	Putative annexin A2-like protein (Annexin A2 pseudogene 2) (Lipocortin II pseudogene)	ANXA2P2	K151ac	Repeat	Annexin 2	109-174
ENSP00000281456	ADP/ATP translocase 1 (ADP,ATP carrier protein 1) (ADP,ATP carrier protein, heart/skeletal muscle isoform T1) (Adenine nucleotide translocator 1) (ANT 1) (Solute carrier family 25 member 4)	SLC25A4	K22ac	Repeat	Solcar 1	6-98
ENSP00000368744	Putative annexin A2-like protein (Annexin A2 pseudogene 2) (Lipocortin II pseudogene)	ANXA2P2	K226ac	Repeat	Annexin 3	193-259
ENSP00000366109	Annexin A1 (Annexin I) (Annexin-1) (Calpactin II) (Calpactin-2) (Chromobindin-9) (Lipocortin I) (Phospholipase A2 inhibitory protein) (p35)	ANXA1	K97ac	Repeat	Annexin 1	51-111
ENSP00000227524	Pre-mRNA-processing factor 19 (EC 6.3.2.-) (Nuclear matrix protein 200) (PRP19/PSO4 homolog) (hPso4) (Senescence evasion factor)	PRPF19	K427ac	Repeat	WD 5	390-429
ENSP00000411352	Annexin A2 (Annexin II) (Annexin-2) (Calpactin I heavy chain) (Calpactin-1 heavy chain) (Chromobindin-8) (Lipocortin II) (Placental anticoagulant protein IV) (PAP-IV) (Protein I) (p36)	ANXA2	K278ac	Repeat	Annexin 4	274-334
ENSP00000351933	Kelch-like protein 9	KLHL9	K362ac	Repeat	Kelch 2	348-399
ENSP00000323856	Plectin (PCN) (PLTN) (Hemidesmosomal protein 1) (HD1) (Plectin-1)	PLEC	K1400ac	Repeat	Spectrin 4	1315-1415
